# Supplementary material for: Paternal care effects outweigh gamete-mediated and personal environment effects during the transgenerational estimation of risk in fathead minnows
Source: BMC Ecol Evol. 2021 Oct 11;21:187. doi: 10.1186/s12862-021-01919-1 (PMC8507329; doi:10.1186/s12862-021-01919-1)
Supplement: Supplementary file 2 — Additional file 2. All data generated and analyzed in this study. [file 12862_2021_1919_MOESM2_ESM.xlsx]

## Sheet: Parental_condition
Father.risk.treatment	Father.Condition	Mother.risk.treatment	Mother.Condition
low-risk	2.04828	low-risk	2.21004
high-risk	2.20812	high-risk	2.17246
low-risk	2.43418	high-risk	2.23133
high-risk	1.77193	low-risk	2.17246
low-risk	1.78374	low-risk	1.97887
high-risk	2.11666	high-risk	1.98791
low-risk	1.84255	high-risk	1.93631
high-risk	2.01646	low-risk	2.0781
high-risk	2.0674	low-risk	2.39062
low-risk	2.05071	low-risk	2.44474
high-risk	1.91173	high-risk	2.23698
high-risk	2.29657	high-risk	2.56605
low-risk	2.16718	low-risk	2.19129
high-risk	1.82955	high-risk	2.34707
low-risk	2.88535	high-risk	2.26784
high-risk	1.9252	low-risk	2.50542
low-risk	1.71373	high-risk	2.25646
low-risk	2.12261	low-risk	2.02671
high-risk	3.01937	high-risk	2.43355
low-risk	1.95739	high-risk	2.06489
high-risk	2.39711	low-risk	2.06142
low-risk	2.05284	high-risk	1.98904
high-risk	2.02436	high-risk	1.9278
low-risk	2.26951	high-risk	1.98386
high-risk	2.72905	low-risk	1.79594
low-risk	1.61918	low-risk	2.13599
low-risk	2.35359	high-risk	2.16668
low-risk	2.55521	high-risk	1.95766
high-risk	2.274	low-risk	2.41385
high-risk	2.04828	high-risk	2.13269
low-risk	2.23981	low-risk	2.18609
high-risk	2.10051	low-risk	2.19913
high-risk	2.15517	low-risk	1.76377
high-risk	2.18898	low-risk	2.28797
low-risk	1.78988	high-risk	2.23698
low-risk	2.02848	low-risk	2.2301
high-risk	1.91173	low-risk	2.23946
low-risk	2.0649	high-risk	2.6127
high-risk	2.42608	high-risk	2.11968
low-risk	2.32139	low-risk	1.76804
		low-risk	1.93108

## Sheet: Variation_par_care
Family	Genetic.parent.env	Parental.care.env	Risk.treatment	Care.Type	Caring.parent.ID	Day.of.care	Clutch.size	time.spent.with.clutch	YJ.trans.time.spent.with.clutch	Caring.parent.original.clutch.size	abs.change.clutch.size	prop.change.clutch.size
U1	low-risk	high-risk	UPCA	foreign	ID14	0	80	0.766667	0.134232	191	111	0.581152
U1	low-risk	high-risk	UPCA	foreign	ID14	1	80	0.883333	0.39157	191	111	0.581152
U1	low-risk	high-risk	UPCA	foreign	ID14	2	80	0.936667	0.609874	191	111	0.581152
U1	low-risk	high-risk	UPCA	foreign	ID14	3	80	0.833333	0.252086	191	111	0.581152
U1	low-risk	low-risk	UPCC	own	ID1	0	89	0.686667	0.0583614	153	64	0.418301
U1	low-risk	low-risk	UPCC	own	ID1	1	89	0.923333	0.547242	153	64	0.418301
U1	low-risk	low-risk	UPCC	own	ID1	2	89	0.666667	0.0466769	153	64	0.418301
U1	low-risk	low-risk	UPCC	own	ID1	3	89	0.89	0.414467	153	64	0.418301
U10	low-risk	high-risk	UPCA	foreign	ID14	0	62	0	0	297	235	0.791246
U10	low-risk	high-risk	UPCA	foreign	ID14	1	62	0	0	297	235	0.791246
U10	low-risk	high-risk	UPCA	foreign	ID14	2	62	0	0	297	235	0.791246
U10	low-risk	high-risk	UPCA	foreign	ID14	3	62	0	0	297	235	0.791246
U10	low-risk	low-risk	UPCC	own	ID15	0	47	1	1	136	89	0.654412
U10	low-risk	low-risk	UPCC	own	ID15	1	47	1	1	136	89	0.654412
U10	low-risk	low-risk	UPCC	own	ID15	2	47	0.893333	0.426344	136	89	0.654412
U10	low-risk	low-risk	UPCC	own	ID15	3	47	0.993333	0.950701	136	89	0.654412
U11	low-risk	high-risk	UPCA	foreign	ID14	0	270	0.713333	0.0778368	476	206	0.432773
U11	low-risk	high-risk	UPCA	foreign	ID14	1	270	0.763333	0.129884	476	206	0.432773
U11	low-risk	high-risk	UPCA	foreign	ID14	2	270	0.696667	0.0651003	476	206	0.432773
U11	low-risk	high-risk	UPCA	foreign	ID14	3	270	0.81	0.20339	476	206	0.432773
U11	low-risk	low-risk	UPCC	own	ID17	0	88	0.683333	0.056254	227	139	0.612335
U11	low-risk	low-risk	UPCC	own	ID17	1	88	0.966667	0.773966	227	139	0.612335
U11	low-risk	low-risk	UPCC	own	ID17	2	88	0.73	0.0926817	227	139	0.612335
U11	low-risk	low-risk	UPCC	own	ID17	3	88	0.516667	0.00679899	227	139	0.612335
U12	low-risk	high-risk	UPCA	foreign	ID14	0	99	0.8	0.185163	367	268	0.730245
U12	low-risk	high-risk	UPCA	foreign	ID14	1	99	0.913333	0.504007	367	268	0.730245
U12	low-risk	high-risk	UPCA	foreign	ID14	2	99	0.89	0.414467	367	268	0.730245
U12	low-risk	high-risk	UPCA	foreign	ID14	3	99	0.943333	0.643457	367	268	0.730245
U12	low-risk	low-risk	UPCC	own	ID8	0	36	1	1	103	67	0.650485
U12	low-risk	low-risk	UPCC	own	ID8	1	36	1	1	103	67	0.650485
U12	low-risk	low-risk	UPCC	own	ID8	2	36	0.976667	0.836571	103	67	0.650485
U12	low-risk	low-risk	UPCC	own	ID8	3	36	0.993333	0.950701	103	67	0.650485
U13	low-risk	low-risk	UPCC	own	ID20	0	151	0.926667	0.562352	229	78	0.340611
U13	low-risk	low-risk	UPCC	own	ID20	1	151	0.946667	0.660842	229	78	0.340611
U13	low-risk	low-risk	UPCC	own	ID20	2	151	0.966667	0.773966	229	78	0.340611
U13	low-risk	low-risk	UPCC	own	ID20	3	151	0.97	0.794366	229	78	0.340611
U2	low-risk	high-risk	UPCA	foreign	ID6	0	182	NA	NA	202	20	0.0990099
U2	low-risk	high-risk	UPCA	foreign	ID6	1	182	0.933333	0.59366	202	20	0.0990099
U2	low-risk	high-risk	UPCA	foreign	ID6	2	182	0.953333	0.696838	202	20	0.0990099
U2	low-risk	high-risk	UPCA	foreign	ID6	3	182	0.956667	0.715466	202	20	0.0990099
U2	low-risk	low-risk	UPCC	own	ID17	0	88	0.933333	0.59366	189	101	0.534392
U2	low-risk	low-risk	UPCC	own	ID17	1	88	0.96	0.734524	189	101	0.534392
U2	low-risk	low-risk	UPCC	own	ID17	2	88	0.91	0.490269	189	101	0.534392
U2	low-risk	low-risk	UPCC	own	ID17	3	88	0.903333	0.463767	189	101	0.534392
U3	low-risk	high-risk	UPCA	foreign	ID2	0	59	0.813333	0.209802	171	112	0.654971
U3	low-risk	high-risk	UPCA	foreign	ID2	1	59	0.913333	0.504007	171	112	0.654971
U3	low-risk	high-risk	UPCA	foreign	ID2	2	59	0.943333	0.643457	171	112	0.654971
U3	low-risk	high-risk	UPCA	foreign	ID2	3	59	0.903333	0.463767	171	112	0.654971
U3	low-risk	low-risk	UPCC	own	ID21	0	139	1	1	196	57	0.290816
U3	low-risk	low-risk	UPCC	own	ID21	1	139	0.98	0.858394	196	57	0.290816
U3	low-risk	low-risk	UPCC	own	ID21	2	139	0.996667	0.97508	196	57	0.290816
U3	low-risk	low-risk	UPCC	own	ID21	3	139	0.993333	0.950701	196	57	0.290816
U4	low-risk	low-risk	UPCC	own	ID3	0	227	0.78	0.152915	379	152	0.401055
U4	low-risk	low-risk	UPCC	own	ID3	1	227	0.823333	0.230102	379	152	0.401055
U4	low-risk	low-risk	UPCC	own	ID3	2	227	0.97	0.794366	379	152	0.401055
U4	low-risk	low-risk	UPCC	own	ID3	3	227	0.906667	0.476858	379	152	0.401055
U5	low-risk	high-risk	UPCA	foreign	ID7	0	121	0.703333	0.0699591	217	96	0.442396
U5	low-risk	high-risk	UPCA	foreign	ID7	1	121	0.803333	0.191074	217	96	0.442396
U5	low-risk	high-risk	UPCA	foreign	ID7	2	121	0.843333	0.275869	217	96	0.442396
U5	low-risk	high-risk	UPCA	foreign	ID7	3	121	0.823333	0.230102	217	96	0.442396
U5	low-risk	low-risk	UPCC	own	ID5	0	59	0	0	122	63	0.516393
U5	low-risk	low-risk	UPCC	own	ID5	1	59	0.376667	0.000623856	122	63	0.516393
U5	low-risk	low-risk	UPCC	own	ID5	2	59	0.883333	0.39157	122	63	0.516393
U5	low-risk	low-risk	UPCC	own	ID5	3	59	0.866667	0.339067	122	63	0.516393
U6	low-risk	high-risk	UPCA	foreign	ID7	0	164	0.753333	0.117563	385	221	0.574026
U6	low-risk	high-risk	UPCA	foreign	ID7	1	164	0.78	0.152915	385	221	0.574026
U6	low-risk	high-risk	UPCA	foreign	ID7	2	164	0.843333	0.275869	385	221	0.574026
U6	low-risk	high-risk	UPCA	foreign	ID7	3	164	0.896667	0.438516	385	221	0.574026
U6	low-risk	low-risk	UPCC	own	ID8	0	24	0.956667	0.715466	72	48	0.666667
U6	low-risk	low-risk	UPCC	own	ID8	1	24	0.94	0.62647	72	48	0.666667
U6	low-risk	low-risk	UPCC	own	ID8	2	24	0.88	0.38054	72	48	0.666667
U6	low-risk	low-risk	UPCC	own	ID8	3	24	0.866667	0.339067	72	48	0.666667
U7	low-risk	high-risk	UPCA	foreign	ID7	0	43	0.726667	0.0895306	336	293	0.872024
U7	low-risk	high-risk	UPCA	foreign	ID7	1	43	0.77	0.138707	336	293	0.872024
U7	low-risk	high-risk	UPCA	foreign	ID7	2	43	0.78	0.152915	336	293	0.872024
U7	low-risk	high-risk	UPCA	foreign	ID7	3	43	0.916667	0.518077	336	293	0.872024
U7	low-risk	low-risk	UPCC	own	ID10	0	68	0.956667	0.715466	105	37	0.352381
U7	low-risk	low-risk	UPCC	own	ID10	1	68	0.926667	0.562352	105	37	0.352381
U7	low-risk	low-risk	UPCC	own	ID10	2	68	0.92	0.532486	105	37	0.352381
U7	low-risk	low-risk	UPCC	own	ID10	3	68	0.913333	0.504007	105	37	0.352381
U9	low-risk	high-risk	UPCA	foreign	ID14	0	197	0.686667	0.0583614	260	63	0.242308
U9	low-risk	high-risk	UPCA	foreign	ID14	1	197	0.913333	0.504007	260	63	0.242308
U9	low-risk	high-risk	UPCA	foreign	ID14	2	197	0	0	260	63	0.242308
U9	low-risk	high-risk	UPCA	foreign	ID14	3	197	0	0	260	63	0.242308
W1	high-risk	low-risk	WPCC	foreign	ID17	0	132	0.99	0.926853	272	140	0.514706
W1	high-risk	low-risk	WPCC	foreign	ID17	1	132	0.94	0.62647	272	140	0.514706
W1	high-risk	low-risk	WPCC	foreign	ID17	2	132	0.976667	0.836571	272	140	0.514706
W1	high-risk	low-risk	WPCC	foreign	ID17	3	132	0.976667	0.836571	272	140	0.514706
W1	high-risk	high-risk	WPCA	own	ID6	0	119	0.856667	0.310593	226	107	0.473451
W1	high-risk	high-risk	WPCA	own	ID6	1	119	0.95	0.678633	226	107	0.473451
W1	high-risk	high-risk	WPCA	own	ID6	2	119	0.956667	0.715466	226	107	0.473451
W1	high-risk	high-risk	WPCA	own	ID6	3	119	0.98	0.858394	226	107	0.473451
W10	high-risk	low-risk	WPCC	foreign	ID15	0	217	0.736667	0.0992737	436	219	0.502294
W10	high-risk	low-risk	WPCC	foreign	ID15	1	217	0.786667	0.163075	436	219	0.502294
W10	high-risk	low-risk	WPCC	foreign	ID15	2	217	0.68	0.0542129	436	219	0.502294
W10	high-risk	low-risk	WPCC	foreign	ID15	3	217	0.843333	0.275869	436	219	0.502294
W10	high-risk	high-risk	WPCA	own	ID16	0	42	0.906667	0.476858	102	60	0.588235
W10	high-risk	high-risk	WPCA	own	ID16	1	42	0.96	0.734524	102	60	0.588235
W10	high-risk	high-risk	WPCA	own	ID16	2	42	0.923333	0.547242	102	60	0.588235
W10	high-risk	high-risk	WPCA	own	ID16	3	42	0.926667	0.562352	102	60	0.588235
W11	high-risk	low-risk	WPCC	foreign	ID17	0	77	0.586667	0.0177624	187	110	0.588235
W11	high-risk	low-risk	WPCC	foreign	ID17	1	77	0.656667	0.0416383	187	110	0.588235
W11	high-risk	low-risk	WPCC	foreign	ID17	2	77	0.82	0.223154	187	110	0.588235
W11	high-risk	low-risk	WPCC	foreign	ID17	3	77	0.81	0.20339	187	110	0.588235
W11	high-risk	high-risk	WPCA	own	ID19	0	73	0.973333	0.815232	121	48	0.396694
W11	high-risk	high-risk	WPCA	own	ID19	1	73	0.993333	0.950701	121	48	0.396694
W11	high-risk	high-risk	WPCA	own	ID19	2	73	0.973333	0.815232	121	48	0.396694
W11	high-risk	high-risk	WPCA	own	ID19	3	73	0.996667	0.97508	121	48	0.396694
W2	high-risk	low-risk	WPCC	foreign	ID1	0	73	0.676667	0.0522363	208	135	0.649038
W2	high-risk	low-risk	WPCC	foreign	ID1	1	73	0.6	0.0210507	208	135	0.649038
W2	high-risk	low-risk	WPCC	foreign	ID1	2	73	0.66	0.0432626	208	135	0.649038
W2	high-risk	low-risk	WPCC	foreign	ID1	3	73	0.686667	0.0583614	208	135	0.649038
W3	high-risk	low-risk	WPCC	foreign	ID21	0	68	0.953333	0.696838	157	89	0.566879
W3	high-risk	low-risk	WPCC	foreign	ID21	1	68	0.983333	0.880709	157	89	0.566879
W3	high-risk	low-risk	WPCC	foreign	ID21	2	68	0.953333	0.696838	157	89	0.566879
W3	high-risk	low-risk	WPCC	foreign	ID21	3	68	0.72	0.0835063	157	89	0.566879
W3	high-risk	high-risk	WPCA	own	ID2	0	105	0.903333	0.463767	176	71	0.403409
W3	high-risk	high-risk	WPCA	own	ID2	1	105	0.82	0.223154	176	71	0.403409
W3	high-risk	high-risk	WPCA	own	ID2	2	105	0.883333	0.39157	176	71	0.403409
W3	high-risk	high-risk	WPCA	own	ID2	3	105	0.92	0.532486	176	71	0.403409
W4	high-risk	high-risk	WPCA	own	ID4	0	63	0.9	0.450988	158	95	0.601266
W4	high-risk	high-risk	WPCA	own	ID4	1	63	0.823333	0.230102	158	95	0.601266
W4	high-risk	high-risk	WPCA	own	ID4	2	63	0.926667	0.562352	158	95	0.601266
W4	high-risk	high-risk	WPCA	own	ID4	3	63	0.926667	0.562352	158	95	0.601266
W5	high-risk	low-risk	WPCC	foreign	ID5	0	107	0.87	0.349049	186	79	0.424731
W5	high-risk	low-risk	WPCC	foreign	ID5	1	107	0.883333	0.39157	186	79	0.424731
W5	high-risk	low-risk	WPCC	foreign	ID5	2	107	0.786667	0.163075	186	79	0.424731
W5	high-risk	low-risk	WPCC	foreign	ID5	3	107	0.86	0.319845	186	79	0.424731
W5	high-risk	high-risk	WPCA	own	ID7	0	117	0.87	0.349049	276	159	0.576087
W5	high-risk	high-risk	WPCA	own	ID7	1	117	0.743333	0.106269	276	159	0.576087
W5	high-risk	high-risk	WPCA	own	ID7	2	117	0.913333	0.504007	276	159	0.576087
W5	high-risk	high-risk	WPCA	own	ID7	3	117	0.796667	0.179411	276	159	0.576087
W6	high-risk	high-risk	WPCA	own	ID9	0	58	0.956667	0.715466	150	92	0.613333
W6	high-risk	high-risk	WPCA	own	ID9	1	58	0.99	0.926853	150	92	0.613333
W6	high-risk	high-risk	WPCA	own	ID9	2	58	0.996667	0.97508	150	92	0.613333
W6	high-risk	high-risk	WPCA	own	ID9	3	58	0.923333	0.547242	150	92	0.613333
W7	high-risk	low-risk	WPCC	foreign	ID8	0	208	0.75	0.113688	365	157	0.430137
W7	high-risk	low-risk	WPCC	foreign	ID8	1	208	0.233333	1.67174e-05	365	157	0.430137
W7	high-risk	low-risk	WPCC	foreign	ID8	2	208	0.27	5.03787e-05	365	157	0.430137
W7	high-risk	low-risk	WPCC	foreign	ID8	3	208	0.816667	0.216389	365	157	0.430137
W7	high-risk	high-risk	WPCA	own	ID11	0	43	0.873333	0.359285	156	113	0.724359
W7	high-risk	high-risk	WPCA	own	ID11	1	43	0.713333	0.0778368	156	113	0.724359
W7	high-risk	high-risk	WPCA	own	ID11	2	43	0.84	0.267734	156	113	0.724359
W7	high-risk	high-risk	WPCA	own	ID11	3	43	0.946667	0.660842	156	113	0.724359
W8	high-risk	low-risk	WPCC	foreign	ID12	0	274	0.826667	0.237238	32	-242	-7.5625
W8	high-risk	low-risk	WPCC	foreign	ID12	1	274	0.956667	0.715466	32	-242	-7.5625
W8	high-risk	low-risk	WPCC	foreign	ID12	2	274	0.943333	0.643457	32	-242	-7.5625
W8	high-risk	low-risk	WPCC	foreign	ID12	3	274	0.996667	0.97508	32	-242	-7.5625
W8	high-risk	high-risk	WPCA	own	ID13	0	91	0.853333	0.301575	191	100	0.52356
W8	high-risk	high-risk	WPCA	own	ID13	1	91	0.776667	0.148045	191	100	0.52356
W8	high-risk	high-risk	WPCA	own	ID13	2	91	0.863333	0.329334	191	100	0.52356
W8	high-risk	high-risk	WPCA	own	ID13	3	91	0.956667	0.715466	191	100	0.52356
W9	high-risk	low-risk	WPCC	foreign	ID15	0	213	0.883333	0.39157	122	-91	-0.745902
W9	high-risk	low-risk	WPCC	foreign	ID15	1	213	0.973333	0.815232	122	-91	-0.745902
W9	high-risk	low-risk	WPCC	foreign	ID15	2	213	0.846667	0.284217	122	-91	-0.745902
W9	high-risk	low-risk	WPCC	foreign	ID15	3	213	0.996667	0.97508	122	-91	-0.745902
W9	high-risk	high-risk	WPCA	own	ID14	0	70	0	0	158	88	0.556962
W9	high-risk	high-risk	WPCA	own	ID14	1	70	0.923333	0.547242	158	88	0.556962
W9	high-risk	high-risk	WPCA	own	ID14	2	70	0.893333	0.426344	158	88	0.556962
W9	high-risk	high-risk	WPCA	own	ID14	3	70	0.966667	0.773966	158	88	0.556962

## Sheet: Offsp.morphol
Family	Maternal.env	Paternal.env	Parental.care.env	Personal.env	Risk.treatment	average.fish.size.shoal.cm	shoal.heterogeneity	Original.clutch.size	Father.SL.cm	Father.weight.g	Father.Condition	Mother.SL.cm	Mother.weight.g	Mother.Condition
U10	low-risk	low-risk	NA	high-risk	UNPCA	2.04463	7.53795	136	4.5	2.484	2.55521	3.9	1.251	1.98906
U10	low-risk	low-risk	NA	high-risk	UNPCA	2.03033	8.24501	136	4.5	2.484	2.55521	3.9	1.251	1.98906
U10	low-risk	low-risk	NA	low-risk	UNPCC	1.91674	10.7011	136	4.5	2.484	2.55521	3.9	1.251	1.98906
U10	low-risk	low-risk	NA	low-risk	UNPCC	1.94722	7.54359	122	4.5	2.484	2.55521	3.9	1.251	1.98906
U10	low-risk	low-risk	NA	low-risk	UNPCC	2.01655	7.63738	136	4.5	2.484	2.55521	3.9	1.251	1.98906
U10	low-risk	low-risk	NA	low-risk	UNPCC	2.11184	7.43052	122	4.5	2.484	2.55521	3.9	1.251	1.98906
U10	low-risk	low-risk	high-risk	low-risk	UPCAC	1.92362	13.0112	122	4.5	2.484	2.55521	3.9	1.251	1.98906
U10	low-risk	low-risk	high-risk	low-risk	UPCAC	1.79962	9.27177	122	4.5	2.484	2.55521	3.9	1.251	1.98906
U10	low-risk	low-risk	low-risk	low-risk	UPCCC	1.84909	6.45887	136	4.5	2.484	2.55521	3.9	1.251	1.98906
U10	low-risk	low-risk	low-risk	low-risk	UPCCC	2.07212	11.3067	136	4.5	2.484	2.55521	3.9	1.251	1.98906
U10	low-risk	low-risk	low-risk	low-risk	UPCCC	1.65448	6.98103	136	4.5	2.484	2.55521	3.9	1.251	1.98906
U11	low-risk	low-risk	NA	high-risk	UNPCA	1.73346	11.5881	227	4.3	2.128	2.51378	4.2	1.733	2.19913
U11	low-risk	low-risk	NA	high-risk	UNPCA	1.98171	12.3276	227	4.3	2.128	2.51378	4.2	1.733	2.19913
U11	low-risk	low-risk	NA	low-risk	UNPCC	1.90627	8.20631	227	4.3	2.128	2.51378	4.2	1.733	2.19913
U11	low-risk	low-risk	NA	low-risk	UNPCC	2.15187	9.05668	227	4.3	2.128	2.51378	4.2	1.733	2.19913
U11	low-risk	low-risk	NA	low-risk	UNPCC	1.77243	13.2682	339	4.3	2.128	2.51378	4.2	1.733	2.19913
U11	low-risk	low-risk	high-risk	low-risk	UPCAC	1.86683	6.15681	339	4.3	2.128	2.51378	4.2	1.733	2.19913
U11	low-risk	low-risk	low-risk	low-risk	UPCCC	1.87529	6.39572	227	4.3	2.128	2.51378	4.2	1.733	2.19913
U11	low-risk	low-risk	low-risk	low-risk	UPCCC	1.90914	7.27409	227	4.3	2.128	2.51378	4.2	1.733	2.19913
U12	low-risk	low-risk	NA	high-risk	UNPCA	1.93913	10.3482	103	5	3.723	2.77925	3.8	1.025	1.76377
U12	low-risk	low-risk	NA	high-risk	UNPCA	1.98146	9.35239	103	5	3.723	2.77925	3.8	1.025	1.76377
U12	low-risk	low-risk	NA	low-risk	UNPCC	1.99286	12.3733	103	5	3.723	2.77925	3.8	1.025	1.76377
U12	low-risk	low-risk	NA	low-risk	UNPCC	1.7473	12.8507	166	5	3.723	2.77925	3.8	1.025	1.76377
U12	low-risk	low-risk	NA	low-risk	UNPCC	1.73368	9.9858	103	5	3.723	2.77925	3.8	1.025	1.76377
U12	low-risk	low-risk	NA	low-risk	UNPCC	1.78971	12.4753	166	5	3.723	2.77925	3.8	1.025	1.76377
U12	low-risk	low-risk	high-risk	low-risk	UPCAC	1.7883	16.7933	166	5	3.723	2.77925	3.8	1.025	1.76377
U12	low-risk	low-risk	low-risk	low-risk	UPCCC	1.97018	9.84328	103	5	3.723	2.77925	3.8	1.025	1.76377
U12	low-risk	low-risk	low-risk	low-risk	UPCCC	2.04791	5.80278	103	5	3.723	2.77925	3.8	1.025	1.76377
U13	low-risk	low-risk	NA	low-risk	UNPCC	1.86434	14.1835	229	4.5	1.74	1.78988	3.8	1.296	2.2301
U13	low-risk	low-risk	low-risk	low-risk	UPCCC	2.16188	10.364	229	4.5	1.74	1.78988	3.8	1.296	2.2301
U1	low-risk	low-risk	NA	high-risk	UNPCA	1.62542	24.3582	208	4.1	1.5	2.04828	3.5	1	2.21004
U1	low-risk	low-risk	NA	high-risk	UNPCA	1.68829	18.7516	208	4.1	1.5	2.04828	3.5	1	2.21004
U1	low-risk	low-risk	NA	low-risk	UNPCC	1.51665	27.3906	208	4.1	1.5	2.04828	3.5	1	2.21004
U1	low-risk	low-risk	NA	low-risk	UNPCC	1.57737	26.3553	153	4.1	1.5	2.04828	3.5	1	2.21004
U1	low-risk	low-risk	NA	low-risk	UNPCC	1.53115	17.7473	208	4.1	1.5	2.04828	3.5	1	2.21004
U1	low-risk	low-risk	NA	low-risk	UNPCC	1.63565	18.5138	153	4.1	1.5	2.04828	3.5	1	2.21004
U1	low-risk	low-risk	high-risk	low-risk	UPCAC	1.61901	25.9883	208	4.1	1.5	2.04828	3.5	1	2.21004
U1	low-risk	low-risk	high-risk	low-risk	UPCAC	1.65547	19.0996	208	4.1	1.5	2.04828	3.5	1	2.21004
U1	low-risk	low-risk	low-risk	low-risk	UPCCC	1.58066	19.177	153	4.1	1.5	2.04828	3.5	1	2.21004
U1	low-risk	low-risk	low-risk	low-risk	UPCCC	1.71821	12.0852	153	4.1	1.5	2.04828	3.5	1	2.21004
U2	low-risk	low-risk	NA	high-risk	UNPCA	1.659	19.2771	189	3.6	1	2.02848	3.7	1.2	2.23946
U2	low-risk	low-risk	NA	high-risk	UNPCA	1.82079	17.0062	189	3.6	1	2.02848	3.7	1.2	2.23946
U2	low-risk	low-risk	NA	low-risk	UNPCC	1.5254	22.4427	189	3.6	1	2.02848	3.7	1.2	2.23946
U2	low-risk	low-risk	NA	low-risk	UNPCC	1.61238	18.3912	272	3.6	1	2.02848	3.7	1.2	2.23946
U2	low-risk	low-risk	NA	low-risk	UNPCC	1.73521	18.4383	189	3.6	1	2.02848	3.7	1.2	2.23946
U2	low-risk	low-risk	NA	low-risk	UNPCC	1.60144	19.1534	272	3.6	1	2.02848	3.7	1.2	2.23946
U2	low-risk	low-risk	high-risk	low-risk	UPCAC	1.67926	23.1805	272	3.6	1	2.02848	3.7	1.2	2.23946
U2	low-risk	low-risk	high-risk	low-risk	UPCAC	1.84118	18.4229	272	3.6	1	2.02848	3.7	1.2	2.23946
U2	low-risk	low-risk	low-risk	low-risk	UPCCC	1.66208	13.0527	189	3.6	1	2.02848	3.7	1.2	2.23946
U3	low-risk	low-risk	NA	high-risk	UNPCA	1.68611	13.7259	157	4.1	1.7	2.32139	3.4	0.8	1.93108
U3	low-risk	low-risk	NA	high-risk	UNPCA	1.77422	9.5846	157	4.1	1.7	2.32139	3.4	0.8	1.93108
U3	low-risk	low-risk	NA	low-risk	UNPCC	1.74332	9.7098	157	4.1	1.7	2.32139	3.4	0.8	1.93108
U3	low-risk	low-risk	NA	low-risk	UNPCC	1.96779	13.1944	196	4.1	1.7	2.32139	3.4	0.8	1.93108
U3	low-risk	low-risk	NA	low-risk	UNPCC	1.85535	9.85831	157	4.1	1.7	2.32139	3.4	0.8	1.93108
U3	low-risk	low-risk	NA	low-risk	UNPCC	1.7685	12.95	196	4.1	1.7	2.32139	3.4	0.8	1.93108
U3	low-risk	low-risk	high-risk	low-risk	UPCAC	1.73488	10.9378	157	4.1	1.7	2.32139	3.4	0.8	1.93108
U3	low-risk	low-risk	high-risk	low-risk	UPCAC	1.60383	9.09647	157	4.1	1.7	2.32139	3.4	0.8	1.93108
U3	low-risk	low-risk	low-risk	low-risk	UPCCC	1.82529	11.0853	196	4.1	1.7	2.32139	3.4	0.8	1.93108
U4	low-risk	low-risk	NA	high-risk	UNPCA	1.63822	25.2249	379	4.3	1.51	1.78374	3.8	1.15	1.97887
U4	low-risk	low-risk	NA	high-risk	UNPCA	1.64346	23.2228	379	4.3	1.51	1.78374	3.8	1.15	1.97887
U4	low-risk	low-risk	NA	low-risk	UNPCC	1.6189	28.295	379	4.3	1.51	1.78374	3.8	1.15	1.97887
U4	low-risk	low-risk	NA	low-risk	UNPCC	1.83789	19.3668	379	4.3	1.51	1.78374	3.8	1.15	1.97887
U4	low-risk	low-risk	low-risk	low-risk	UPCCC	1.82789	18.9782	379	4.3	1.51	1.78374	3.8	1.15	1.97887
U4	low-risk	low-risk	low-risk	low-risk	UPCCC	1.89258	16.4944	379	4.3	1.51	1.78374	3.8	1.15	1.97887
U5	low-risk	low-risk	NA	high-risk	UNPCA	1.59757	11.0126	186	4.3	1.736	2.05071	3.7	1.31	2.44474
U5	low-risk	low-risk	NA	high-risk	UNPCA	1.77927	10.876	186	4.3	1.736	2.05071	3.7	1.31	2.44474
U5	low-risk	low-risk	NA	low-risk	UNPCC	1.8242	9.13278	122	4.3	1.736	2.05071	3.7	1.31	2.44474
U5	low-risk	low-risk	NA	low-risk	UNPCC	1.86981	15.2	186	4.3	1.736	2.05071	3.7	1.31	2.44474
U5	low-risk	low-risk	NA	low-risk	UNPCC	1.92104	10.1218	122	4.3	1.736	2.05071	3.7	1.31	2.44474
U5	low-risk	low-risk	NA	low-risk	UNPCC	1.84447	7.53323	186	4.3	1.736	2.05071	3.7	1.31	2.44474
U5	low-risk	low-risk	high-risk	low-risk	UPCAC	1.76283	12.735	186	4.3	1.736	2.05071	3.7	1.31	2.44474
U5	low-risk	low-risk	high-risk	low-risk	UPCAC	1.8469	9.54767	186	4.3	1.736	2.05071	3.7	1.31	2.44474
U5	low-risk	low-risk	low-risk	low-risk	UPCCC	1.83672	10.0579	122	4.3	1.736	2.05071	3.7	1.31	2.44474
U5	low-risk	low-risk	low-risk	low-risk	UPCCC	1.79493	11.7064	122	4.3	1.736	2.05071	3.7	1.31	2.44474
U6	low-risk	low-risk	NA	high-risk	UNPCA	1.8478	11.6244	72	4.9	2.73	2.16718	4.3	1.855	2.19129
U6	low-risk	low-risk	NA	high-risk	UNPCA	1.97099	12.7417	72	4.9	2.73	2.16718	4.3	1.855	2.19129
U6	low-risk	low-risk	NA	low-risk	UNPCC	1.76084	18.2658	72	4.9	2.73	2.16718	4.3	1.855	2.19129
U6	low-risk	low-risk	NA	low-risk	UNPCC	1.85064	12.4856	249	4.9	2.73	2.16718	4.3	1.855	2.19129
U6	low-risk	low-risk	NA	low-risk	UNPCC	1.87368	21.0825	249	4.9	2.73	2.16718	4.3	1.855	2.19129
U6	low-risk	low-risk	high-risk	low-risk	UPCAC	1.95253	14.9883	249	4.9	2.73	2.16718	4.3	1.855	2.19129
U6	low-risk	low-risk	high-risk	low-risk	UPCAC	1.86984	14.4741	249	4.9	2.73	2.16718	4.3	1.855	2.19129
U6	low-risk	low-risk	low-risk	low-risk	UPCCC	1.94004	12.6729	72	4.9	2.73	2.16718	4.3	1.855	2.19129
U7	low-risk	low-risk	NA	high-risk	UNPCA	1.63067	16.625	51	5.1	3.02	2.12261	3.7	1.086	2.02671
U7	low-risk	low-risk	NA	low-risk	UNPCC	1.77416	16.9682	51	5.1	3.02	2.12261	3.7	1.086	2.02671
U7	low-risk	low-risk	NA	low-risk	UNPCC	1.76373	20.3187	77	5.1	3.02	2.12261	3.7	1.086	2.02671
U7	low-risk	low-risk	NA	low-risk	UNPCC	1.76197	18.2223	51	5.1	3.02	2.12261	3.7	1.086	2.02671
U7	low-risk	low-risk	NA	low-risk	UNPCC	1.70113	23.4212	105	5.1	3.02	2.12261	3.7	1.086	2.02671
U7	low-risk	low-risk	high-risk	low-risk	UPCAC	1.76467	9.56184	77	5.1	3.02	2.12261	3.7	1.086	2.02671
U7	low-risk	low-risk	high-risk	low-risk	UPCAC	1.92646	8.22719	77	5.1	3.02	2.12261	3.7	1.086	2.02671
U7	low-risk	low-risk	low-risk	low-risk	UPCCC	1.58851	15.4191	105	5.1	3.02	2.12261	3.7	1.086	2.02671
U9	low-risk	low-risk	NA	high-risk	UNPCA	2.01472	4.21963	164	5	2.169	1.61918	3.6	1.053	2.13599
U9	low-risk	low-risk	NA	high-risk	UNPCA	2.13545	12.3419	164	5	2.169	1.61918	3.6	1.053	2.13599
U9	low-risk	low-risk	NA	low-risk	UNPCC	1.93479	13.2988	164	5	2.169	1.61918	3.6	1.053	2.13599
U9	low-risk	low-risk	NA	low-risk	UNPCC	2.13953	14.5388	164	5	2.169	1.61918	3.6	1.053	2.13599
U9	low-risk	low-risk	NA	low-risk	UNPCC	2.00377	16.3727	325	5	2.169	1.61918	3.6	1.053	2.13599
U9	low-risk	low-risk	high-risk	low-risk	UPCAC	1.78397	16.2066	325	5	2.169	1.61918	3.6	1.053	2.13599
U9	low-risk	low-risk	high-risk	low-risk	UPCAC	1.87899	15.0411	325	5	2.169	1.61918	3.6	1.053	2.13599
W10	high-risk	high-risk	NA	high-risk	WNPCA	2.05767	9.34965	102	4.2	1.792	2.274	3.8	1.24	2.13373
W10	high-risk	high-risk	NA	high-risk	WNPCA	1.97483	6.93469	175	4.2	1.792	2.274	3.8	1.24	2.13373
W10	high-risk	high-risk	NA	high-risk	WNPCA	1.91602	12.1717	175	4.2	1.792	2.274	3.8	1.24	2.13373
W10	high-risk	high-risk	NA	low-risk	WNPCC	2.04516	9.64601	102	4.2	1.792	2.274	3.8	1.24	2.13373
W10	high-risk	high-risk	NA	low-risk	WNPCC	2.03105	6.13505	175	4.2	1.792	2.274	3.8	1.24	2.13373
W10	high-risk	high-risk	NA	low-risk	WNPCC	1.98521	17.264	358	4.2	1.792	2.274	3.8	1.24	2.13373
W10	high-risk	high-risk	NA	low-risk	WNPCC	1.89692	7.48281	175	4.2	1.792	2.274	3.8	1.24	2.13373
W10	high-risk	high-risk	NA	low-risk	WNPCC	1.9291	8.64679	358	4.2	1.792	2.274	3.8	1.24	2.13373
W10	high-risk	high-risk	high-risk	low-risk	WPCAC	1.86404	12.4436	102	4.2	1.792	2.274	3.8	1.24	2.13373
W10	high-risk	high-risk	low-risk	low-risk	WPCCC	2.21836	7.60061	358	4.2	1.792	2.274	3.8	1.24	2.13373
W10	high-risk	high-risk	low-risk	low-risk	WPCCC	1.60604	18.3244	358	4.2	1.792	2.274	3.8	1.24	2.13373
W10	high-risk	high-risk	low-risk	low-risk	WPCCC	2.16859	6.10109	358	4.2	1.792	2.274	3.8	1.24	2.13373
W11	high-risk	high-risk	NA	low-risk	WNPCC	2.10076	7.33963	118	4.2	1.725	2.18898	3.8	1.3	2.23698
W11	high-risk	high-risk	NA	low-risk	WNPCC	1.8413	8.65288	121	4.2	1.725	2.18898	3.8	1.3	2.23698
W11	high-risk	high-risk	NA	low-risk	WNPCC	1.95764	9.21276	118	4.2	1.725	2.18898	3.8	1.3	2.23698
W11	high-risk	high-risk	NA	low-risk	WNPCC	1.95068	14.3785	121	4.2	1.725	2.18898	3.8	1.3	2.23698
W11	high-risk	high-risk	high-risk	low-risk	WPCAC	2.01313	9.97439	121	4.2	1.725	2.18898	3.8	1.3	2.23698
W11	high-risk	high-risk	high-risk	low-risk	WPCAC	1.83248	12.9976	121	4.2	1.725	2.18898	3.8	1.3	2.23698
W11	high-risk	high-risk	high-risk	low-risk	WPCAC	1.95012	8.2759	121	4.2	1.725	2.18898	3.8	1.3	2.23698
W11	high-risk	high-risk	low-risk	low-risk	WPCCC	2.03924	11.8082	118	4.2	1.725	2.18898	3.8	1.3	2.23698
W11	high-risk	high-risk	low-risk	low-risk	WPCCC	1.99852	13.5997	118	4.2	1.725	2.18898	3.8	1.3	2.23698
W11	high-risk	high-risk	low-risk	low-risk	WPCCC	2.12741	12.3248	118	4.2	1.725	2.18898	3.8	1.3	2.23698
W1	high-risk	high-risk	NA	high-risk	WNPCA	1.71482	14.6104	89	4.1	1.4	1.91173	3.8	1.3	2.23698
W1	high-risk	high-risk	NA	high-risk	WNPCA	1.77051	14.5077	89	4.1	1.4	1.91173	3.8	1.3	2.23698
W1	high-risk	high-risk	NA	low-risk	WNPCC	1.72672	14.0447	89	4.1	1.4	1.91173	3.8	1.3	2.23698
W1	high-risk	high-risk	NA	low-risk	WNPCC	1.86086	10.354	226	4.1	1.4	1.91173	3.8	1.3	2.23698
W1	high-risk	high-risk	NA	low-risk	WNPCC	1.88666	14.9404	202	4.1	1.4	1.91173	3.8	1.3	2.23698
W1	high-risk	high-risk	NA	low-risk	WNPCC	1.73392	17.1644	89	4.1	1.4	1.91173	3.8	1.3	2.23698
W1	high-risk	high-risk	NA	low-risk	WNPCC	1.70889	18.9342	226	4.1	1.4	1.91173	3.8	1.3	2.23698
W1	high-risk	high-risk	NA	low-risk	WNPCC	1.80075	12.8747	202	4.1	1.4	1.91173	3.8	1.3	2.23698
W1	high-risk	high-risk	high-risk	low-risk	WPCAC	1.81759	12.6862	226	4.1	1.4	1.91173	3.8	1.3	2.23698
W1	high-risk	high-risk	high-risk	low-risk	WPCAC	1.64399	15.7161	226	4.1	1.4	1.91173	3.8	1.3	2.23698
W1	high-risk	high-risk	low-risk	low-risk	WPCCC	1.84023	10.6836	202	4.1	1.4	1.91173	3.8	1.3	2.23698
W1	high-risk	high-risk	low-risk	low-risk	WPCCC	1.95181	11.0139	202	4.1	1.4	1.91173	3.8	1.3	2.23698
W2	high-risk	high-risk	NA	high-risk	WNPCA	1.60948	13.8466	191	4.1	1.4	1.91173	3.7	1.4	2.6127
W2	high-risk	high-risk	NA	high-risk	WNPCA	1.54444	25.6148	191	4.1	1.4	1.91173	3.7	1.4	2.6127
W2	high-risk	high-risk	NA	low-risk	WNPCC	1.46711	22.0876	191	4.1	1.4	1.91173	3.7	1.4	2.6127
W2	high-risk	high-risk	NA	low-risk	WNPCC	1.52535	17.46	191	4.1	1.4	1.91173	3.7	1.4	2.6127
W2	high-risk	high-risk	low-risk	low-risk	WPCCC	1.52134	17.7318	191	4.1	1.4	1.91173	3.7	1.4	2.6127
W2	high-risk	high-risk	low-risk	low-risk	WPCCC	1.69278	13.7459	191	4.1	1.4	1.91173	3.7	1.4	2.6127
W3	high-risk	high-risk	NA	high-risk	WNPCA	1.66995	17.5662	171	4	1.5	2.20812	3.4	0.9	2.17246
W3	high-risk	high-risk	NA	high-risk	WNPCA	1.78271	20.1768	171	4	1.5	2.20812	3.4	0.9	2.17246
W3	high-risk	high-risk	NA	low-risk	WNPCC	1.65597	14.0031	171	4	1.5	2.20812	3.4	0.9	2.17246
W3	high-risk	high-risk	NA	low-risk	WNPCC	1.836	15.2765	176	4	1.5	2.20812	3.4	0.9	2.17246
W3	high-risk	high-risk	NA	low-risk	WNPCC	1.60523	9.90737	171	4	1.5	2.20812	3.4	0.9	2.17246
W3	high-risk	high-risk	high-risk	low-risk	WPCAC	1.66181	9.01529	176	4	1.5	2.20812	3.4	0.9	2.17246
W3	high-risk	high-risk	high-risk	low-risk	WPCAC	1.75514	8.40162	176	4	1.5	2.20812	3.4	0.9	2.17246
W3	high-risk	high-risk	low-risk	low-risk	WPCCC	1.79879	9.42132	171	4	1.5	2.20812	3.4	0.9	2.17246
W3	high-risk	high-risk	low-risk	low-risk	WPCCC	1.78417	7.82496	171	4	1.5	2.20812	3.4	0.9	2.17246
W4	high-risk	high-risk	NA	high-risk	WNPCA	1.92023	12.4912	158	4.6	2.2	2.11666	3.6	0.98	1.98791
W4	high-risk	high-risk	NA	high-risk	WNPCA	1.94863	15.7717	158	4.6	2.2	2.11666	3.6	0.98	1.98791
W4	high-risk	high-risk	NA	low-risk	WNPCC	1.78753	8.90677	158	4.6	2.2	2.11666	3.6	0.98	1.98791
W4	high-risk	high-risk	NA	low-risk	WNPCC	1.76047	9.82576	158	4.6	2.2	2.11666	3.6	0.98	1.98791
W4	high-risk	high-risk	high-risk	low-risk	WPCAC	1.73022	13.114	158	4.6	2.2	2.11666	3.6	0.98	1.98791
W4	high-risk	high-risk	high-risk	low-risk	WPCAC	1.96724	6.66477	158	4.6	2.2	2.11666	3.6	0.98	1.98791
W5	high-risk	high-risk	NA	high-risk	WNPCA	1.83936	14.4228	276	4.6	2.387	2.29657	3.7	1.375	2.56605
W5	high-risk	high-risk	NA	high-risk	WNPCA	1.77254	14.9938	276	4.6	2.387	2.29657	3.7	1.375	2.56605
W5	high-risk	high-risk	NA	low-risk	WNPCC	1.76648	12.8247	276	4.6	2.387	2.29657	3.7	1.375	2.56605
W5	high-risk	high-risk	NA	low-risk	WNPCC	1.98547	11.5977	217	4.6	2.387	2.29657	3.7	1.375	2.56605
W5	high-risk	high-risk	NA	low-risk	WNPCC	1.81819	17.2286	276	4.6	2.387	2.29657	3.7	1.375	2.56605
W5	high-risk	high-risk	NA	low-risk	WNPCC	1.95881	7.60279	217	4.6	2.387	2.29657	3.7	1.375	2.56605
W5	high-risk	high-risk	high-risk	low-risk	WPCAC	1.73868	13.7106	276	4.6	2.387	2.29657	3.7	1.375	2.56605
W5	high-risk	high-risk	high-risk	low-risk	WPCAC	1.75262	8.42341	276	4.6	2.387	2.29657	3.7	1.375	2.56605
W5	high-risk	high-risk	low-risk	low-risk	WPCCC	1.69356	20.2808	217	4.6	2.387	2.29657	3.7	1.375	2.56605
W5	high-risk	high-risk	low-risk	low-risk	WPCCC	1.86278	8.71554	217	4.6	2.387	2.29657	3.7	1.375	2.56605
W6	high-risk	high-risk	NA	high-risk	WNPCA	1.81897	23.3407	150	4.4	1.661	1.82955	3.5	1.062	2.34707
W6	high-risk	high-risk	NA	high-risk	WNPCA	2.0165	6.57275	150	4.4	1.661	1.82955	3.5	1.062	2.34707
W6	high-risk	high-risk	NA	low-risk	WNPCC	1.93667	12.0328	150	4.4	1.661	1.82955	3.5	1.062	2.34707
W6	high-risk	high-risk	NA	low-risk	WNPCC	1.81852	21.6835	173	4.4	1.661	1.82955	3.5	1.062	2.34707
W6	high-risk	high-risk	NA	low-risk	WNPCC	1.82017	8.53778	150	4.4	1.661	1.82955	3.5	1.062	2.34707
W6	high-risk	high-risk	high-risk	low-risk	WPCAC	1.74166	11.621	150	4.4	1.661	1.82955	3.5	1.062	2.34707
W6	high-risk	high-risk	high-risk	low-risk	WPCAC	1.74231	9.65845	150	4.4	1.661	1.82955	3.5	1.062	2.34707
W7	high-risk	high-risk	NA	high-risk	WNPCA	1.87704	23.7407	156	4.3	2.556	3.01937	3.7	1.304	2.43355
W7	high-risk	high-risk	NA	high-risk	WNPCA	1.67824	11.8131	156	4.3	2.556	3.01937	3.7	1.304	2.43355
W7	high-risk	high-risk	NA	low-risk	WNPCC	1.69883	16.3371	156	4.3	2.556	3.01937	3.7	1.304	2.43355
W7	high-risk	high-risk	NA	low-risk	WNPCC	1.73999	13.3959	369	4.3	2.556	3.01937	3.7	1.304	2.43355
W7	high-risk	high-risk	NA	low-risk	WNPCC	1.77264	8.25579	156	4.3	2.556	3.01937	3.7	1.304	2.43355
W7	high-risk	high-risk	NA	low-risk	WNPCC	1.76474	10.0166	369	4.3	2.556	3.01937	3.7	1.304	2.43355
W7	high-risk	high-risk	high-risk	low-risk	WPCAC	1.7813	16.1914	156	4.3	2.556	3.01937	3.7	1.304	2.43355
W7	high-risk	high-risk	low-risk	low-risk	WPCCC	1.72381	9.64994	369	4.3	2.556	3.01937	3.7	1.304	2.43355
W7	high-risk	high-risk	low-risk	low-risk	WPCCC	1.78797	12.9273	369	4.3	2.556	3.01937	3.7	1.304	2.43355
W8	high-risk	high-risk	NA	high-risk	WNPCA	1.66796	15.0148	149	4.8	2.395	2.02436	3.7	1.033	1.9278
W8	high-risk	high-risk	NA	high-risk	WNPCA	1.83245	26.882	149	4.8	2.395	2.02436	3.7	1.033	1.9278
W8	high-risk	high-risk	NA	low-risk	WNPCC	1.73506	21.8931	149	4.8	2.395	2.02436	3.7	1.033	1.9278
W8	high-risk	high-risk	NA	low-risk	WNPCC	1.75091	25.8607	191	4.8	2.395	2.02436	3.7	1.033	1.9278
W8	high-risk	high-risk	NA	low-risk	WNPCC	1.86619	17.3469	434	4.8	2.395	2.02436	3.7	1.033	1.9278
W8	high-risk	high-risk	NA	low-risk	WNPCC	1.8721	20.3354	149	4.8	2.395	2.02436	3.7	1.033	1.9278
W8	high-risk	high-risk	NA	low-risk	WNPCC	1.92025	14.6422	191	4.8	2.395	2.02436	3.7	1.033	1.9278
W8	high-risk	high-risk	NA	low-risk	WNPCC	1.83385	14.936	434	4.8	2.395	2.02436	3.7	1.033	1.9278
W8	high-risk	high-risk	high-risk	low-risk	WPCAC	1.63674	19.8756	191	4.8	2.395	2.02436	3.7	1.033	1.9278
W8	high-risk	high-risk	high-risk	low-risk	WPCAC	1.58746	29.6858	191	4.8	2.395	2.02436	3.7	1.033	1.9278
W8	high-risk	high-risk	low-risk	low-risk	WPCCC	1.85073	24.9334	434	4.8	2.395	2.02436	3.7	1.033	1.9278
W8	high-risk	high-risk	low-risk	low-risk	WPCCC	1.65288	16.2477	434	4.8	2.395	2.02436	3.7	1.033	1.9278
W9	high-risk	high-risk	NA	high-risk	WNPCA	1.71119	27.6483	158	4.2	2.136	2.71053	3.7	1.161	2.16668
W9	high-risk	high-risk	NA	high-risk	WNPCA	1.87397	21.7386	158	4.2	2.136	2.71053	3.7	1.161	2.16668
W9	high-risk	high-risk	NA	low-risk	WNPCC	1.69233	16.5363	158	4.2	2.136	2.71053	3.7	1.161	2.16668
W9	high-risk	high-risk	NA	low-risk	WNPCC	1.82601	21.7544	297	4.2	2.136	2.71053	3.7	1.161	2.16668
W9	high-risk	high-risk	NA	low-risk	WNPCC	1.65572	23.3119	158	4.2	2.136	2.71053	3.7	1.161	2.16668
W9	high-risk	high-risk	NA	low-risk	WNPCC	1.82528	32.2749	297	4.2	2.136	2.71053	3.7	1.161	2.16668
W9	high-risk	high-risk	high-risk	low-risk	WPCAC	1.6784	33.7183	158	4.2	2.136	2.71053	3.7	1.161	2.16668
W9	high-risk	high-risk	high-risk	low-risk	WPCAC	1.82643	14.5084	158	4.2	2.136	2.71053	3.7	1.161	2.16668
W9	high-risk	high-risk	low-risk	low-risk	WPCCC	2.06008	13.9348	297	4.2	2.136	2.71053	3.7	1.161	2.16668
W9	high-risk	high-risk	low-risk	low-risk	WPCCC	1.554	39.9992	297	4.2	2.136	2.71053	3.7	1.161	2.16668
X10	high-risk	low-risk	NA	high-risk	XNPCA	1.7925	23.0269	121	4.5	2.288	2.35359	3.7	1.049	1.95766
X10	high-risk	low-risk	NA	high-risk	XNPCA	2.0234	12.8439	121	4.5	2.288	2.35359	3.7	1.049	1.95766
X10	high-risk	low-risk	NA	low-risk	XNPCC	1.82291	21.2269	121	4.5	2.288	2.35359	3.7	1.049	1.95766
X11	high-risk	low-risk	NA	high-risk	XNPCA	2.0416	13.4522	45	4.6	2.328	2.23981	3.5	0.965	2.13269
X11	high-risk	low-risk	NA	high-risk	XNPCA	2.15728	11.8968	126	4.6	2.328	2.23981	3.5	0.965	2.13269
X11	high-risk	low-risk	NA	high-risk	XNPCA	2.04805	6.96092	45	4.6	2.328	2.23981	3.5	0.965	2.13269
X11	high-risk	low-risk	NA	high-risk	XNPCA	1.88649	7.63676	126	4.6	2.328	2.23981	3.5	0.965	2.13269
X11	high-risk	low-risk	NA	low-risk	XNPCC	2.08409	11.7566	126	4.6	2.328	2.23981	3.5	0.965	2.13269
X11	high-risk	low-risk	NA	low-risk	XNPCC	1.90964	10.7398	45	4.6	2.328	2.23981	3.5	0.965	2.13269
X11	high-risk	low-risk	NA	low-risk	XNPCC	2.16801	9.14523	126	4.6	2.328	2.23981	3.5	0.965	2.13269
X1	high-risk	low-risk	NA	high-risk	XNPCA	1.57888	14.7527	54	3.8	1.2	2.0649	3	0.6	2.11968
X1	high-risk	low-risk	NA	low-risk	XNPCC	1.71947	16.0706	54	3.8	1.2	2.0649	3	0.6	2.11968
X2	high-risk	low-risk	NA	high-risk	XNPCA	1.56412	7.77481	34	3.7	1.1	2.05284	3.5	0.9	1.98904
X2	high-risk	low-risk	NA	high-risk	XNPCA	1.59638	8.07697	151	3.7	1.1	2.05284	3.5	0.9	1.98904
X2	high-risk	low-risk	NA	high-risk	XNPCA	1.76438	12.3151	151	3.7	1.1	2.05284	3.5	0.9	1.98904
X2	high-risk	low-risk	NA	low-risk	XNPCC	1.6825	15.5119	34	3.7	1.1	2.05284	3.5	0.9	1.98904
X2	high-risk	low-risk	NA	low-risk	XNPCC	1.58858	18.5703	151	3.7	1.1	2.05284	3.5	0.9	1.98904
X2	high-risk	low-risk	NA	low-risk	XNPCC	1.68617	12.8791	151	3.7	1.1	2.05284	3.5	0.9	1.98904
X3	high-risk	low-risk	NA	high-risk	XNPCA	1.65543	11.9749	101	3.6	1.2	2.43418	3.6	1.1	2.23133
X3	high-risk	low-risk	NA	high-risk	XNPCA	1.65312	11.109	101	3.6	1.2	2.43418	3.6	1.1	2.23133
X3	high-risk	low-risk	NA	low-risk	XNPCC	1.63614	14.4212	101	3.6	1.2	2.43418	3.6	1.1	2.23133
X3	high-risk	low-risk	NA	low-risk	XNPCC	1.78457	10.7718	101	3.6	1.2	2.43418	3.6	1.1	2.23133
X4	high-risk	low-risk	NA	high-risk	XNPCA	1.65939	17.7739	260	4.2	1.452	1.84255	4.1	1.418	1.93631
X4	high-risk	low-risk	NA	high-risk	XNPCA	1.65738	13.8217	260	4.2	1.452	1.84255	4.1	1.418	1.93631
X4	high-risk	low-risk	NA	low-risk	XNPCC	1.75931	10.4294	260	4.2	1.452	1.84255	4.1	1.418	1.93631
X4	high-risk	low-risk	NA	low-risk	XNPCC	1.83255	8.87146	260	4.2	1.452	1.84255	4.1	1.418	1.93631
X6	high-risk	low-risk	NA	high-risk	XNPCA	1.82749	9.73721	119	4.1	2.113	2.88535	3.6	1.118	2.26784
X6	high-risk	low-risk	NA	high-risk	XNPCA	1.89756	9.09091	119	4.1	2.113	2.88535	3.6	1.118	2.26784
X6	high-risk	low-risk	NA	low-risk	XNPCC	1.82598	10.3814	119	4.1	2.113	2.88535	3.6	1.118	2.26784
X7	high-risk	low-risk	NA	high-risk	XNPCA	1.76053	9.6381	149	4.1	1.255	1.71373	3.5	1.021	2.25646
X7	high-risk	low-risk	NA	high-risk	XNPCA	1.81689	15.4241	149	4.1	1.255	1.71373	3.5	1.021	2.25646
X7	high-risk	low-risk	NA	low-risk	XNPCC	1.76149	11.6377	149	4.1	1.255	1.71373	3.5	1.021	2.25646
X7	high-risk	low-risk	NA	low-risk	XNPCC	2.01813	5.81852	149	4.1	1.255	1.71373	3.5	1.021	2.25646
X8	high-risk	low-risk	NA	high-risk	XNPCA	1.79537	12.032	324	4.3	1.657	1.95739	4.3	1.748	2.06489
X8	high-risk	low-risk	NA	high-risk	XNPCA	1.81427	9.69955	324	4.3	1.657	1.95739	4.3	1.748	2.06489
X8	high-risk	low-risk	NA	low-risk	XNPCC	1.82825	16.5126	324	4.3	1.657	1.95739	4.3	1.748	2.06489
X8	high-risk	low-risk	NA	low-risk	XNPCC	1.74368	17.621	324	4.3	1.657	1.95739	4.3	1.748	2.06489
X9	high-risk	low-risk	NA	high-risk	XNPCA	1.81031	22.6958	72	5.1	3.229	2.26951	3.6	0.978	1.98386
X9	high-risk	low-risk	NA	high-risk	XNPCA	1.7892	11.9519	72	5.1	3.229	2.26951	3.6	0.978	1.98386
X9	high-risk	low-risk	NA	low-risk	XNPCC	1.84209	16.6456	72	5.1	3.229	2.26951	3.6	0.978	1.98386
X9	high-risk	low-risk	NA	low-risk	XNPCC	1.95218	9.32895	72	5.1	3.229	2.26951	3.6	0.978	1.98386
Y10	low-risk	high-risk	NA	high-risk	YNPCA	1.92214	7.42342	87	4.4	1.907	2.10051	3.3	0.827	2.18609
Y10	low-risk	high-risk	NA	high-risk	YNPCA	1.83685	12.5985	87	4.4	1.907	2.10051	3.3	0.827	2.18609
Y10	low-risk	high-risk	NA	low-risk	YNPCC	1.8079	14.9237	87	4.4	1.907	2.10051	3.3	0.827	2.18609
Y10	low-risk	high-risk	NA	low-risk	YNPCC	1.90943	17.5078	87	4.4	1.907	2.10051	3.3	0.827	2.18609
Y11	low-risk	high-risk	NA	high-risk	YNPCA	2.08862	8.62744	263	5	2.887	2.15517	3.9	1.439	2.28797
Y11	low-risk	high-risk	NA	high-risk	YNPCA	1.84913	14.2364	263	5	2.887	2.15517	3.9	1.439	2.28797
Y11	low-risk	high-risk	NA	low-risk	YNPCC	1.91438	22.2618	263	5	2.887	2.15517	3.9	1.439	2.28797
Y11	low-risk	high-risk	NA	low-risk	YNPCC	1.87088	9.29144	263	5	2.887	2.15517	3.9	1.439	2.28797
Y1	low-risk	high-risk	NA	high-risk	YNPCA	1.44538	14.5751	146	4.1	1.5	2.04828	3.4	1	2.41385
Y1	low-risk	high-risk	NA	high-risk	YNPCA	1.75784	14.1618	146	4.1	1.5	2.04828	3.4	1	2.41385
Y1	low-risk	high-risk	NA	low-risk	YNPCC	1.68474	17.5327	146	4.1	1.5	2.04828	3.4	1	2.41385
Y1	low-risk	high-risk	NA	low-risk	YNPCC	1.59512	12.6188	146	4.1	1.5	2.04828	3.4	1	2.41385
Y2	low-risk	high-risk	NA	high-risk	YNPCA	1.55842	11.1067	248	3.7	1.3	2.42608	3.5	0.8	1.76804
Y2	low-risk	high-risk	NA	high-risk	YNPCA	1.68042	3.80686	248	3.7	1.3	2.42608	3.5	0.8	1.76804
Y2	low-risk	high-risk	NA	low-risk	YNPCC	1.77726	10.821	248	3.7	1.3	2.42608	3.5	0.8	1.76804
Y2	low-risk	high-risk	NA	low-risk	YNPCC	1.69192	7.82369	248	3.7	1.3	2.42608	3.5	0.8	1.76804
Y3	low-risk	high-risk	NA	high-risk	YNPCA	1.55938	27.4453	111	4.3	1.5	1.77193	3.4	0.9	2.17246
Y3	low-risk	high-risk	NA	high-risk	YNPCA	1.59247	33.2996	111	4.3	1.5	1.77193	3.4	0.9	2.17246
Y3	low-risk	high-risk	NA	low-risk	YNPCC	1.67029	26.8246	111	4.3	1.5	1.77193	3.4	0.9	2.17246
Y3	low-risk	high-risk	NA	low-risk	YNPCC	1.69155	20.1316	111	4.3	1.5	1.77193	3.4	0.9	2.17246
Y4	low-risk	high-risk	NA	high-risk	YNPCA	1.69344	21.4249	187	4.3	1.707	2.01646	3.9	1.307	2.0781
Y4	low-risk	high-risk	NA	high-risk	YNPCA	1.78622	14.7186	187	4.3	1.707	2.01646	3.9	1.307	2.0781
Y4	low-risk	high-risk	NA	low-risk	YNPCC	1.78615	10.9602	187	4.3	1.707	2.01646	3.9	1.307	2.0781
Y4	low-risk	high-risk	NA	low-risk	YNPCC	1.80222	11.82	187	4.3	1.707	2.01646	3.9	1.307	2.0781
Y5	low-risk	high-risk	NA	high-risk	YNPCA	1.68491	14.5839	167	4.1	1.514	2.0674	3.7	1.281	2.39062
Y5	low-risk	high-risk	NA	high-risk	YNPCA	1.80022	16.1034	149	4.1	1.514	2.0674	3.7	1.281	2.39062
Y5	low-risk	high-risk	NA	high-risk	YNPCA	1.73468	11.6507	167	4.1	1.514	2.0674	3.7	1.281	2.39062
Y5	low-risk	high-risk	NA	low-risk	YNPCC	1.82918	9.72865	149	4.1	1.514	2.0674	3.7	1.281	2.39062
Y5	low-risk	high-risk	NA	low-risk	YNPCC	1.65382	16.1209	167	4.1	1.514	2.0674	3.7	1.281	2.39062
Y5	low-risk	high-risk	NA	low-risk	YNPCC	1.70758	13.2417	149	4.1	1.514	2.0674	3.7	1.281	2.39062
Y5	low-risk	high-risk	NA	low-risk	YNPCC	1.67717	23.8431	167	4.1	1.514	2.0674	3.7	1.281	2.39062
Y6	low-risk	high-risk	NA	high-risk	YNPCA	1.90554	15.6769	129	4.6	2.001	1.9252	3.8	1.456	2.50542
Y6	low-risk	high-risk	NA	low-risk	YNPCC	1.92405	14.7097	129	4.6	2.001	1.9252	3.8	1.456	2.50542
Y7	low-risk	high-risk	NA	high-risk	YNPCA	1.78879	10.1807	57	4.7	2.66	2.39711	3.4	0.854	2.06142
Y7	low-risk	high-risk	NA	low-risk	YNPCC	1.66236	22.8348	57	4.7	2.66	2.39711	3.4	0.854	2.06142
Y7	low-risk	high-risk	NA	low-risk	YNPCC	1.90667	9.97664	57	4.7	2.66	2.39711	3.4	0.854	2.06142
Y8	low-risk	high-risk	NA	high-risk	YNPCA	1.60401	25.1863	211	4.5	2.653	2.72905	4	1.22	1.79594
Y8	low-risk	high-risk	NA	high-risk	YNPCA	1.75987	22.2211	211	4.5	2.653	2.72905	4	1.22	1.79594
Y8	low-risk	high-risk	NA	low-risk	YNPCC	1.85078	11.4349	211	4.5	2.653	2.72905	4	1.22	1.79594
Y8	low-risk	high-risk	NA	low-risk	YNPCC	1.72639	28.6396	211	4.5	2.653	2.72905	4	1.22	1.79594

## Sheet: Raw.shoaling.data
Shoal.ID	Picture.name	Risk.treatment	Maternal.env	Paternal.env	Family	Parental.care.env	Personal.env	Replicate	Interval	Clutch	average.fish.size.shoal.cm	relative.mean.IID	absolute.meanIID	1-2	1-3	1-4	1-5	1-6	1-7	1-8	1-9	1-10	2-3	2-4	2-5	2-6	2-7	2-8	2-9	2-10	3-4	3-5	3-6	3-7	3-8	3-9	3-10	4-5	4-6	4-7	4-8	4-9	4-10	5-6	5-7	5-8	5-9	5-10	6-7
U10-NPC-A-1	U10-NPC-A-1-00	UNPCA	low-risk	low-risk	U10	NA	high-risk	1	0	1	2.04463	4.82811	9.87171	5.9955	6.73261	10.905	11.2502	8.44852	7.95848	8.64897	8.62514	6.52186	0.742889	4.99956	5.53256	14.4414	13.9496	14.6441	14.6163	0.583566	4.26347	4.82989	15.18	14.6887	15.3799	15.35	0.271124	1.09948	19.3389	18.8534	19.512	19.4636	4.43046	19.6269	19.1489	19.7742	19.71	4.94922	0.500386
U10-NPC-A-1	U10-NPC-A-1-01	UNPCA	low-risk	low-risk	U10	NA	high-risk	1	1	1	2.04463	5.52759	11.3019	5.5698	10.3836	11.7678	13.1209	13.5286	14.9157	18.0376	19.6171	11.0222	4.87015	6.38338	8.09095	8.78531	10.948	15.5919	17.1915	15.884	1.71557	3.94827	5.04786	8.02889	13.8915	15.3761	20.0381	2.3286	3.52892	6.66708	12.7642	14.1871	20.9445	1.2701	4.48232	10.7298	12.0831	21.4172	3.21263
U10-NPC-A-1	U10-NPC-A-1-02	UNPCA	low-risk	low-risk	U10	NA	high-risk	1	2	1	2.04463	6.4254	13.1376	0.143785	1.53707	2.00856	8.84966	10.7159	13.8142	16.9993	25.1877	22.8939	1.46828	1.89378	8.70876	10.5742	13.6713	16.8562	25.0977	22.81	0.850981	7.896	9.78798	12.9421	16.1314	25.7574	23.5407	7.0689	8.95869	12.1066	15.2966	25.1584	22.978	1.89332	5.06211	8.24423	22.5146	20.8449	3.17423
U10-NPC-A-1	U10-NPC-A-1-03	UNPCA	low-risk	low-risk	U10	NA	high-risk	1	3	1	2.04463	6.79904	13.9015	17.3845	22.5908	22.6637	20.2154	19.9161	18.6797	12.552	6.88051	6.3115	10.1397	12.5816	14.2468	14.0474	14.5529	22.1933	21.4146	20.5268	3.18732	7.22244	7.2323	8.78191	21.5438	23.8154	23.0085	4.55325	4.65652	6.40256	19.8549	22.9482	22.1979	0.303125	1.98339	15.6187	19.4024	18.7258	1.7885
U10-NPC-A-1	U10-NPC-A-1-04	UNPCA	low-risk	low-risk	U10	NA	high-risk	1	4	1	2.04463	4.81398	9.84284	4.12629	10.8189	13.2321	13.7815	16.2905	19.3451	21.0935	21.0999	21.5014	8.63196	10.4287	12.8392	13.8283	16.8284	18.9421	19.4478	19.919	2.92422	5.19276	5.47517	8.52835	10.3765	10.835	11.3208	6.56356	3.55204	6.43115	8.7773	9.93415	10.4843	6.00397	8.12028	8.50103	7.61838	7.9275	3.05484
U10-NPC-A-1	U10-NPC-A-1-05	UNPCA	low-risk	low-risk	U10	NA	high-risk	1	5	1	2.04463	7.30595	14.938	1.19196	6.15879	6.8939	11.69	13.9113	20.771	20.5229	19.0156	16.1644	6.71514	7.4584	12.2457	14.7057	21.7611	21.4914	19.8112	16.8993	0.743276	5.54091	8.21974	22.8326	22.7709	22.4452	20.0116	4.80008	7.52856	23.0735	23.0336	22.8441	20.4668	3.95786	25.4614	25.5437	26.0889	24.0292	23.9175
U10-NPC-A-1	U10-NPC-A-1-06	UNPCA	low-risk	low-risk	U10	NA	high-risk	1	6	1	2.04463	2.67629	5.47203	6.44676	5.63081	8.86583	9.7401	10.5401	10.6509	12.7821	13.212	13.6316	1.42984	2.69616	3.3054	4.11431	4.22979	6.40207	7.4246	7.85623	3.24588	4.44915	5.25925	5.13404	7.57851	8.81754	9.24812	1.99479	2.61308	2.03907	4.78636	6.8207	7.21811	0.813724	1.30489	3.12978	4.83209	5.23457	1.13267
U10-NPC-A-1	U10-NPC-A-1-07	UNPCA	low-risk	low-risk	U10	NA	high-risk	1	7	1	2.04463	5.20468	10.6417	5.82507	6.78656	9.67921	9.94862	9.12428	8.48375	7.38936	6.53396	14.0955	1.05033	3.86715	4.12358	14.7447	14.2332	13.1787	12.331	12.5835	2.89976	3.20744	15.5896	15.1263	14.0939	13.2525	12.1218	0.479283	18.4618	18.0201	16.9926	16.152	12.6015	18.7959	18.3304	17.2903	16.4457	13.0521	1.31366
U10-NPC-A-1	U10-NPC-A-1-08	UNPCA	low-risk	low-risk	U10	NA	high-risk	1	8	1	2.04463	6.35306	12.9897	12.8511	22.4502	22.7754	21.936	19.0229	21.9727	21.8322	18.4778	17.0216	9.62542	10.0623	9.76404	11.4785	15.3579	16.8568	15.6885	15.2468	3.15673	5.67501	14.0366	17.1985	19.6986	20.4911	20.8105	2.73234	11.573	14.4322	17.0358	18.2346	18.7455	8.92217	11.7	14.312	15.6367	16.2368	3.88338
U10-NPC-A-1	U10-NPC-A-1-09	UNPCA	low-risk	low-risk	U10	NA	high-risk	1	9	1	2.04463	5.51948	11.2853	1.89696	23.2301	23.6949	24.8235	23.6812	23.673	21.8842	17.9249	20.0342	24.6449	25.0181	26.1634	24.8509	24.826	22.9833	18.8171	20.8136	1.7362	2.10462	4.27779	4.54416	5.38613	9.21652	9.83013	1.17888	2.61154	2.88388	4.07539	8.44209	8.67576	3.22227	3.48677	5.01493	9.54752	9.63354	0.273234
U10-NPC-A-1	U10-NPC-A-1-10	UNPCA	low-risk	low-risk	U10	NA	high-risk	1	10	1	2.04463	2.9299	5.99057	4.00316	6.36654	4.98282	7.73007	8.68085	10.6226	11.8053	12.5583	8.46668	2.47017	5.59372	4.09815	5.33777	8.55588	10.0005	10.5096	5.11757	6.44676	1.7885	3.19434	7.15739	8.68459	8.9987	2.99015	6.65859	6.75781	6.58426	7.42367	8.32109	6.61485	1.43985	5.70619	7.24007	7.43758	1.25555	4.42942
U10-NPC-A-1	U10-NPC-A-1-11	UNPCA	low-risk	low-risk	U10	NA	high-risk	1	11	1	2.04463	6.73835	13.7775	12.672	16.4906	17.9109	21.0387	22.3715	21.6809	21.1511	21.8962	8.48819	5.10527	6.88189	10.3775	12.804	17.2933	17.4876	18.8161	19.6647	1.77917	5.27233	7.78935	13.7702	14.2405	15.6647	22.2148	3.50008	6.04752	12.7018	13.2861	14.726	23.2142	2.98928	11.5086	12.343	13.7569	25.697	9.23628
U10-NPC-A-1	U10-NPC-A-1-12	UNPCA	low-risk	low-risk	U10	NA	high-risk	1	12	1	2.04463	6.36255	13.0091	3.31936	2.57968	4.44792	24.5189	21.1409	21.068	20.765	19.8972	14.2865	2.49711	2.79139	21.4433	17.8247	17.7758	17.5004	16.7035	11.5751	1.94715	23.7034	19.4312	19.2079	18.816	17.8072	14.0375	22.5812	17.7648	17.4597	17.0235	15.951	13.4314	9.63943	11.2744	12.3209	14.0778	10.8005	1.63817
U10-NPC-A-1	U10-NPC-A-1-13	UNPCA	low-risk	low-risk	U10	NA	high-risk	1	13	1	2.04463	5.41156	11.0647	0.576138	2.54178	2.89491	7.5371	9.31331	9.82814	14.9096	25.7924	17.3574	2.32687	2.594	6.99926	8.81754	9.32859	14.3711	25.3007	16.801	0.532091	5.88807	7.28987	7.81676	13.1144	26.0499	16.9557	5.35882	6.76622	7.29283	12.5836	25.6821	16.5087	2.25429	2.64617	7.37259	21.8844	11.9918	0.527212
U10-NPC-A-1	U10-NPC-A-1-14	UNPCA	low-risk	low-risk	U10	NA	high-risk	1	14	1	2.04463	4.72085	9.65241	1.34733	1.46495	4.21674	17.6191	12.8971	12.8144	8.43542	8.4441	1.21487	0.122194	2.97204	18.1502	14.2363	14.1496	9.77785	9.78093	0.254743	2.88457	18.2316	14.3565	14.2703	9.89746	9.90138	0.359462	18.2963	16.8066	16.6869	12.4075	12.3641	3.02253	16.2704	15.9217	15.7807	15.4216	17.9001	0.348924
U10-NPC-A-1	U10-NPC-A-1-15	UNPCA	low-risk	low-risk	U10	NA	high-risk	1	15	1	2.04463	5.50851	11.2629	18.8714	21.7349	22.5768	22.3347	22.9386	25.3899	25.5566	22.724	21.9897	8.99534	10.1557	10.2739	11.8033	17.3284	17.3679	19.6196	20.2181	1.19003	1.28113	2.83142	8.4716	8.48741	11.9371	12.9376	0.386411	1.78593	7.44295	7.44453	11.2945	12.3867	1.55786	7.2162	7.2261	10.9468	12.0254	5.66336
U10-NPC-A-1	U10-NPC-A-1-16	UNPCA	low-risk	low-risk	U10	NA	high-risk	1	16	1	2.04463	7.08237	14.4809	1.27371	3.67184	8.86094	9.11395	19.7584	20.6461	21.9595	22.9659	22.186	2.70317	7.60235	7.86408	19.4076	20.2811	21.5049	22.3853	21.1114	5.76118	5.91934	21.0542	21.896	22.9482	23.5703	20.907	0.418516	20.2626	20.9802	21.5559	21.5478	16.3846	20.656	21.3695	21.9298	21.8968	16.5583	0.910954
U10-NPC-A-1	U10-NPC-A-1-17	UNPCA	low-risk	low-risk	U10	NA	high-risk	1	17	1	2.04463	5.33637	10.9109	1.83697	1.70415	5.62745	7.13412	8.75778	12.3283	12.5953	20.3888	19.6815	0.187166	6.70123	7.99631	9.37363	12.7488	12.9462	20.3112	18.027	6.7047	8.02682	9.4323	12.8302	13.0341	20.4382	18.2072	1.68586	3.5959	7.26434	7.64641	16.0005	20.8374	1.93517	5.58386	5.9765	14.3738	20.5905	3.67973
U10-NPC-A-1	U10-NPC-A-1-18	UNPCA	low-risk	low-risk	U10	NA	high-risk	1	18	1	2.04463	6.93767	14.185	1.37518	2.27167	4.914	5.17632	12.2108	19.2645	19.625	21.6497	21.7454	0.910954	3.75535	4.38276	11.2226	20.4195	20.6332	22.2418	22.3516	2.95236	3.84212	10.473	21.0738	21.1726	22.4786	22.598	1.79603	7.53024	22.0075	21.641	21.8544	22.0044	7.09198	20.6126	20.0798	20.0728	20.2254	25.2224
U10-NPC-A-1	U10-NPC-A-1-19	UNPCA	low-risk	low-risk	U10	NA	high-risk	1	19	1	2.04463	5.16473	10.56	1.89938	6.81881	8.06771	11.2355	14.3203	18.9446	19.8512	21.2493	0.697847	4.92765	6.27257	9.55642	12.8884	17.5449	18.5135	20.1491	1.23177	3.00786	6.33203	10.4323	14.9324	16.0825	18.4465	6.13052	3.48734	7.45598	12.0148	13.1361	15.4398	7.47321	4.21422	8.60317	9.76898	12.3377	10.7025	4.66145
U10-NPC-A-1	U10-NPC-A-1-21	UNPCA	low-risk	low-risk	U10	NA	high-risk	1	21	1	2.04463	7.10059	14.5181	2.4591	3.99217	4.69722	6.56618	9.94028	20.4886	23.3451	25.0911	26.3511	1.88237	2.42619	4.24335	7.50905	20.1488	21.6174	23.3648	24.4525	0.774306	2.60978	6.10616	21.4592	21.8412	23.5789	24.4585	1.86982	5.33648	21.3744	21.3109	23.0432	23.8628	3.54678	21.9352	20.6787	22.3866	23.0035	22.161
U10-NPC-A-1	U10-NPC-A-1-22	UNPCA	low-risk	low-risk	U10	NA	high-risk	1	22	1	2.04463	5.91881	12.1018	20.8574	21.4953	21.916	23.9738	25.7626	27.1139	27.0813	26.8667	25.4603	2.85667	4.88875	10.0412	13.5668	16.3915	17.9358	18.74	18.9279	2.04202	7.19324	10.7217	13.5569	15.1402	15.9807	16.2667	5.15319	8.68062	11.5149	13.1092	13.9667	14.3113	3.52933	6.37879	8.06828	9.0247	9.67161	2.8671
U10-NPC-A-1	U10-NPC-A-1-23	UNPCA	low-risk	low-risk	U10	NA	high-risk	1	23	1	2.04463	6.69943	13.6979	8.77642	9.1136	9.14295	6.99901	10.8854	13.0492	13.8314	25.3409	25.0055	1.93858	2.85536	3.22627	12.6916	15.4474	15.9474	19.6768	19.7079	0.945598	2.36032	14.4229	17.1748	17.7077	21.2966	21.3872	2.15544	15.1365	17.8804	18.435	22.213	22.315	13.8693	16.5689	17.1812	22.8449	22.8365	2.75588
U10-NPC-A-1	U10-NPC-A-1-24	UNPCA	low-risk	low-risk	U10	NA	high-risk	1	24	1	2.04463	5.38086	11.0019	0.525575	1.82647	4.53885	11.0651	11.3077	13.6006	14.1333	21.149	21.9042	1.51449	4.29019	11.0173	11.3487	13.7427	14.334	21.465	22.2516	2.78026	9.66469	10.1381	12.7272	13.4586	20.9019	21.7967	7.19216	7.98266	10.9335	11.9389	19.867	20.9562	1.91263	5.17648	6.79112	15.0744	16.5638	3.37631
U10-NPC-A-1	U10-NPC-A-1-25	UNPCA	low-risk	low-risk	U10	NA	high-risk	1	25	1	2.04463	6.17937	12.6346	7.41365	13.6676	15.593	17.2594	20.4038	21.7917	22.995	20.0339	6.10823	6.25717	8.192	10.2472	14.6793	17.0259	18.1674	14.2584	12.863	1.9529	5.05167	11.2116	14.5409	15.4799	10.774	18.8956	3.81294	10.3713	13.9473	14.7844	9.94825	20.7243	6.61763	10.3083	11.0724	6.2069	21.6625	3.84981
U10-NPC-A-1	U10-NPC-A-1-26	UNPCA	low-risk	low-risk	U10	NA	high-risk	1	26	1	2.04463	6.11482	12.5026	4.9185	5.28354	11.2582	12.0284	13.4014	15.524	10.1214	11.0384	10.4278	0.752108	6.41998	7.18689	9.106	18.3424	14.2293	15.3794	15.0657	6.31314	7.06752	9.27525	19.0656	14.8347	15.9517	15.5725	0.770216	3.98656	22.0767	19.5228	20.8605	20.8814	3.73141	22.6575	20.2336	21.5821	21.6249	21.253
U10-NPC-A-1	U10-NPC-A-1-27	UNPCA	low-risk	low-risk	U10	NA	high-risk	1	27	1	2.04463	7.94585	16.2464	7.44619	8.61458	11.7522	14.6368	23.3824	21.2486	18.3172	13.3751	13.5943	2.27091	7.00344	10.7612	26.534	25.4401	23.21	20.594	20.7397	4.7449	8.51945	25.3446	24.5759	22.618	21.1961	21.2743	3.78983	22.8284	22.7998	21.4942	22.5931	22.5357	20.946	21.5737	20.8687	23.9213	23.765	4.19647
U10-NPC-A-1	U10-NPC-A-1-28	UNPCA	low-risk	low-risk	U10	NA	high-risk	1	28	1	2.04463	5.21769	10.6683	4.60137	21.1011	21.1575	20.9143	19.9191	19.1939	14.0567	15.0064	11.9886	20.9072	21.1321	21.1036	21.2969	20.6505	16.0344	17.0122	14.1638	0.784986	1.74955	7.17842	7.48883	10.4553	10.2668	11.8529	0.992996	6.45922	6.80523	10.0501	9.8002	11.5449	5.46956	5.83118	9.31319	9.0015	10.9057	0.780217
U10-NPC-A-1	U10-NPC-A-1-29	UNPCA	low-risk	low-risk	U10	NA	high-risk	1	29	1	2.04463	6.34015	12.9633	2.13012	4.88828	13.7891	20.6511	21.1695	9.90393	6.24909	4.30889	3.17233	2.83142	12.6419	21.732	21.8293	12.0316	8.26889	6.33022	5.21434	10.6862	22.5396	22.0514	14.7573	11.0954	9.15459	8.03157	19.2444	16.6322	21.4853	19.3658	17.6178	16.5586	4.63872	18.7578	20.8801	20.6842	20.5277	21.3727
U10-NPC-A-1	U10-NPC-A-1-30	UNPCA	low-risk	low-risk	U10	NA	high-risk	1	30	1	2.04463	4.72915	9.66938	4.20057	3.76245	6.50419	13.3767	13.5708	13.1745	11.1586	11.3855	8.74745	0.977844	2.48235	17.3658	17.7277	17.3357	15.3289	15.5841	12.945	2.75004	16.6437	17.1159	16.7295	14.7383	15.0552	12.4167	19.2439	19.8184	19.4359	17.4554	17.7957	15.1587	2.69264	2.75546	3.5158	4.50182	5.76227	0.4095
U10-NPC-A-1	U10-NPC-A-1-31	UNPCA	low-risk	low-risk	U10	NA	high-risk	1	31	1	2.04463	3.73237	7.63133	2.17599	2.47017	4.21831	5.34664	7.14196	8.34659	11.3546	14.0131	18.2423	0.814782	2.20288	3.29078	5.08385	6.23142	9.20605	12.0652	16.5926	1.75741	2.88776	4.67694	5.90375	9.2235	12.3314	17.0343	1.13039	2.92373	4.14864	7.68843	11.1217	16.1334	1.79875	3.02224	6.76592	10.4362	15.6422	1.32931
U10-NPC-A-1	U10-NPC-A-1-32	UNPCA	low-risk	low-risk	U10	NA	high-risk	1	32	1	2.04463	6.40399	13.0938	1.80385	2.79571	3.34556	2.93744	14.4584	19.0447	20.8906	24.4909	7.13867	1.24614	1.86675	1.67766	14.4848	18.8551	20.4352	23.0984	5.53671	2.3602	2.44916	13.6558	17.8996	19.3641	21.8624	5.44635	0.538528	16.0153	20.2243	21.5954	23.1564	3.79391	16.066	20.3473	21.7949	23.6118	4.24193	4.90446
U10-NPC-A-1	U10-NPC-A-1-33	UNPCA	low-risk	low-risk	U10	NA	high-risk	1	33	1	2.04463	6.46402	13.2166	4.26589	9.37075	11.1038	21.2888	22.4956	21.0879	22.591	22.7713	22.7188	5.10487	6.84658	19.3115	20.8558	20.6355	21.5582	21.7474	21.645	1.81132	18.034	19.9578	21.2525	21.416	21.6071	21.4467	17.3382	19.3673	21.1817	21.0736	21.2628	21.0838	2.29368	7.70309	5.31816	5.44535	5.17165	6.16182
U10-NPC-A-1	U10-NPC-A-1-34	UNPCA	low-risk	low-risk	U10	NA	high-risk	1	34	1	2.04463	4.49761	9.19597	2.51441	6.51561	10.2702	11.7577	13.1711	14.8292	20.2151	19.959	0.338904	4.19154	7.85312	9.33662	10.689	12.3165	17.7012	17.4486	2.24151	3.79391	5.27478	6.82895	8.74548	14.0972	14.0594	6.31145	1.48752	3.11949	5.24421	10.4539	10.5708	10.0463	1.8689	4.13477	9.13098	9.363	11.5333	2.27697
U10-NPC-A-1	U10-NPC-A-1-35	UNPCA	low-risk	low-risk	U10	NA	high-risk	1	35	1	2.04463	6.17	12.6154	0.942252	3.02186	4.00288	5.78416	25.8583	23.5318	21.6658	12.0312	11.0714	2.08488	3.10953	4.92637	25.3741	22.9438	21.1894	11.0955	10.1376	1.19389	3.03816	24.1669	21.5202	20.0169	9.01065	8.05285	1.85517	23.0352	20.3472	18.8974	8.11455	7.14458	21.4313	18.627	17.3315	6.66105	5.69168	4.04207
U10-NPC-A-1	U10-NPC-A-1-36	UNPCA	low-risk	low-risk	U10	NA	high-risk	1	36	1	2.04463	7.05848	14.432	4.18886	8.625	9.86305	21.6605	22.0495	21.7795	22.0212	22.6762	8.60794	5.51931	7.02342	20.787	21.6424	21.4026	22.2512	23.721	12.7527	1.5562	16.1438	17.3919	17.1891	18.6263	20.9749	16.0968	14.7002	16.0388	15.8467	17.4311	20.0037	16.9012	2.50537	2.59267	5.79938	10.3553	24.3142	0.30027
U10-NPC-A-1	U10-NPC-A-1-37	UNPCA	low-risk	low-risk	U10	NA	high-risk	1	37	1	2.04463	3.65273	7.4685	1.9674	2.00642	2.81444	4.31122	10.8548	10.0746	9.46512	8.86936	6.93066	0.169452	1.00106	2.34861	12.3508	11.8374	11.3229	10.8053	8.89229	0.87756	2.30667	12.2761	11.7998	11.3047	10.8115	8.91467	1.61683	12.6182	12.3173	11.9005	11.4921	9.64673	14.1628	13.9282	13.517	13.0905	11.2165	2.84205
U10-NPC-A-1	U10-NPC-A-1-38	UNPCA	low-risk	low-risk	U10	NA	high-risk	1	38	1	2.04463	6.39384	13.0731	2.45443	2.63671	19.5167	19.6062	16.0675	16.3411	10.2097	9.52509	6.34978	3.65577	20.2619	20.5953	18.5211	18.7947	12.6411	11.9431	8.68499	22.0633	22.0693	16.2762	16.4008	10.8526	9.30384	5.85653	2.13402	21.6272	22.5407	18.1466	21.2333	21.2269	20.1373	21.065	17.1147	20.342	20.6672	0.942252
U10-NPC-A-1	U10-NPC-A-1-39	UNPCA	low-risk	low-risk	U10	NA	high-risk	1	39	1	2.04463	5.68978	11.6335	0.193205	3.11866	4.29286	6.61415	9.78234	16.6429	17.0714	15.9163	19.6768	3.09175	4.26569	6.59228	9.75415	16.5583	16.973	15.7614	19.501	1.17449	3.50082	6.66415	13.6818	14.2066	13.8331	20.6865	2.32897	5.48968	12.5982	13.1722	13.1807	21.2006	3.17631	10.6075	11.3209	12.3019	22.5249	7.86554
U10-NPC-A-1	U10-NPC-A-1-40	UNPCA	low-risk	low-risk	U10	NA	high-risk	1	40	1	2.04463	7.83841	16.0267	5.36819	5.87611	15.6503	18.9559	23.6695	20.6089	21.3771	21.5225	21.1916	0.538528	10.4589	14.8102	20.6556	20.5814	22.1396	23.0628	22.7536	10.0428	14.5993	20.5889	20.8359	22.4564	23.4369	23.1299	7.34868	14.9537	21.2471	23.9863	26.1518	25.9205	7.63882	16.2448	19.4021	22.1425	21.9811	12.535
U10-NPC-A-2	U10-NPC-A-2-00	UNPCA	low-risk	low-risk	U10	NA	high-risk	2	0	1	2.03033	6.90644	14.0223	1.68888	2.73623	10.7862	13.7519	14.2248	17.8162	21.6423	18.3759	17.8707	1.04803	10.0248	13.2152	13.7707	17.4602	21.4775	19.8914	19.3835	9.62566	12.935	13.5399	17.271	21.3937	20.8249	20.3157	3.52548	4.30152	8.02365	12.4548	21.8757	21.3988	0.871569	4.49829	8.95089	21.8854	21.4449	3.76446
U10-NPC-A-2	U10-NPC-A-2-01	UNPCA	low-risk	low-risk	U10	NA	high-risk	2	1	1	2.03033	6.69197	13.5869	5.25535	10.2362	20.0572	22.0205	21.5585	21.7353	8.09736	5.1087	6.37379	5.30979	16.4169	18.4382	18.2343	18.4459	12.6544	9.82623	9.45879	11.7546	13.7619	13.7868	14.0219	16.4671	13.9998	12.4355	2.0233	2.26012	2.51855	23.0674	21.7392	18.6326	1.34496	1.48632	24.7556	23.5457	20.3563	0.258458
U10-NPC-A-2	U10-NPC-A-2-02	UNPCA	low-risk	low-risk	U10	NA	high-risk	2	2	1	2.03033	3.9257	7.97046	2.78972	1.17513	3.31639	4.16218	4.57103	9.11272	10.7812	11.5984	3.53762	3.34408	4.67859	4.85348	5.09137	6.79274	10.8249	12.4715	5.31313	2.16009	3.10159	3.53151	8.97203	11.9354	12.6323	4.4844	1.21568	1.65226	8.63326	14.0938	14.7348	6.56581	0.447001	7.73316	14.8944	15.731	7.58512	7.51732
U10-NPC-A-2	U10-NPC-A-2-03	UNPCA	low-risk	low-risk	U10	NA	high-risk	2	3	1	2.03033	5.10507	10.3649	1.8816	8.05806	17.7172	17.2399	17.1602	15.2684	14.6651	9.03768	6.78229	6.44734	19.0751	18.6799	18.6638	16.8259	16.2558	10.6108	8.35237	21.4629	21.4336	21.6948	20.1919	19.8028	14.5161	12.5301	1.26361	2.22108	3.72959	4.47985	8.92685	11.0488	0.973761	2.59747	3.36988	8.29309	10.4911	2.04423
U10-NPC-A-2	U10-NPC-A-2-04	UNPCA	low-risk	low-risk	U10	NA	high-risk	2	4	1	2.03033	7.76153	15.7584	3.40946	6.10636	4.89617	9.59475	21.1287	21.0466	24.8681	24.298	22.8429	3.14427	6.80956	10.9211	21.5817	21.6386	22.8687	21.886	20.096	7.72072	10.7625	20.17	20.3453	19.846	18.7582	16.9587	4.73711	16.4701	16.3224	22.6555	22.8149	22.0976	11.8362	11.6363	20.5638	21.4849	21.5511	0.880678
U10-NPC-A-2	U10-NPC-A-2-05	UNPCA	low-risk	low-risk	U10	NA	high-risk	2	5	1	2.03033	3.70674	7.5259	7.86034	8.56617	10.9275	12.3935	14.479	15.6376	16.6273	17.7077	17.8454	2.58789	3.09472	5.22828	6.85714	7.77737	8.89474	10.3378	10.4364	3.4462	3.84932	6.10447	7.91371	9.57307	11.4835	11.5357	2.94837	3.87747	4.75169	6.17227	8.04014	8.09005	2.45315	4.93854	7.06059	9.43084	9.41164	2.83011
U10-NPC-A-2	U10-NPC-A-2-06	UNPCA	low-risk	low-risk	U10	NA	high-risk	2	6	1	2.03033	4.0148	8.15135	2.70855	7.04215	5.8452	8.97513	9.7515	11.895	5.40376	4.37889	6.49921	4.52652	3.1926	6.26943	7.05096	9.24123	7.90467	7.03879	9.04981	3.10397	2.83814	4.05331	6.50462	11.524	11.0276	12.703	3.41258	3.95783	6.05415	11.0949	10.2136	12.2422	1.24214	3.67015	13.9265	13.2392	15.1013	2.45893
U10-NPC-A-2	U10-NPC-A-2-07	UNPCA	low-risk	low-risk	U10	NA	high-risk	2	7	1	2.03033	4.56601	9.27049	0.91524	13.6742	8.98099	14.5087	9.85552	9.53098	8.90092	7.14859	5.90797	13.3857	9.54908	15.3407	10.759	10.4251	9.785	8.03072	6.8155	11.4641	19.0219	20.4492	20.498	20.2262	18.833	17.2695	7.88636	9.94098	10.1984	10.209	9.40549	8.09619	8.56244	9.17421	9.75159	10.3386	10.1098	0.641899
U10-NPC-A-2	U10-NPC-A-2-08	UNPCA	low-risk	low-risk	U10	NA	high-risk	2	8	1	2.03033	5.47035	11.1066	5.20028	15.0848	15.2335	17.7179	17.5341	17.3328	19.8061	20.2514	24.4695	10.0764	10.2714	13.653	13.4686	13.7778	16.832	17.5225	23.2089	0.42462	6.33575	6.21565	8.01761	11.6773	12.8022	20.6718	5.91342	5.79446	7.61421	11.2679	12.3967	20.2874	0.185167	2.24372	5.52353	6.70219	14.8334	2.22971
U10-NPC-A-2	U10-NPC-A-2-09	UNPCA	low-risk	low-risk	U10	NA	high-risk	2	9	1	2.03033	7.06187	14.3379	6.23402	11.1566	11.9027	14.3259	20.9754	22.8686	25.6001	23.4288	22.8472	5.09311	5.97666	8.47961	16.4353	19.5171	23.3476	22.1096	22.9179	1.04436	3.47175	12.3064	16.3101	20.9126	20.5339	22.4602	2.50537	11.2707	15.3497	20.0364	19.7881	21.8944	9.30448	13.8849	18.9173	19.1592	21.8097	5.50697
U10-NPC-A-2	U10-NPC-A-2-10	UNPCA	low-risk	low-risk	U10	NA	high-risk	2	10	1	2.03033	7.34721	14.9172	5.45602	5.88471	14.1837	15.2429	15.1533	15.0723	19.1457	17.7783	19.5871	1.13834	18.1866	19.5102	19.4102	19.9438	24.5175	22.7942	24.6209	17.8312	19.2168	19.1146	19.8511	25.03	23.4967	25.3189	1.72233	1.61754	4.84141	17.5113	19.9371	21.0978	0.108734	3.55112	16.5012	19.2791	20.3265	3.59842
U10-NPC-A-2	U10-NPC-A-2-11	UNPCA	low-risk	low-risk	U10	NA	high-risk	2	11	1	2.03033	3.81831	7.75241	3.43038	7.28294	9.1122	10.5305	10.85	13.2317	15.8645	16.4352	15.3493	4.11188	7.24808	8.78907	8.92801	11.9124	14.7895	15.5256	14.6871	4.71415	6.12878	6.00089	9.4342	12.4	13.287	12.7882	1.54559	1.74059	4.79817	7.75754	8.60758	8.07448	0.648769	3.30701	6.2741	7.16015	6.75346	3.5015
U10-NPC-A-2	U10-NPC-A-2-12	UNPCA	low-risk	low-risk	U10	NA	high-risk	2	12	1	2.03033	6.94464	14.0999	3.55013	6.85649	5.50203	12.3135	18.1947	23.8347	24.1994	22.3155	21.9951	3.30746	2.75646	8.9073	17.6849	22.3247	22.7127	21.7228	22.0993	3.11765	5.95089	17.9604	21.473	21.8776	21.8029	22.8151	7.01115	15.3156	19.6145	20.0059	19.282	19.9754	16.5662	17.8809	18.294	19.79	21.8838	7.89995
U10-NPC-A-2	U10-NPC-A-2-13	UNPCA	low-risk	low-risk	U10	NA	high-risk	2	13	1	2.03033	4.22575	8.57966	0.512897	16.0044	16.0341	16.1221	17.8833	10.8828	7.29223	4.87056	7.05687	16.0472	16.1345	16.2412	18.0201	11.0888	7.54652	5.26187	7.34031	1.82369	2.43137	3.69695	6.66305	9.8117	12.9459	10.3158	0.608327	2.23923	5.85131	9.34619	12.5201	9.80998	1.87073	5.71764	9.29818	12.4667	9.74407	7.25236
U10-NPC-A-2	U10-NPC-A-2-14	UNPCA	low-risk	low-risk	U10	NA	high-risk	2	14	1	2.03033	7.68843	15.61	10.0268	10.6411	14.5169	15.1984	15.4284	17.8328	20.7422	20.6643	16.3239	1.18839	4.50334	5.17515	5.54357	21.3819	24.4089	24.8047	21.9199	3.97206	4.78244	5.42069	22.5647	25.5935	25.9841	23.0564	0.945735	2.13144	24.4823	27.424	27.9548	25.5762	1.31653	24.4781	27.3875	27.9536	25.7332	23.674
U10-NPC-A-2	U10-NPC-A-2-15	UNPCA	low-risk	low-risk	U10	NA	high-risk	2	15	1	2.03033	6.76667	13.7385	0.258458	4.11354	9.22116	17.362	20.151	20.7565	21.3605	21.4597	17.706	3.97326	9.06048	17.196	19.9616	20.54	21.1341	21.2303	17.5264	5.13225	13.2771	16.1684	17.0356	17.7894	17.9451	18.945	8.1454	11.1056	12.3227	13.2899	13.5287	20.8828	3.61448	6.50016	8.07455	8.55046	25.9326	3.52623
U10-NPC-A-2	U10-NPC-A-2-16	UNPCA	low-risk	low-risk	U10	NA	high-risk	2	16	1	2.03033	4.64171	9.42418	2.37591	7.67422	10.0677	13.9127	14.3175	16.5802	16.6983	18.9465	20.1217	5.31274	7.82299	11.5371	11.9416	14.3279	14.4377	16.8755	18.0713	2.97353	6.28977	6.70762	9.93084	9.99418	13.168	14.3966	5.0587	5.48271	9.97132	9.97349	13.6871	14.885	0.432892	5.45282	5.39314	9.40938	10.5184	5.17932
U10-NPC-A-2	U10-NPC-A-2-17	UNPCA	low-risk	low-risk	U10	NA	high-risk	2	17	1	2.03033	4.15327	8.4325	7.2103	9.07997	13.0269	18.0087	21.0274	20.7228	20.1926	19.9615	19.942	1.86978	5.83781	11.3086	14.2729	13.8197	13.3145	12.9955	12.9306	3.99011	9.70395	12.6152	12.0977	11.6068	11.2481	11.1617	6.22662	8.93056	8.28068	7.82571	7.38751	7.26038	3.01969	2.93743	2.38472	2.5483	2.80241	1.16832
U10-NPC-A-2	U10-NPC-A-2-18	UNPCA	low-risk	low-risk	U10	NA	high-risk	2	18	1	2.03033	3.53389	7.17495	2.4819	2.76802	7.97669	8.68573	10.4794	15.2596	11.1795	17.3696	3.62477	0.975277	5.49537	6.20384	7.99923	12.7793	8.81838	14.994	1.143	5.49607	6.17323	7.98869	12.6674	8.42337	14.6135	1.42955	0.720029	2.50619	7.30414	4.23763	9.99075	4.35242	1.81556	6.58649	3.71132	9.31454	5.06098	4.84989
U10-NPC-A-2	U10-NPC-A-2-19	UNPCA	low-risk	low-risk	U10	NA	high-risk	2	19	1	2.03033	6.74067	13.6858	2.35955	9.97618	16.0765	16.5528	18.0637	18.4977	22.5135	24.7951	21.0092	7.62418	13.7426	14.254	15.998	16.4892	20.9681	23.3917	20.8693	6.63366	7.49563	10.8177	11.6017	17.9544	20.7988	22.8432	1.30707	6.02983	6.9784	14.2308	17.1673	23.0562	4.74739	5.69687	12.9632	15.8954	22.1901	0.949478
U10-NPC-A-2	U10-NPC-A-2-21	UNPCA	low-risk	low-risk	U10	NA	high-risk	2	21	1	2.03033	6.98084	14.1734	1.04407	3.19796	8.36729	18.039	20.1864	16.0639	14.0534	13.3275	13.0621	2.23686	7.69987	18.0921	21.1506	17.1038	15.0725	14.3332	14.071	5.76044	17.3337	22.6602	19.0247	17.2372	16.5224	16.2553	13.325	24.288	22.1564	21.4822	20.9346	20.6423	20.7939	22.7517	25.0252	25.0364	24.7383	6.9435
U10-NPC-A-2	U10-NPC-A-2-22	UNPCA	low-risk	low-risk	U10	NA	high-risk	2	22	1	2.03033	5.44255	11.0502	0.430152	10.4419	10.6541	11.1838	11.2964	15.7069	16.1308	19.952	22.9105	10.1402	10.3576	10.8761	10.9625	15.3599	15.755	19.526	22.5322	0.277218	0.768865	1.45963	5.62361	6.72399	13.1614	22.1845	0.656919	1.52266	5.51663	6.68891	13.2388	22.3976	1.02117	4.86741	6.03748	12.6736	22.1135	4.45179
U10-NPC-A-2	U10-NPC-A-2-23	UNPCA	low-risk	low-risk	U10	NA	high-risk	2	23	1	2.03033	4.84674	9.84046	2.14084	6.51678	7.61208	10.5526	15.0304	14.8158	15.4454	17.3521	24.2762	4.37652	5.47597	8.41256	12.9329	12.6808	13.3094	15.2635	22.8802	1.12633	4.03607	8.6733	8.31321	8.93913	11.018	20.3236	2.95408	7.54793	7.20489	7.83356	9.89288	19.5443	4.91911	4.29809	4.91623	7.23265	18.5568	1.77556
U10-NPC-A-2	U10-NPC-A-2-24	UNPCA	low-risk	low-risk	U10	NA	high-risk	2	24	1	2.03033	4.84085	9.82851	11.6639	13.2378	14.8227	17.9896	17.1861	20.729	22.0797	22.6314	23.1626	1.75396	4.85908	9.5213	9.75414	13.9074	14.9329	15.3516	17.2686	3.45288	8.16971	8.61832	12.7038	13.6431	14.0295	16.1299	4.71841	5.24009	9.26746	10.1903	10.5778	12.7113	1.61169	4.66239	5.48271	5.85979	8.1393	4.16623
U10-NPC-A-2	U10-NPC-A-2-25	UNPCA	low-risk	low-risk	U10	NA	high-risk	2	25	1	2.03033	8.04452	16.333	1.88223	2.99147	3.09634	15.632	18.7902	23.9122	19.7211	19.8414	19.4894	4.19895	3.07556	16.4362	20.2532	25.7832	21.46	21.5236	21.0334	2.35679	12.6543	16.0576	22.3927	19.7589	20.1015	20.1891	13.4318	17.8412	24.7341	21.9101	22.1803	22.0917	8.60964	21.3746	25.4454	26.4383	27.82	13.4933
U10-NPC-A-2	U10-NPC-A-2-26	UNPCA	low-risk	low-risk	U10	NA	high-risk	2	26	1	2.03033	5.62891	11.4285	1.59305	1.85502	4.83353	8.16595	8.78356	17.2764	20.554	20.5372	22.5255	0.307546	3.49373	7.18253	7.85598	16.5701	19.935	19.9646	22.457	3.41985	7.19503	7.88002	16.6289	20.0096	20.0486	22.6302	3.99011	4.7171	13.5458	16.9982	17.0945	20.4036	0.735865	9.55638	13.016	13.1264	16.8781	8.8292
U10-NPC-A-2	U10-NPC-A-2-27	UNPCA	low-risk	low-risk	U10	NA	high-risk	2	27	1	2.03033	4.67568	9.49315	11.344	13.5394	15.5739	16.1252	20.4278	21.4993	21.717	22.8111	22.6405	3.87694	4.28031	5.34707	9.25328	10.9102	11.9097	14.5103	14.3385	3.65272	2.85134	7.28505	7.96008	8.41758	10.6686	10.4954	2.10014	4.99709	7.02681	8.56207	11.9605	11.8036	4.44428	5.57074	6.70233	9.89661	9.73703	3.12466
U10-NPC-A-2	U10-NPC-A-2-28	UNPCA	low-risk	low-risk	U10	NA	high-risk	2	28	1	2.03033	6.02661	12.236	14.4308	15.178	18.2302	19.5944	20.0259	22.1938	22.5065	22.2303	21.7611	1.53195	6.30104	8.94379	8.68665	11.5754	17.9493	20.9737	20.3225	4.76944	7.41833	7.1552	10.0434	16.629	19.8486	19.1956	2.75292	2.38584	5.27606	12.906	16.863	16.22	0.978908	2.77612	10.4779	14.7745	14.1493	2.89588
U10-NPC-A-2	U10-NPC-A-2-29	UNPCA	low-risk	low-risk	U10	NA	high-risk	2	29	1	2.03033	5.83156	11.84	18.6556	21.4311	23.2585	24.0671	24.8986	24.7852	27.2113	25.5926	25.5517	8.1616	10.054	12.2172	14.1291	14.2019	19.9374	21.1615	21.4315	2.09859	4.0694	5.96835	6.04623	11.9382	13.6839	14.0105	2.28561	4.27982	4.40889	10.5149	12.7095	13.0694	1.99431	2.12922	8.25508	10.6379	11.0143	0.229375
U10-NPC-A-2	U10-NPC-A-2-30	UNPCA	low-risk	low-risk	U10	NA	high-risk	2	30	1	2.03033	4.12612	8.37736	1.11763	5.12834	5.57425	7.87466	13.5132	11.8114	11.3663	10.5359	5.81101	4.58749	4.64543	6.96661	12.8907	10.9752	10.5197	11.3926	6.66181	2.35541	3.67932	8.38694	7.01288	6.61403	11.1161	7.10096	2.32256	8.70286	6.37393	5.90902	13.3322	9.07404	6.77112	4.08657	3.61448	14.6872	10.7803	3.59916
U10-NPC-A-2	U10-NPC-A-2-31	UNPCA	low-risk	low-risk	U10	NA	high-risk	2	31	1	2.03033	3.0381	6.16833	1.12265	3.96305	6.50648	7.86294	8.7069	8.8056	6.85994	12.7417	12.4707	2.87066	5.47748	6.90324	7.79179	7.94223	6.43008	12.3634	12.0296	2.69882	4.26349	5.24212	5.52519	5.39615	11.0666	10.5809	1.6519	2.68201	3.1034	4.75517	9.50564	8.89335	1.03383	1.52615	4.41211	8.25394	7.58243	0.639592
U10-NPC-A-2	U10-NPC-A-2-32	UNPCA	low-risk	low-risk	U10	NA	high-risk	2	32	1	2.03033	7.79621	15.8289	2.20773	3.78185	21.1783	21.1746	23.843	24.2096	25.1489	17.3666	16.0429	1.6093	19.3183	19.2923	22.4187	22.7193	23.7837	18.1601	16.8428	17.8001	17.7633	21.1411	21.4008	22.5392	18.4691	17.1689	0.384433	7.09113	6.51647	8.53755	24.1154	23.4332	7.46714	6.88093	8.90627	24.3813	23.6857	0.984628
U10-NPC-A-2	U10-NPC-A-2-33	UNPCA	low-risk	low-risk	U10	NA	high-risk	2	33	1	2.03033	6.82672	13.8605	20.6572	21.7768	21.7046	23.6017	24.3487	26.0277	27.6916	27.0338	16.8117	1.32482	1.04972	8.1717	8.28122	11.495	14.815	17.3119	24.8947	0.658267	7.3113	7.31857	10.5522	13.9159	16.6147	25.2629	7.96924	7.97488	11.2086	14.5737	17.2657	25.6357	0.828093	3.37899	6.64404	9.39558	21.8128	3.23381
U10-NPC-A-2	U10-NPC-A-2-34	UNPCA	low-risk	low-risk	U10	NA	high-risk	2	34	1	2.03033	4.10504	8.33456	4.9629	5.61651	8.20711	7.051	7.19947	12.4342	12.8415	17.2071	20.4022	0.672482	3.43606	2.1	2.23699	7.51008	7.99657	13.7479	17.5938	2.94797	1.43533	1.58953	6.89977	7.42443	13.5028	17.4486	2.00259	1.74059	4.30461	4.6348	10.8299	14.9931	0.262992	5.52904	6.1225	12.8311	16.9637	5.32696
U10-NPC-A-2	U10-NPC-A-2-35	UNPCA	low-risk	low-risk	U10	NA	high-risk	2	35	1	2.03033	6.61092	13.4223	0.722079	0.535453	5.5814	11.2667	11.404	14.0549	14.4113	21.4353	21.7221	0.196023	6.07963	11.8079	11.9318	14.705	15.1332	21.9329	22.1567	5.98136	11.6981	11.8264	14.5563	14.9454	21.7642	22.0004	5.75268	5.85974	9.15437	11.4203	22.7206	23.5908	0.348118	4.51279	9.51829	24.1803	25.5617	4.73492
U10-NPC-A-2	U10-NPC-A-2-36	UNPCA	low-risk	low-risk	U10	NA	high-risk	2	36	1	2.03033	6.93735	14.0851	2.26117	3.49931	5.06547	18.6595	21.659	23.0287	22.7098	21.5906	12.9568	1.65351	2.92593	17.0925	20.3246	21.8591	22.2883	21.7163	13.6127	1.68046	15.4464	18.6727	20.2204	20.8447	20.5214	12.8006	14.462	17.889	19.5771	20.8409	20.952	13.743	4.06038	6.36925	12.3309	16.1528	16.2427	2.39128
U10-NPC-A-2	U10-NPC-A-2-37	UNPCA	low-risk	low-risk	U10	NA	high-risk	2	37	1	2.03033	4.61323	9.36637	1.76571	5.52091	5.99089	7.73896	8.16142	17.6519	18.5911	6.92393	5.68196	4.69379	4.35404	6.21541	6.5955	16.2009	17.1659	8.22093	7.00085	3.49119	3.74919	4.28424	12.6312	13.4943	7.98199	7.13422	2.00495	2.28665	11.9452	12.9355	10.8379	9.7968	0.535453	9.99318	10.97	11.6933	10.7783	9.65852
U10-NPC-A-2	U10-NPC-A-2-38	UNPCA	low-risk	low-risk	U10	NA	high-risk	2	38	1	2.03033	7.80479	15.8463	6.75241	17.4883	20.4621	23.2607	25.3499	22.8665	22.3919	12.5344	9.23359	21.5126	23.346	25.2905	26.2366	22.2074	20.9589	7.16626	2.96786	4.72586	8.66235	12.8985	15.3837	17.1294	21.786	21.9479	3.93911	8.3089	11.8455	14.0209	22.1387	23.1924	4.59965	9.52689	12.0652	22.9925	24.705	6.42543
U10-NPC-A-2	U10-NPC-A-2-39	UNPCA	low-risk	low-risk	U10	NA	high-risk	2	39	1	2.03033	5.66423	11.5002	2.41429	4.20148	7.62848	8.23203	11.3682	20.6224	21.7159	21.588	7.69918	1.78817	5.65045	6.3265	9.94669	19.7712	20.9656	21.1752	8.83713	4.40674	5.13041	9.0936	19.2362	20.4992	20.9658	9.92	0.731433	4.88729	15.2159	16.5512	17.3816	9.96103	4.18449	14.5235	15.8685	16.7561	10.0425	10.3421
U10-NPC-A-2	U10-NPC-A-2-40	UNPCA	low-risk	low-risk	U10	NA	high-risk	2	40	1	2.03033	8.44412	17.1443	8.46538	13.6896	14.9296	22.3463	24.3868	24.0735	21.5489	20.6532	17.9851	5.24572	6.95982	17.9383	20.5519	20.6892	24.6051	24.5576	22.5717	2.92947	16.2433	19.0845	19.5486	27.173	27.5613	25.9909	13.4106	16.2705	16.7968	25.7376	26.3707	25.0854	2.87734	3.67144	19.3142	21.113	21.4756	1.31855
U10-NPC-C-1	U10-NPC-C-1-00	UNPCC	low-risk	low-risk	U10	NA	low-risk	1	0	1	1.91674	7.74863	14.8521	1.6176	9.35827	12.0585	20.5337	19.322	20.648	19.7775	20.6206	20.3184	7.95101	10.8204	20.6232	19.9766	21.2937	20.8233	21.9656	21.0273	3.32886	18.4455	20.6749	21.8347	23.5075	26.3458	21.9137	16.4864	19.7908	20.8377	23.3421	26.8367	21.0558	7.28354	7.35168	13.0087	18.7169	8.16019	1.3279
U10-NPC-C-1	U10-NPC-C-1-01	UNPCC	low-risk	low-risk	U10	NA	low-risk	1	1	1	1.91674	5.51773	10.576	6.35309	7.83435	8.06215	13.7123	14.5942	9.78538	10.4754	4.38512	4.21494	1.4913	1.78924	18.2338	19.5152	15.7345	16.661	10.604	10.4921	0.454769	19.5432	20.8711	17.2105	18.1504	12.0953	11.9828	19.9464	21.2596	17.5208	18.43	12.3601	12.2367	1.88471	6.68541	8.19732	10.4203	10.7852	6.38742
U10-NPC-C-1	U10-NPC-C-1-02	UNPCC	low-risk	low-risk	U10	NA	low-risk	1	2	1	1.91674	6.74079	12.9203	2.46239	2.7894	4.14027	3.95407	5.69948	6.41787	23.18	22.0025	20.1692	0.583555	2.09959	2.12107	4.72664	5.78386	25.3938	24.245	22.5346	2.37381	2.48256	5.19477	6.28638	25.8644	24.7062	22.9428	0.409534	3.09421	4.29127	26.032	24.9402	23.497	2.80652	3.97999	25.6413	24.5534	23.1329	1.22236
U10-NPC-C-1	U10-NPC-C-1-03	UNPCC	low-risk	low-risk	U10	NA	low-risk	1	3	1	1.91674	6.32334	12.1202	19.777	21.4002	21.5413	21.5494	22.4702	19.543	19.5984	13.7977	13.2634	1.62842	6.55056	7.85407	11.4053	14.9853	15.1583	18.5728	18.2793	6.69836	8.09452	11.7118	15.8156	15.9888	19.8935	19.6236	1.42066	5.0294	9.86062	10.0272	15.7153	15.6028	3.61848	8.57545	8.73858	14.8161	14.7439	5.98799
U10-NPC-C-1	U10-NPC-C-1-04	UNPCC	low-risk	low-risk	U10	NA	low-risk	1	4	1	1.91674	7.31555	14.022	4.47611	4.85969	7.66494	10.0745	11.0218	18.2719	24.8047	24.7071	19.9045	0.476074	3.19289	5.59893	6.54606	14.0038	21.688	22.5586	20.6882	2.81247	5.23925	6.17292	13.7589	21.6772	22.6807	21.0768	2.43415	3.36045	11.1597	19.9671	21.6739	21.9878	0.975952	8.89332	18.4827	20.8179	22.7917	8.24234
U10-NPC-C-1	U10-NPC-C-1-05	UNPCC	low-risk	low-risk	U10	NA	low-risk	1	5	1	1.91674	7.50331	14.3819	1.89535	1.58254	3.67881	4.69416	19.9124	18.2188	19.965	21.3498	22.2463	1.40098	3.50044	3.8155	21.4206	19.9715	21.764	23.2422	24.1381	4.59781	5.1575	21.4823	19.6857	21.3842	22.5314	23.2934	1.65054	19.0704	18.395	20.3809	22.7058	23.9846	20.4239	19.9548	21.9666	24.355	25.6319	5.38327
U10-NPC-C-1	U10-NPC-C-1-06	UNPCC	low-risk	low-risk	U10	NA	low-risk	1	6	1	1.91674	6.44999	12.3629	9.49771	15.4809	24.4219	25.259	25.2568	25.6162	24.3115	24.0656	23.1855	6.03831	19.413	20.3576	20.5652	21.6324	20.9842	21.3553	20.7755	17.1625	18.1016	18.4599	19.9849	19.8954	20.6808	20.3742	0.952743	1.33067	3.27437	4.43848	5.95235	6.51378	0.591272	2.65963	4.16952	5.72022	6.40934	2.07202
U10-NPC-C-1	U10-NPC-C-1-07	UNPCC	low-risk	low-risk	U10	NA	low-risk	1	7	1	1.91674	7.21279	13.825	1.14456	8.33796	13.5597	15.0735	15.9237	18.1799	18.4204	20.4494	12.2922	7.23632	12.5317	14.205	15.1421	17.5817	17.8587	21.0846	13.2333	5.56375	8.25312	9.74304	13.2587	13.7623	24.3241	18.7117	3.84443	5.7177	9.79608	10.4525	25.9488	22.2633	1.88109	5.97478	6.64737	23.9221	21.722	4.09486
U10-NPC-C-1	U10-NPC-C-1-08	UNPCC	low-risk	low-risk	U10	NA	low-risk	1	8	1	1.91674	5.28906	10.1377	1.2909	6.98974	11.173	13.0864	14.6201	12.255	15.6049	17.4863	21.0168	7.3793	11.6448	13.5773	15.3461	13.1493	16.5245	18.5908	22.2314	4.27785	6.21313	8.36838	7.02774	10.2852	13.5011	18.1852	1.93529	4.61202	4.85327	7.30494	11.3363	16.5071	3.35708	4.89338	6.46063	10.7857	16.0733	3.25075
U10-NPC-C-1	U10-NPC-C-1-09	UNPCC	low-risk	low-risk	U10	NA	low-risk	1	9	1	1.91674	7.4749	14.3274	0.990932	6.91787	21.0424	20.2366	20.2526	20.8387	22.5104	20.826	20.8768	6.23857	20.7018	19.975	20.105	20.7478	22.5172	21.4536	21.5102	15.0567	14.6325	15.2466	16.1354	18.3349	21.3172	21.417	1.87793	4.18566	5.38327	7.88607	20.8173	20.982	2.37178	3.64694	6.29089	18.9414	19.1063	1.33067
U10-NPC-C-1	U10-NPC-C-1-10	UNPCC	low-risk	low-risk	U10	NA	low-risk	1	10	1	1.91674	6.64675	12.7401	0.392581	5.27906	11.8328	13.5351	14.2644	15.3224	12.5493	18.2846	14.3976	5.33967	11.9265	13.6775	14.4997	15.5742	12.8562	18.5911	14.7044	6.60753	8.49925	10.0072	11.2371	9.49586	21.5709	17.7868	2.39224	5.78484	7.07935	7.96272	25.7929	22.3092	3.86354	5.03886	6.89704	25.9834	22.686	1.33173
U10-NPC-C-1	U10-NPC-C-1-11	UNPCC	low-risk	low-risk	U10	NA	low-risk	1	11	1	1.91674	7.31409	14.0192	4.9223	4.55939	5.78826	10.7429	11.7447	15.1528	24.8562	21.3252	21.0022	0.363348	1.27589	7.68107	8.54553	12.1399	26.3701	23.553	23.2319	1.53566	7.85753	8.74144	12.3348	26.2457	23.3751	23.0535	6.4403	7.28642	10.8796	25.7675	23.1455	22.827	1.01271	4.50563	22.0169	20.488	20.197	3.59444
U10-NPC-C-1	U10-NPC-C-1-12	UNPCC	low-risk	low-risk	U10	NA	low-risk	1	12	1	1.91674	6.2005	11.8847	1.00089	8.32466	9.11072	13.1314	15.2308	21.6664	21.35	21.7875	21.3084	7.3844	8.20537	12.5399	14.7374	21.4022	21.1155	21.5923	21.2077	1.09652	7.66231	10.3429	18.1575	18.1094	18.8459	19.1869	6.66542	9.35485	17.2142	17.1896	17.9474	18.3636	2.69077	10.591	10.6158	11.4254	12.0942	7.92059
U10-NPC-C-1	U10-NPC-C-1-13	UNPCC	low-risk	low-risk	U10	NA	low-risk	1	13	1	1.91674	5.24478	10.0528	0.469482	2.07857	2.28044	3.5211	5.13686	9.39124	8.10221	22.3761	22.3676	2.18476	2.14088	3.41349	5.10716	9.51434	8.36824	22.7553	22.7544	1.13985	1.82467	3.14758	7.33247	6.3069	21.0044	21.0418	1.27589	3.02597	7.68889	7.09087	21.9574	22.0126	1.80171	6.61811	6.44131	21.4597	21.5488	4.8946
U10-NPC-C-1	U10-NPC-C-1-14	UNPCC	low-risk	low-risk	U10	NA	low-risk	1	14	1	1.91674	6.71142	12.864	2.3347	4.89408	5.67837	9.42819	10.2481	18.2683	21.5178	21.7456	15.6564	3.85855	3.37795	7.23961	8.25086	17.2399	20.6776	20.8664	17.4637	3.94381	5.94082	6.05017	13.4746	16.8499	17.0496	16.2003	3.96844	5.28635	15.5252	19.1646	19.2926	19.8222	1.88064	13.0311	16.7822	16.8359	21.9811	11.1536
U10-NPC-C-1	U10-NPC-C-1-15	UNPCC	low-risk	low-risk	U10	NA	low-risk	1	15	1	1.91674	6.93109	13.2851	3.63636	7.036	7.21782	7.87992	21.5624	21.4572	19.2949	20.1982	0.841588	4.0932	5.21497	5.52436	17.9903	18.319	16.6184	18.6371	3.33056	2.16103	1.83211	16.3896	18.2142	17.5051	20.9039	6.37744	0.918835	18.19	20.3172	19.6661	22.9535	6.42762	17.3647	19.6724	19.1838	22.7283	7.1179	6.71268
U10-NPC-C-1	U10-NPC-C-1-16	UNPCC	low-risk	low-risk	U10	NA	low-risk	1	16	1	1.91674	3.7686	7.22341	0.579169	2.84223	5.29031	4.40079	4.81547	5.66773	8.73988	12.6811	19.2685	2.45917	4.78981	4.04663	4.72328	5.58475	8.64628	12.5687	18.9114	2.66101	1.59129	2.89936	3.70757	6.60702	10.4288	16.4526	1.9458	4.19924	4.66607	6.72411	10.0325	14.53	2.27833	2.8486	5.37068	9.04854	14.8712	0.862207
U10-NPC-C-1	U10-NPC-C-1-17	UNPCC	low-risk	low-risk	U10	NA	low-risk	1	17	1	1.91674	8.26345	15.8388	11.3278	12.8082	14.4731	20.6828	12.0532	18.3056	18.3644	22.3891	23.8145	2.12507	4.32743	11.2692	20.7706	21.8489	21.6883	23.3352	23.0206	2.20284	9.14586	21.3194	21.3449	21.149	22.327	21.7303	6.95105	22.03	20.9722	20.7402	21.3938	20.4836	25.9513	21.9585	21.6311	20.4944	18.4798	10.5771
U10-NPC-C-1	U10-NPC-C-1-18	UNPCC	low-risk	low-risk	U10	NA	low-risk	1	18	1	1.91674	6.69896	12.8401	1.95161	5.34673	11.3569	19.4731	19.8615	20.6772	21.2961	22.5392	20.1429	5.19428	10.4795	19.3567	19.7011	20.5788	21.3122	22.755	21.5888	6.39713	14.2119	14.5774	15.428	16.1282	17.5674	18.1645	10.3458	10.5027	11.5333	12.6357	14.7684	20.8135	0.575242	1.2286	2.34258	4.81812	17.4597	1.06453
U10-NPC-C-1	U10-NPC-C-1-19	UNPCC	low-risk	low-risk	U10	NA	low-risk	1	19	1	1.91674	6.81815	13.0686	0.407454	3.48617	6.24968	6.14509	6.31377	19.6289	21.8158	21.9338	13.518	3.11765	5.84283	6.19189	6.2611	19.257	21.4299	21.5449	13.3386	3.23625	5.99296	5.2924	16.1428	18.347	18.4748	13.7756	8.89488	7.8842	13.9668	15.8835	15.9496	12.3828	1.52511	18.5465	21.2033	21.4591	19.3477	17.022
U10-NPC-C-1	U10-NPC-C-1-21	UNPCC	low-risk	low-risk	U10	NA	low-risk	1	21	1	1.91674	7.69897	14.7569	2.17918	3.17027	15.7665	21.0418	18.5669	21.4912	22.7179	24.24	22.4091	1.31093	15.7393	20.4745	17.8725	20.4793	21.2498	22.3199	20.4029	16.8227	21.3238	18.6706	21.0901	21.5372	22.1454	20.1103	6.75358	5.81288	9.96303	14.6223	20.8557	20.856	2.8049	4.5778	10.1404	17.5947	18.4601	4.15427
U10-NPC-C-1	U10-NPC-C-1-22	UNPCC	low-risk	low-risk	U10	NA	low-risk	1	22	1	1.91674	7.3194	14.0294	4.27937	6.39097	9.53744	12.447	14.5526	22.7239	18.5828	25.4741	25.806	2.27384	5.42771	8.38164	10.4736	22.167	14.7994	24.1443	24.5331	3.17027	6.1176	8.21572	21.1625	12.5344	22.743	23.1549	2.95511	5.04689	20.6006	9.49863	21.5007	21.9466	2.10565	20.2107	6.66151	20.4272	20.8993	20.5078
U10-NPC-C-1	U10-NPC-C-1-23	UNPCC	low-risk	low-risk	U10	NA	low-risk	1	23	1	1.91674	7.15014	13.7049	5.59387	7.95635	16.9211	17.3549	19.0797	20.697	21.0464	21.4961	21.4024	4.44543	11.3843	17.5343	20.9396	22.0881	21.8808	22.2718	21.5975	10.382	13.6479	17.83	18.6657	18.1754	18.5297	17.6183	21.0786	26.5732	26.8016	25.6852	25.9128	24.3188	6.26991	5.81122	4.65495	4.94842	4.09866	2.28565
U10-NPC-C-1	U10-NPC-C-1-24	UNPCC	low-risk	low-risk	U10	NA	low-risk	1	24	1	1.91674	8.06018	15.4492	3.47738	6.84823	8.26575	11.6291	20.6779	22.3482	13.5434	25.9726	26.4048	3.97244	5.17614	12.1807	19.3305	20.5397	10.1094	23.5765	23.7854	1.50039	15.8423	21.5033	22.1657	7.2793	24.3087	24.1343	16.5877	21.4251	21.8576	5.81999	23.655	23.3525	11.7638	14.6282	19.1177	19.9731	21.3471	3.40393
U10-NPC-C-1	U10-NPC-C-1-25	UNPCC	low-risk	low-risk	U10	NA	low-risk	1	25	1	1.91674	7.80678	14.9635	6.64822	6.97465	22.1458	13.5493	19.9594	22.5492	22.919	19.2249	17.197	2.39414	18.4676	18.2415	22.6774	24.5411	24.1174	20.0298	18.8374	20.6919	19.7068	24.6903	26.6906	26.372	22.309	21.0043	23.1598	20.1102	19.1131	16.675	13.8415	15.6877	8.57888	11.9741	13.7861	12.0522	9.14762	3.44768
U10-NPC-C-1	U10-NPC-C-1-26	UNPCC	low-risk	low-risk	U10	NA	low-risk	1	26	1	1.91674	7.47725	14.3319	6.45436	6.8648	7.09578	11.9523	14.8919	20.3613	19.1369	19.3648	18.9011	1.96117	1.91098	17.3972	19.3013	23.429	20.2896	19.7162	19.1386	0.278615	18.4531	20.6911	25.1151	22.1835	21.6559	21.0817	18.6349	20.8256	25.1893	22.1851	21.627	21.0495	4.62662	11.5365	14.475	16.1739	16.0745	6.91148
U10-NPC-C-1	U10-NPC-C-1-27	UNPCC	low-risk	low-risk	U10	NA	low-risk	1	27	1	1.91674	7.71824	14.7938	5.13377	6.2853	17.1908	22.5985	20.5645	21.3808	21.3243	21.2556	21.4973	11.4055	21.1015	25.4897	22.5721	22.8703	22.6547	20.414	20.7996	13.0226	19.7142	19.0996	20.5576	20.716	23.2616	23.3274	7.53555	9.63535	11.9593	12.5066	19.7403	19.4202	5.10649	7.23433	7.95556	16.9684	16.448	2.40924
U10-NPC-C-1	U10-NPC-C-1-28	UNPCC	low-risk	low-risk	U10	NA	low-risk	1	28	1	1.91674	7.5713	14.5122	15.8599	17.8757	18.8256	20.8149	22.1147	20.5995	20.418	13.7139	12.964	2.01672	3.45744	5.27498	7.37596	19.2371	19.5088	19.1062	18.8432	2.05223	3.55066	5.98383	20.0401	20.3576	20.6242	20.4098	4.46933	7.14309	22.0923	22.4095	22.5098	22.2663	2.68391	19.5669	19.9633	21.6337	21.5415	18.1416
U10-NPC-C-1	U10-NPC-C-1-29	UNPCC	low-risk	low-risk	U10	NA	low-risk	1	29	1	1.91674	7.28851	13.9701	2.90756	15.9439	18.6353	20.0689	20.6709	21.3843	25.0693	26.3981	26.6851	13.9497	16.7226	18.3871	18.8745	19.9311	24.9002	26.51	26.8134	2.80611	4.89234	5.07527	7.02257	16.5979	19.2196	19.5489	2.42389	2.31092	4.76038	15.4539	18.2273	18.5482	1.1027	2.34741	13.3878	16.2188	16.5323	3.01105
U10-NPC-C-1	U10-NPC-C-1-30	UNPCC	low-risk	low-risk	U10	NA	low-risk	1	30	1	1.91674	8.09247	15.5111	4.26252	10.4693	11.9306	21.4383	20.6452	22.7525	20.7664	16.7183	15.1279	7.77099	9.70829	20.6355	20.1532	25.4961	23.7617	20.189	18.0334	2.1911	13.8088	13.7203	24.2195	23.1951	21.1391	17.8399	11.6242	11.5767	23.1371	22.3203	20.7275	17.2028	1.65756	19.6098	20.183	21.4196	17.4824	17.9685
U10-NPC-C-1	U10-NPC-C-1-31	UNPCC	low-risk	low-risk	U10	NA	low-risk	1	31	1	1.91674	7.69529	14.7498	5.1682	5.2379	5.82977	13.7878	14.4189	16.7001	12.9302	12.0417	18.7683	5.96519	7.93235	17.3611	18.1312	21.427	14.8059	13.9017	23.8859	2.20554	11.7361	12.5711	16.8676	18.1208	17.2231	21.8021	9.55386	10.3784	14.7479	18.6562	17.7842	20.3146	0.926206	7.51179	24.474	23.7528	17.4519	6.74968
U10-NPC-C-1	U10-NPC-C-1-32	UNPCC	low-risk	low-risk	U10	NA	low-risk	1	32	1	1.91674	8.00537	15.3442	0.459726	4.09673	5.83429	8.98791	18.3682	20.0653	21.6029	22.0204	22.5918	3.67881	5.40344	8.55202	17.986	19.7176	21.5645	21.9723	22.6012	1.76501	4.9219	16.4719	18.6139	23.1893	23.524	24.5351	3.15971	15.5671	17.8805	23.7203	24.0168	25.2081	14.5683	17.1712	25.1524	25.3841	26.8518	2.91321
U10-NPC-C-1	U10-NPC-C-1-33	UNPCC	low-risk	low-risk	U10	NA	low-risk	1	33	1	1.91674	8.3336	15.9733	0.693991	5.90375	15.4608	16.6827	18.2606	24.5755	21.6752	21.3378	21.4631	6.54879	16.0257	17.1552	18.6442	24.6902	21.5983	21.0099	21.0982	9.81304	11.6101	13.8054	22.0645	20.8785	22.7421	23.1956	3.49922	6.76063	17.4918	19.6016	24.726	25.6231	3.2625	14.0374	16.6325	22.4168	23.4146	10.8181
U10-NPC-C-1	U10-NPC-C-1-34	UNPCC	low-risk	low-risk	U10	NA	low-risk	1	34	1	1.91674	6.14576	11.7798	2.68391	5.62755	14.9647	17.6194	18.9408	19.3636	16.0621	20.6626	26.1495	3.02082	12.3233	14.994	16.3846	16.8743	13.716	18.4766	24.8448	9.33788	11.9932	13.3638	13.8659	10.7905	15.6495	22.7961	2.7019	4.50293	5.50422	4.81047	9.26524	19.8686	2.17605	3.48811	4.82529	7.95442	19.21	1.38798
U10-NPC-C-1	U10-NPC-C-1-35	UNPCC	low-risk	low-risk	U10	NA	low-risk	1	35	1	1.91674	7.24747	13.8915	6.82714	9.63894	12.287	14.2314	16.4599	15.2806	13.9699	17.6793	14.2764	3.85649	6.95215	9.90697	17.0844	15.3649	17.4552	21.4181	21.0701	3.09595	6.17292	15.1105	13.2325	17.0463	20.9507	23.3428	3.34829	14.0454	12.0966	17.2867	21.0279	25.4045	11.7869	9.85473	16.2272	19.6934	26.2509	1.95277
U10-NPC-C-1	U10-NPC-C-1-36	UNPCC	low-risk	low-risk	U10	NA	low-risk	1	36	1	1.91674	6.40678	12.2801	2.96258	2.18813	2.55488	6.30079	7.35426	12.3703	14.2309	17.3876	16.6564	2.90561	3.21782	8.0717	9.04794	14.8746	17.1125	18.6229	17.6192	0.405362	5.16628	6.14915	12.0862	14.715	19.5731	18.8203	4.86906	5.8321	11.8904	14.6472	19.942	19.2032	1.05652	7.39449	11.131	22.181	21.8213	6.85489
U10-NPC-C-1	U10-NPC-C-1-37	UNPCC	low-risk	low-risk	U10	NA	low-risk	1	37	1	1.91674	7.51216	14.3988	0.235645	0.381602	21.8493	21.0463	21.4432	19.7378	20.8643	21.8025	14.2375	0.286634	21.8113	20.9959	21.3282	19.607	20.6927	21.6028	14.0055	22.0914	21.2724	21.5711	19.8372	20.8785	21.7425	14.0424	1.40462	7.49272	9.04014	13.7203	17.9451	21.7148	6.22843	7.6659	12.3607	16.5737	20.3644	2.35705
U10-NPC-C-1	U10-NPC-C-1-38	UNPCC	low-risk	low-risk	U10	NA	low-risk	1	38	1	1.91674	6.26261	12.0038	2.55366	1.26339	1.75858	3.04557	9.97906	15.9741	17.2074	17.5689	13.9243	1.53012	1.16735	0.555703	7.49832	13.7914	18.4412	19.139	14.476	0.50214	1.92221	9.0221	15.2897	18.2157	18.6859	14.6658	1.47583	8.60055	14.9576	18.5611	19.0829	14.898	7.12626	13.5607	18.9377	19.6668	14.8933	7.05542
U10-NPC-C-1	U10-NPC-C-1-39	UNPCC	low-risk	low-risk	U10	NA	low-risk	1	39	1	1.91674	4.36257	8.36189	3.86273	3.93532	6.84657	7.80544	8.19802	16.3565	7.74992	4.3712	5.19444	6.14915	3.64204	6.95317	5.47863	19.384	11.1201	7.92534	7.85194	7.32276	5.49613	7.74992	13.2534	5.38721	3.1624	1.74661	5.02551	1.99113	20.1506	12.7093	10.0173	9.01984	3.92234	16.1596	10.156	8.64838	6.57913	19.8706
U10-NPC-C-1	U10-NPC-C-1-40	UNPCC	low-risk	low-risk	U10	NA	low-risk	1	40	1	1.91674	7.51124	14.3971	0.364127	11.7066	20.7953	21.2132	24.953	24.1492	25.3128	21.6295	18.5452	11.6203	20.5268	20.9068	24.6395	23.8406	24.972	21.2654	18.1839	12.743	14.9619	18.6287	17.6236	20.9166	21.7271	20.6058	3.59207	6.2615	5.24027	9.74557	15.0615	16.5273	3.82951	2.94435	6.33089	11.7391	13.6777	1.02605
U10-NPC-C-1-Clutch-2	U10-NPC-C-1-Clutch-2-00	UNPCC	low-risk	low-risk	U10	NA	low-risk	1	0	2	1.94722	4.93842	9.61619	22.7941	18.0247	17.6655	14.9338	15.8926	14.6848	8.25291	5.16026	4.3952	10.1481	12.091	12.5916	13.9071	14.392	17.3133	18.9536	19.751	1.94307	3.45467	3.9945	4.84662	10.2475	13.0173	13.8673	2.73984	2.35832	3.46075	9.57738	12.5413	13.3658	1.89068	1.82565	6.91139	9.82327	10.655	1.23348
U10-NPC-C-1-Clutch-2	U10-NPC-C-1-Clutch-2-01	UNPCC	low-risk	low-risk	U10	NA	low-risk	1	1	2	1.94722	5.21203	10.149	9.44476	11.4187	14.7275	15.0808	18.8626	18.6416	19.5345	22.0383	22.1983	2.39849	5.30341	5.74067	10.8309	10.6902	12.038	15.4325	15.9967	3.51527	3.69921	10.7496	10.6691	12.1972	15.8497	16.5544	0.848121	8.41288	8.41343	10.072	13.8953	14.7623	9.08692	9.10425	10.7742	14.6078	15.497	0.291832
U10-NPC-C-1-Clutch-2	U10-NPC-C-1-Clutch-2-02	UNPCC	low-risk	low-risk	U10	NA	low-risk	1	2	2	1.94722	6.75513	13.1537	1.92417	6.83554	8.79121	9.16451	14.6521	15.9444	21.4059	21.5079	21.0161	5.02185	7.04629	7.42671	13.0115	14.2501	20.1562	21.8211	21.4087	2.09374	2.47651	8.13206	9.28878	15.9321	21.435	21.2471	0.383816	6.03833	7.21252	13.9796	20.9797	20.8888	5.65569	6.8296	13.6396	20.9485	20.8761	1.5023
U10-NPC-C-1-Clutch-2	U10-NPC-C-1-Clutch-2-03	UNPCC	low-risk	low-risk	U10	NA	low-risk	1	3	2	1.94722	7.66933	14.9339	0.187356	9.24715	11.2665	12.0866	20.932	21.8904	20.451	17.8291	16.879	9.31748	11.2746	12.0637	20.8431	21.8006	20.2947	17.642	16.6927	4.00787	6.00081	16.5857	17.5066	20.6558	23.1942	22.6789	2.08645	12.6009	13.5139	17.4887	21.8349	21.5474	10.5898	11.517	15.5509	20.6731	20.5008	0.965816
U10-NPC-C-1-Clutch-2	U10-NPC-C-1-Clutch-2-04	UNPCC	low-risk	low-risk	U10	NA	low-risk	1	4	2	1.94722	3.90256	7.59914	7.57641	4.1552	8.55272	9.72241	11.6046	10.0922	11.0196	14.7726	5.66133	6.02927	4.16274	3.88821	8.01215	6.76611	6.64792	11.3573	13.2174	5.01841	6.50738	7.53162	6.05233	7.12603	10.6279	8.57852	1.65242	3.9251	2.60416	2.7477	7.33906	13.5647	4.39847	3.51413	2.91448	7.58222	14.9531	1.53076
U10-NPC-C-1-Clutch-2	U10-NPC-C-1-Clutch-2-05	UNPCC	low-risk	low-risk	U10	NA	low-risk	1	5	2	1.94722	6.63181	12.9136	1.82312	21.952	21.8981	21.3127	21.2828	22.2156	22.412	22.9143	23.1099	22.6347	22.3742	21.525	21.1633	21.5906	21.8188	22.307	22.3753	2.65937	5.88383	9.75234	15.8567	15.5464	15.8936	17.5122	3.28782	7.17512	13.3132	12.9858	13.3137	14.955	3.88732	10.0274	9.69802	10.0273	11.6673	6.14639
U10-NPC-C-1-Clutch-2	U10-NPC-C-1-Clutch-2-06	UNPCC	low-risk	low-risk	U10	NA	low-risk	1	6	2	1.94722	4.78758	9.32247	5.61412	5.66986	8.67003	9.3432	10.121	13.5945	14.9018	18.8295	19.5295	0.221163	3.50265	5.30314	6.27678	11.3713	13.4132	17.0897	18.1262	3.59675	5.47153	6.44759	11.5731	13.6242	17.2938	18.3348	2.6067	3.50306	9.08163	11.4192	14.7545	15.9406	0.980011	6.48049	8.81452	12.1726	13.3418	5.59503
U10-NPC-C-1-Clutch-2	U10-NPC-C-1-Clutch-2-07	UNPCC	low-risk	low-risk	U10	NA	low-risk	1	7	2	1.94722	6.03544	11.7523	3.14176	3.26702	15.0812	18.2845	19.0331	20.6179	20.679	21.8897	22.8298	0.695666	12.5723	15.8862	17.4019	18.8467	19.3426	20.7001	21.9124	12.0876	15.3767	16.7627	18.2255	18.6779	20.0261	21.2254	3.37786	7.41473	7.97818	10.1078	11.7704	13.831	5.77001	5.59503	8.39216	9.99402	12.23	1.8206
U10-NPC-C-1-Clutch-2	U10-NPC-C-1-Clutch-2-08	UNPCC	low-risk	low-risk	U10	NA	low-risk	1	8	2	1.94722	7.00802	13.6462	2.93101	4.13048	5.95035	20.0872	20.5585	22.3286	23.6882	25.7688	22.9429	1.29826	3.10074	17.953	18.4573	20.5586	22.0569	24.6099	22.259	1.82454	16.7344	17.2459	19.4344	20.9717	23.6749	21.5066	15.2709	15.7997	18.185	19.7992	22.7843	20.947	0.579708	4.15174	6.06913	10.8224	12.3826	3.64009
U10-NPC-C-1-Clutch-2	U10-NPC-C-1-Clutch-2-09	UNPCC	low-risk	low-risk	U10	NA	low-risk	1	9	2	1.94722	7.94471	15.4701	1.27501	1.08612	14.5877	17.2596	19.8527	21.0999	22.949	24.5903	22.4156	0.193401	15.2672	17.9844	20.6894	22.2128	24.1809	25.8552	23.6807	15.1294	17.8417	20.5336	22.0279	23.9878	25.6624	23.4973	2.78308	5.97549	11.1384	16.1948	19.509	21.4945	3.37974	9.71252	15.2767	18.7952	21.5888	7.32808
U10-NPC-C-1-Clutch-2	U10-NPC-C-1-Clutch-2-10	UNPCC	low-risk	low-risk	U10	NA	low-risk	1	10	2	1.94722	5.63307	10.9688	2.70475	5.22145	4.53947	8.4358	10.5534	11.8059	14.9897	14.0076	9.07618	2.61958	2.06203	5.74843	8.26364	9.8243	13.3935	16.4158	11.7799	0.775091	3.73397	7.28847	9.28822	13.2363	19.0336	14.2537	4.49123	7.90041	9.82122	13.7013	18.444	13.5297	4.26786	6.57394	10.6993	21.4779	17.4781	2.34769
U10-NPC-C-1-Clutch-2	U10-NPC-C-1-Clutch-2-11	UNPCC	low-risk	low-risk	U10	NA	low-risk	1	11	2	1.94722	3.5362	6.88577	3.096	2.8668	7.26886	6.69278	11.7017	12.4759	12.8471	15.5465	15.8207	0.292817	4.17406	3.59955	8.60715	9.38026	9.83422	12.4677	12.7248	4.41805	3.84722	8.83717	9.6195	10.0171	12.6816	12.9588	0.580204	4.45443	5.20749	5.98103	8.36796	8.5577	5.03461	5.78525	6.52293	8.94539	9.13693	0.913454
U10-NPC-C-1-Clutch-2	U10-NPC-C-1-Clutch-2-12	UNPCC	low-risk	low-risk	U10	NA	low-risk	1	12	2	1.94722	6.60715	12.8656	5.37069	6.59687	10.7246	13.4608	13.9984	15.7705	23.801	22.7985	7.35132	1.81886	5.58937	8.14231	8.62852	10.6319	20.1004	19.1467	12.2755	4.12943	6.95306	7.67635	10.3159	20.6814	19.762	13.7793	3.00575	4.07225	7.71449	19.4747	18.6617	17.8444	1.40245	5.56103	17.8036	17.0831	20.375	4.16772
U10-NPC-C-1-Clutch-2	U10-NPC-C-1-Clutch-2-13	UNPCC	low-risk	low-risk	U10	NA	low-risk	1	13	2	1.94722	6.91122	13.4577	2.22886	4.06999	5.02483	9.57573	14.1775	18.8056	22.7844	25.7332	26.496	1.84774	2.80675	7.3645	11.9722	16.5941	20.855	23.9755	24.8048	0.959839	5.51782	10.1266	14.8098	19.4344	22.7335	23.6299	4.55806	9.16674	13.905	18.7604	22.1607	23.0947	4.60978	9.72125	15.9084	19.7932	20.9102	6.17697
U10-NPC-C-1-Clutch-2	U10-NPC-C-1-Clutch-2-14	UNPCC	low-risk	low-risk	U10	NA	low-risk	1	14	2	1.94722	7.68226	14.9591	1.12848	6.14639	11.4483	12.9493	14.6692	16.8142	25.6237	26.0065	24.6125	5.40912	11.0386	12.5845	14.5001	16.5297	26.2944	26.7138	25.3899	6.11725	7.72433	10.1806	11.7786	25.3298	25.9577	25.1078	1.60741	4.3786	5.66255	22.1132	22.9346	22.6404	3.04011	4.05519	21.4442	22.3168	22.1916	2.64809
U10-NPC-C-1-Clutch-2	U10-NPC-C-1-Clutch-2-15	UNPCC	low-risk	low-risk	U10	NA	low-risk	1	15	2	1.94722	6.10046	11.8789	4.32359	7.42795	7.44965	12.8718	14.0187	15.6651	15.5228	12.2998	14.3544	3.18424	3.1673	8.72739	10.5607	12.5682	12.5477	15.8216	17.6038	0.263873	5.55135	7.84133	10.0804	10.1615	18.1237	19.6724	5.60864	8.02367	10.284	10.3739	18.2727	19.8423	4.27964	6.72439	7.08229	22.3813	23.5631	2.48857
U10-NPC-C-1-Clutch-2	U10-NPC-C-1-Clutch-2-16	UNPCC	low-risk	low-risk	U10	NA	low-risk	1	16	2	1.94722	5.9185	11.5246	6.26118	10.1729	13.1218	18.076	19.3869	20.6099	22.2077	23.3353	24.5621	3.91277	6.8607	11.8393	13.3587	15.061	17.2014	18.656	20.1892	2.95409	7.98207	9.79465	12.0351	14.6666	16.3782	18.1321	5.0618	7.19226	9.95594	12.981	14.8768	16.7791	3.1732	6.90372	10.4291	12.5295	14.5852	3.79086
U10-NPC-C-1-Clutch-2	U10-NPC-C-1-Clutch-2-17	UNPCC	low-risk	low-risk	U10	NA	low-risk	1	17	2	1.94722	6.63199	12.914	8.44425	9.7436	17.1066	17.8033	20.7201	19.9347	19.1446	21.4609	21.275	3.297	13.8204	14.3	19.7936	20.8445	20.9226	24.0142	23.762	10.5454	11.0107	16.7118	18.1045	18.3984	21.6248	21.3597	0.749424	7.09041	10.2487	11.5926	14.9628	14.6733	7.14571	10.5539	11.9942	15.333	15.0443	4.4215
U10-NPC-C-1-Clutch-2	U10-NPC-C-1-Clutch-2-18	UNPCC	low-risk	low-risk	U10	NA	low-risk	1	18	2	1.94722	6.13547	11.9471	5.424	14.87	16.429	20.8943	20.0661	22.4238	24.0749	22.696	21.8433	9.83484	12.0434	17.6541	17.4863	19.7025	21.8595	21.1284	20.7075	3.74289	10.8226	12.1307	13.6176	16.4692	17.1228	17.6093	7.07989	8.5201	9.89027	12.7728	13.6154	14.2759	2.78525	2.92276	5.91232	7.56524	8.84554	2.37861
U10-NPC-C-1-Clutch-2	U10-NPC-C-1-Clutch-2-19	UNPCC	low-risk	low-risk	U10	NA	low-risk	1	19	2	1.94722	4.87134	9.48558	6.83701	11.0699	12.056	16.6745	17.5117	19.8855	19.3847	20.5324	20.8903	4.76411	5.22949	9.86347	10.717	13.1958	12.6755	14.1312	16.6542	2.67232	6.14035	6.83777	8.90131	8.43228	9.48464	12.5022	4.63872	5.50482	8.09276	7.55313	9.39644	14.3652	0.904273	3.70736	3.14798	5.70931	13.4653	2.82209
U10-NPC-C-1-Clutch-2	U10-NPC-C-1-Clutch-2-21	UNPCC	low-risk	low-risk	U10	NA	low-risk	1	21	2	1.94722	5.34722	10.4122	2.74403	4.2881	6.07936	6.15387	11.0069	16.5047	18.8689	19.6123	21.3796	3.01578	3.70985	3.6378	8.27495	14.0451	16.2745	17.1253	18.9553	2.61023	3.01301	8.81122	15.4562	17.2734	18.4114	20.3557	0.559503	6.28503	13.1399	14.7863	16.0159	17.9955	5.81121	12.6093	14.2991	15.5019	17.4746	7.14136
U10-NPC-C-1-Clutch-2	U10-NPC-C-1-Clutch-2-22	UNPCC	low-risk	low-risk	U10	NA	low-risk	1	22	2	1.94722	7.22408	14.0669	1.40798	4.84781	4.82461	21.3217	21.4773	21.3862	19.8232	22.3289	13.2932	3.48362	3.49088	20.8608	21.0673	21.176	19.6947	22.4419	11.9807	0.312771	21.1295	21.4643	22.0638	20.8001	24.0366	9.54648	21.4372	21.7698	22.3572	21.0854	24.3018	9.80119	0.827168	3.89087	5.10774	9.02286	16.1068	3.09489
U10-NPC-C-1-Clutch-2	U10-NPC-C-1-Clutch-2-23	UNPCC	low-risk	low-risk	U10	NA	low-risk	1	23	2	1.94722	6.80311	13.2472	0.828211	4.34251	5.08918	6.06908	10.5093	12.1434	16.2447	22.7673	22.883	3.53291	4.28314	5.25545	9.80874	11.5678	15.87	23.2282	23.3656	0.753253	1.72867	6.6001	8.85795	13.9151	24.7238	24.9564	1.00208	5.9252	8.30521	13.5152	25.0295	25.2815	5.30926	7.92945	13.3687	25.7472	26.018	3.1244
U10-NPC-C-1-Clutch-2	U10-NPC-C-1-Clutch-2-24	UNPCC	low-risk	low-risk	U10	NA	low-risk	1	24	2	1.94722	5.01046	9.75648	0.409915	7.85112	7.72462	10.7133	11.6307	15.424	17.8762	20.3858	20.7293	7.52462	7.34631	10.3202	11.2332	15.0152	17.4674	19.9821	20.3207	1.93401	4.29722	5.30145	9.71607	12.9492	15.9806	15.6657	3.13158	4.13445	8.41343	11.4681	14.4171	14.2564	1.02141	5.42161	8.67236	11.7375	11.3693	4.41551
U10-NPC-C-1-Clutch-2	U10-NPC-C-1-Clutch-2-25	UNPCC	low-risk	low-risk	U10	NA	low-risk	1	25	2	1.94722	4.48077	8.72506	0.990814	1.25934	5.3084	5.64469	7.72652	10.1581	12.612	16.9153	21.0857	1.23488	4.33183	4.69905	6.74524	9.17179	11.622	15.9245	20.147	4.73181	4.92097	7.13696	9.59314	12.0937	16.4296	20.9813	0.749808	2.42284	4.87161	7.36302	11.6978	16.5334	2.29413	4.72597	7.24647	11.5873	16.7094	2.45633
U10-NPC-C-1-Clutch-2	U10-NPC-C-1-Clutch-2-26	UNPCC	low-risk	low-risk	U10	NA	low-risk	1	26	2	1.94722	6.39554	12.4535	3.47195	4.54061	14.6689	16.1607	16.2248	19.562	21.6163	22.7178	21.0764	1.11282	12.0527	13.9125	14.045	18.1708	20.5459	22.1862	21.3404	11.0793	13.0325	13.184	17.5192	19.9787	21.7758	21.1841	2.69355	3.04663	8.86536	11.8282	14.9611	17.0113	0.39708	6.22315	9.19272	12.4496	14.9258	5.84187
U10-NPC-C-1-Clutch-2	U10-NPC-C-1-Clutch-2-27	UNPCC	low-risk	low-risk	U10	NA	low-risk	1	27	2	1.94722	6.59053	12.8332	4.19798	4.84318	4.43949	22.3722	22.1996	14.7556	8.85747	9.29763	6.29404	0.729581	1.44986	25.8694	25.6987	15.1347	8.77316	9.17179	5.3296	1.25568	26.5989	26.4282	15.6436	9.28366	9.67096	5.81017	26.6419	26.47	16.5494	10.1924	10.5963	6.76747	0.172983	18.8001	20.8163	20.8206	22.8802	18.6771
U10-NPC-C-1-Clutch-2	U10-NPC-C-1-Clutch-2-28	UNPCC	low-risk	low-risk	U10	NA	low-risk	1	28	2	1.94722	4.64376	9.04243	8.33285	8.47068	5.40785	5.14317	4.54149	10.6713	16.2855	17.5502	18.5225	0.616742	3.01378	3.43706	3.84512	2.91754	12.4879	13.7911	15.1451	3.07287	3.42708	3.9344	3.28222	13.0622	14.3608	15.7226	0.532631	0.866579	5.71309	13.9098	15.2378	16.4798	0.747117	6.19985	14.4228	15.7509	16.9856	6.4504
U10-NPC-C-1-Clutch-2	U10-NPC-C-1-Clutch-2-29	UNPCC	low-risk	low-risk	U10	NA	low-risk	1	29	2	1.94722	7.3611	14.3337	2.37583	2.95097	25.1957	24.1261	23.0574	15.6913	13.8196	10.411	6.76475	0.916598	26.0036	25.1722	24.1951	17.7378	15.9292	12.709	9.06856	26.9109	26.0882	25.1116	18.5312	16.6974	13.3618	9.71545	2.89635	4.23184	16.5857	17.808	21.2725	22.1596	1.46408	14.0886	15.4668	19.1879	20.4413	12.628
U10-NPC-C-1-Clutch-2	U10-NPC-C-1-Clutch-2-30	UNPCC	low-risk	low-risk	U10	NA	low-risk	1	30	2	1.94722	7.15382	13.9301	6.07055	11.9852	15.5413	17.9066	21.2058	21.2771	22.1395	23.4605	24.8858	8.30587	12.2401	14.8042	19.6885	20.8056	22.6966	24.6738	27.1366	3.93477	6.50088	11.924	13.8168	16.5898	19.1413	22.6907	2.56778	8.55932	11.094	14.4144	17.2424	21.3297	6.61669	9.66628	13.3208	16.2844	20.6807	3.67094
U10-NPC-C-1-Clutch-2	U10-NPC-C-1-Clutch-2-31	UNPCC	low-risk	low-risk	U10	NA	low-risk	1	31	2	1.94722	7.64842	14.8932	0.5807	2.31249	3.7857	5.96523	21.9927	23.2899	24.1498	24.3811	19.0585	2.39705	3.65011	5.74948	21.4631	22.7273	23.5804	23.8076	18.5815	1.77093	4.00959	21.2122	22.8868	23.8627	24.1821	20.4905	2.24725	19.6779	21.5262	22.5598	22.9265	20.4559	17.981	20.1181	21.2397	21.6797	20.9219	4.05434
U10-NPC-C-1-Clutch-2	U10-NPC-C-1-Clutch-2-32	UNPCC	low-risk	low-risk	U10	NA	low-risk	1	32	2	1.94722	6.90868	13.4527	10.4919	9.9223	15.2703	19.1548	20.3667	21.7433	23.2297	23.8241	24.8327	1.95782	5.66905	9.358	10.8114	15.9192	20.0275	20.5057	22.8943	5.39501	9.2778	10.579	14.5035	18.2877	18.783	21.0653	3.88732	5.20749	11.4236	16.5981	16.9722	19.9094	1.58778	10.688	16.6492	16.9033	20.2019	9.73013
U10-NPC-C-1-Clutch-2	U10-NPC-C-1-Clutch-2-33	UNPCC	low-risk	low-risk	U10	NA	low-risk	1	33	2	1.94722	7.52032	14.6437	9.50189	13.0628	15.2108	16.4339	23.8296	21.9399	22.0351	21.2791	21.1339	3.60889	7.27559	9.58162	20.1404	20.639	21.4367	23.2047	23.387	5.03855	7.77789	19.0958	20.5851	21.6199	24.2453	24.5357	2.78359	14.2019	16.2935	17.508	20.9462	21.356	11.424	13.7795	15.083	18.9472	19.4206	5.67438
U10-NPC-C-1-Clutch-2	U10-NPC-C-1-Clutch-2-34	UNPCC	low-risk	low-risk	U10	NA	low-risk	1	34	2	1.94722	6.75544	13.1543	1.55037	4.63481	15.7289	22.932	21.3072	21.3329	18.4244	14.0641	14.5359	3.12449	14.453	22.2038	20.965	21.2128	18.5588	14.2858	14.4891	12.7822	21.8615	21.4777	22.1561	20.002	15.9605	15.7033	11.4956	14.321	16.6025	17.1332	15.4398	13.3663	5.97486	9.04369	12.2954	13.9393	11.5203	3.07511
U10-NPC-C-1-Clutch-2	U10-NPC-C-1-Clutch-2-35	UNPCC	low-risk	low-risk	U10	NA	low-risk	1	35	2	1.94722	6.529	12.7134	5.21632	7.39036	11.4185	15.4043	12.3605	19.8725	22.0744	24.577	24.6268	2.1894	6.22343	10.383	8.4647	16.4549	19.1476	22.3138	22.6185	4.03463	8.24579	7.06451	15.0634	17.9491	21.3769	21.7926	4.4984	6.02946	13.1941	16.402	20.2811	20.9116	5.6796	10.1721	13.5295	17.7139	18.5464	8.01822
U10-NPC-C-1-Clutch-2	U10-NPC-C-1-Clutch-2-36	UNPCC	low-risk	low-risk	U10	NA	low-risk	1	36	2	1.94722	7.4961	14.5966	4.43106	7.79758	11.6586	14.782	22.9442	21.5161	21.9387	21.5262	4.22633	3.86334	7.41492	10.4834	20.3858	19.6723	20.1579	20.1527	8.49531	3.96122	8.96367	21.3744	21.3702	21.8952	22.2191	12.0183	6.48745	20.5441	21.2942	21.8457	22.5288	15.8469	14.58	16.0291	16.5883	17.6604	18.438	4.06999
U10-NPC-C-1-Clutch-2	U10-NPC-C-1-Clutch-2-37	UNPCC	low-risk	low-risk	U10	NA	low-risk	1	37	2	1.94722	7.10416	13.8334	0.899168	1.9854	4.72889	9.00492	20.5835	21.3945	17.9839	10.7454	6.46613	2.41903	5.30585	9.64578	21.1138	21.6656	18.1407	10.3811	5.76328	2.90419	7.26372	21.8333	23.0605	19.779	12.7139	8.15622	4.36333	22.571	24.5752	21.6128	15.4268	11.0588	24.0395	27.0574	24.5634	19.5254	15.4081	6.87804
U10-NPC-C-1-Clutch-2	U10-NPC-C-1-Clutch-2-38	UNPCC	low-risk	low-risk	U10	NA	low-risk	1	38	2	1.94722	8.64784	16.8393	0.686087	3.60825	16.3268	16.4732	25.3428	26.2749	21.1387	20.465	16.9492	3.61622	15.8725	16.0263	25.3417	26.3876	21.5289	20.9167	17.5209	13.6461	13.7539	21.7444	22.782	18.4606	18.1066	15.4993	0.273511	17.0022	20.4456	23.4445	24.5347	25.1502	16.7508	20.2129	23.3124	24.4252	25.1048	4.41108
U10-NPC-C-1-Clutch-2	U10-NPC-C-1-Clutch-2-39	UNPCC	low-risk	low-risk	U10	NA	low-risk	1	39	2	1.94722	7.48197	14.569	20.0666	19.4736	21.7619	21.9243	22.9924	24.0453	23.7775	19.8883	16.7153	2.35283	4.4187	3.9366	15.3886	20.4427	21.1352	22.0161	23.5405	2.82311	2.66283	13.0598	18.0901	18.7835	19.7645	21.4902	0.673389	11.6344	16.9619	17.7735	19.5172	21.866	12.3063	17.6352	18.4455	20.1527	22.4408	5.47999
U10-NPC-C-1-Clutch-2	U10-NPC-C-1-Clutch-2-40	UNPCC	low-risk	low-risk	U10	NA	low-risk	1	40	2	1.94722	5.13449	9.99799	0.884651	16.625	18.9288	13.4852	12.0976	11.5839	10.3251	9.70146	8.69168	17.275	19.8007	14.3672	12.9781	12.44	11.0877	10.3947	9.3591	10.5595	12.6614	12.7104	14.5396	17.2221	18.3138	18.3038	6.78912	7.98964	9.76358	13.1471	14.7051	15.3378	1.41104	2.97457	6.36242	7.9162	8.56714	1.99725
U10-NPC-C-2	U10-NPC-C-2-00	UNPCC	low-risk	low-risk	U10	NA	low-risk	2	0	1	2.01655	7.81546	15.7603	2.02505	2.82743	4.95016	9.08768	21.5802	24.9938	25.3542	25.7932	24.9557	1.04737	3.27796	7.82164	21.2204	25.4542	26.0205	26.5195	25.8682	2.23749	6.7864	20.3571	24.8932	25.5549	26.0827	25.5298	4.69835	18.7914	24.0922	24.9784	25.5706	25.2467	14.5606	21.0991	22.3954	23.1004	23.2351	10.1617
U10-NPC-C-2	U10-NPC-C-2-01	UNPCC	low-risk	low-risk	U10	NA	low-risk	2	1	1	2.01655	3.03411	6.11844	7.87989	7.91002	8.75809	9.1272	9.09737	11.0555	11.801	12.0668	13.6808	1.00965	1.78213	2.75777	5.12205	7.63555	8.77598	9.82259	11.2285	0.980051	1.84352	4.11316	6.62732	7.76704	8.81432	10.2193	1.00092	3.64541	6.03778	7.184	8.30596	9.63303	2.772	5.07093	6.21577	7.36462	8.65904	2.56806
U10-NPC-C-2	U10-NPC-C-2-02	UNPCC	low-risk	low-risk	U10	NA	low-risk	2	2	1	2.01655	7.91046	15.9519	2.18434	4.34509	6.03394	20.1783	27.3296	25.6113	24.8264	23.2226	15.5168	2.32902	4.00375	18.4981	26.6399	25.213	24.4396	23.1519	16.5359	1.69232	16.213	24.9696	23.8003	23.0419	22.059	16.6914	14.6673	24.0863	23.1556	22.4143	21.6976	17.3081	14.6909	16.2572	15.865	17.7867	22.4248	3.93664
U10-NPC-C-2	U10-NPC-C-2-03	UNPCC	low-risk	low-risk	U10	NA	low-risk	2	3	1	2.01655	6.89653	13.9072	11.7881	12.325	15.1502	20.6501	20.7003	19.9053	18.6895	19.9024	19.9361	1.22368	8.42336	26.3956	26.6454	26.0443	24.7069	25.8103	25.7753	7.2672	25.8923	26.1594	25.5843	24.2501	25.3296	25.288	21.5224	21.8793	21.4749	20.2135	21.1099	21.0326	0.481868	1.05357	1.96659	0.774798	0.715913	0.841377
U10-NPC-C-2	U10-NPC-C-2-04	UNPCC	low-risk	low-risk	U10	NA	low-risk	2	4	1	2.01655	6.7676	13.6472	2.00028	4.71868	9.95625	14.8453	20.9082	21.4175	21.3199	21.05	7.58417	3.54682	8.05757	12.9317	19.2016	19.8172	19.7583	19.5805	9.35496	6.14355	13.0811	20.0849	21.0135	21.0609	21.1157	12.2339	8.32924	15.7874	17.126	17.3356	17.7658	17.4006	7.46707	8.91755	9.20505	9.86829	20.7846	2.00382
U10-NPC-C-2	U10-NPC-C-2-05	UNPCC	low-risk	low-risk	U10	NA	low-risk	2	5	1	2.01655	7.3761	14.8743	0.454655	2.54146	8.82883	12.7436	25.0542	20.3744	18.7709	12.9937	12.3651	2.47908	9.2001	13.1401	25.453	20.6957	19.0516	13.0474	12.4734	8.17327	12.2532	26.8193	22.5802	21.1085	15.5183	14.9066	4.08469	22.7799	20.9863	20.5355	19.0405	17.815	21.4165	21.1096	21.2117	21.5853	20.1912	8.01348
U10-NPC-C-2	U10-NPC-C-2-06	UNPCC	low-risk	low-risk	U10	NA	low-risk	2	6	1	2.01655	6.04976	12.1996	5.84136	8.37711	8.59309	11.6693	13.0493	13.1891	11.7979	9.11466	9.09086	2.93717	4.41671	7.85462	9.97398	18.6272	17.5676	14.9482	14.9267	2.38025	5.40376	7.7425	20.4621	19.7768	17.4453	17.4147	3.45199	5.58401	19.5302	19.2393	17.3075	17.2645	2.43308	21.2276	21.4239	19.9214	19.8679	21.2059
U10-NPC-C-2	U10-NPC-C-2-07	UNPCC	low-risk	low-risk	U10	NA	low-risk	2	7	1	2.01655	6.5844	13.2778	7.76901	11.4611	17.0789	20.0133	20.0432	21.3972	24.8939	26.4531	26.2932	3.69632	9.35496	13.2655	13.8444	15.7681	20.2757	22.4955	23.0895	5.68188	10.4012	11.3988	13.6453	18.6182	21.1517	22.1524	6.78807	8.59148	11.1707	16.5348	19.447	21.0644	2.1373	4.6129	9.92548	12.9285	14.8239	2.58345
U10-NPC-C-2	U10-NPC-C-2-08	UNPCC	low-risk	low-risk	U10	NA	low-risk	2	8	1	2.01655	6.24618	12.5957	0.994108	1.43281	1.76328	4.27512	4.54238	8.39315	26.9268	19.9093	18.5623	2.23369	2.44469	4.74674	4.66824	8.69738	26.4169	19.0609	17.5873	0.444578	2.97624	3.60864	7.16707	26.5901	20.2672	19.3633	2.55535	3.17153	6.73581	26.2071	20.0406	19.2769	1.66669	4.20163	24.6825	19.7679	19.8705	4.11646
U10-NPC-C-2	U10-NPC-C-2-09	UNPCC	low-risk	low-risk	U10	NA	low-risk	2	9	1	2.01655	7.29347	14.7077	4.78329	17.231	17.107	17.8355	17.9564	18.7073	20.3043	18.3637	15.2205	19.4225	19.1668	20.5831	20.674	23.2264	25.0329	23.1462	19.895	0.591124	2.69451	2.60539	14.7376	18.9471	20.6179	21.6888	3.28417	3.19644	15.2424	19.4344	21.0338	22.0004	0.181238	12.4097	16.6826	18.6825	20.2396	12.5733
U10-NPC-C-2	U10-NPC-C-2-10	UNPCC	low-risk	low-risk	U10	NA	low-risk	2	10	1	2.01655	6.06882	12.2381	2.10513	2.63887	3.72957	3.91746	6.68276	9.01309	22.6357	19.2512	17.1249	0.536902	1.62453	1.81566	4.83252	7.25503	23.8216	20.6558	18.7303	1.09495	1.27934	4.36096	6.79908	24.0901	20.984	19.1128	0.252973	3.61851	6.06842	24.8377	21.8322	20.0455	3.36694	5.8162	24.8231	21.8518	20.0982	2.45302
U10-NPC-C-2	U10-NPC-C-2-11	UNPCC	low-risk	low-risk	U10	NA	low-risk	2	11	1	2.01655	5.82345	11.7433	2.79256	4.71796	8.24721	9.14357	12.9304	18.7762	18.4826	22.2162	22.4713	1.92776	5.47007	6.35471	10.3283	16.9921	16.832	20.8636	21.2225	3.59748	4.42696	8.66663	16.0394	15.9929	20.2214	20.6575	1.43044	5.31761	13.8027	13.9698	18.4574	19.026	5.53158	14.5826	14.838	19.3856	19.9963	9.54396
U10-NPC-C-2	U10-NPC-C-2-12	UNPCC	low-risk	low-risk	U10	NA	low-risk	2	12	1	2.01655	6.58289	13.2747	9.35763	8.94149	13.8545	20.7552	9.78021	10.7564	7.00014	4.42664	2.83673	0.709955	10.3772	26.7441	19.1109	20.0314	16.0299	13.1267	10.9911	10.9407	26.8069	18.7173	19.5519	15.5132	12.5938	10.4506	21.0867	21.0876	23.2867	20.4048	18.2265	16.6291	16.8743	19.8364	21.0523	21.7937	22.3573	3.10065
U10-NPC-C-2	U10-NPC-C-2-13	UNPCC	low-risk	low-risk	U10	NA	low-risk	2	13	1	2.01655	6.4659	13.0388	18.667	19.9402	21.5112	21.0529	22.5691	24.0135	10.7119	9.37142	11.3599	1.89502	12.5194	12.6961	16.9681	17.9207	8.77775	10.0925	8.06926	11.2674	11.5185	15.8623	16.7142	10.442	11.7105	9.74656	0.649988	4.73288	5.44973	16.862	17.4696	16.4513	4.36564	5.22467	16.6935	17.2553	16.3054	1.44697
U10-NPC-C-2	U10-NPC-C-2-14	UNPCC	low-risk	low-risk	U10	NA	low-risk	2	14	1	2.01655	6.70799	13.527	8.31236	9.27859	9.88122	11.8841	13.2833	19.0531	21.5923	14.2501	13.4331	2.23471	3.99802	7.04417	8.85305	15.6115	19.5877	21.0067	21.0843	1.81144	4.83937	6.64383	13.4002	17.4564	20.7547	21.2319	3.0462	4.85526	11.6135	15.6451	20.1702	20.9621	1.80925	8.56732	12.67	20.0751	21.3998	6.75856
U10-NPC-C-2	U10-NPC-C-2-15	UNPCC	low-risk	low-risk	U10	NA	low-risk	2	15	1	2.01655	6.8625	13.8386	0.681879	19.7858	20.4461	24.9772	24.7426	23.1166	21.5259	21.7884	21.4175	20.0677	20.7054	25.0314	24.764	23.036	21.3013	21.5539	21.0649	0.978316	9.22386	9.95727	11.9562	15.4305	15.8449	19.2222	8.29668	9.06806	11.2413	14.9233	15.3331	18.8269	1.21997	5.12205	10.1901	10.4893	14.6188	3.95222
U10-NPC-C-2	U10-NPC-C-2-16	UNPCC	low-risk	low-risk	U10	NA	low-risk	2	16	1	2.01655	6.99983	14.1155	0.196241	3.86858	3.0298	12.2655	12.0953	20.1186	21.1552	22.4036	23.6427	4.02583	3.10367	12.1133	11.9455	20.0086	21.0959	22.4202	23.6901	2.06493	13.698	13.4709	20.2679	20.1783	20.0104	20.7627	11.6664	11.4446	18.5343	18.8691	19.5056	20.6363	0.285573	9.10082	12.8172	18.5241	21.5248	9.09186
U10-NPC-C-2	U10-NPC-C-2-17	UNPCC	low-risk	low-risk	U10	NA	low-risk	2	17	1	2.01655	6.72053	13.5523	9.60733	16.3753	18.3915	17.6485	20.634	20.9209	22.9173	12.5892	13.5902	7.22652	8.96325	8.13914	11.4084	11.7944	16.323	17.3833	18.1629	2.33655	2.19984	4.26006	4.58729	10.7772	20.7724	21.2977	1.00431	2.66545	3.21763	11.373	23.1011	23.6173	3.66532	4.22194	12.1504	22.8469	23.399	0.63856
U10-NPC-C-2	U10-NPC-C-2-18	UNPCC	low-risk	low-risk	U10	NA	low-risk	2	18	1	2.01655	6.5576	13.2237	3.51732	4.7892	5.81299	9.97875	12.7999	18.8566	21.2251	21.4428	22.2421	1.788	9.0453	11.7526	14.1603	18.9595	20.8099	20.4441	20.5351	9.734	11.3863	13.5128	17.6907	19.351	18.8252	18.7832	6.55285	9.61502	17.16	20.221	21.396	23.3551	3.07737	10.754	14.0182	15.6895	18.4253	7.99268
U10-NPC-C-2	U10-NPC-C-2-19	UNPCC	low-risk	low-risk	U10	NA	low-risk	2	19	1	2.01655	2.74446	5.53434	0.975707	2.69009	6.06095	5.75984	4.49834	5.40733	8.29815	9.47449	16.6802	1.71492	5.15637	4.80367	3.52279	4.43277	7.32464	8.49913	15.7103	3.61702	3.13065	1.80863	2.71805	5.61072	6.7844	14.0002	1.04737	2.34682	1.87806	3.03242	4.21462	10.9045	1.52045	0.850416	2.66959	3.89266	10.9465	0.919529
U10-NPC-C-2	U10-NPC-C-2-21	UNPCC	low-risk	low-risk	U10	NA	low-risk	2	21	1	2.01655	5.40598	10.9014	2.1451	5.21192	8.96325	11.838	10.4863	15.4002	20.7622	20.1785	20.7462	4.98732	6.92776	9.8795	9.2991	13.3804	19.7558	19.0211	19.4317	7.42951	9.39649	5.90462	13.0164	15.719	15.2814	16.0427	3.05595	6.06861	6.45274	15.5064	14.3183	14.194	5.83278	3.66021	13.4642	12.0874	11.693	8.74531
U10-NPC-C-2	U10-NPC-C-2-22	UNPCC	low-risk	low-risk	U10	NA	low-risk	2	22	1	2.01655	6.50156	13.1107	0.646493	1.48025	4.28894	3.40374	19.4866	22.2353	21.4535	21.6196	19.4211	0.83428	3.64385	3.28486	19.3319	22.0021	21.344	21.5104	19.5813	2.80975	3.36046	19.2068	21.7687	21.2755	21.4421	19.8595	4.86313	19.1154	21.271	21.35	21.5153	21.0716	16.0838	18.853	18.0677	18.234	16.5412	3.78234
U10-NPC-C-2	U10-NPC-C-2-23	UNPCC	low-risk	low-risk	U10	NA	low-risk	2	23	1	2.01655	7.66685	15.4606	2.33582	6.43829	9.5227	19.1059	19.7059	25.5538	23.4662	20.911	16.9271	4.25341	7.21134	17.156	17.9339	24.3389	22.5527	21.3025	17.6795	3.34255	12.9848	13.9311	21.0105	19.7145	20.7678	17.9451	11.1286	12.5656	20.6286	19.9666	22.8699	20.527	2.43168	11.5252	12.7602	21.5786	21.6699	9.13883
U10-NPC-C-2	U10-NPC-C-2-24	UNPCC	low-risk	low-risk	U10	NA	low-risk	2	24	1	2.01655	6.99406	14.1039	1.46622	1.14056	5.55564	6.573	7.60639	21.5323	23.0594	26.2848	25.8085	1.65304	5.00274	6.08124	6.93773	20.3732	21.723	24.8636	24.3431	4.47708	5.4696	6.54442	20.6857	22.4093	25.8009	25.5514	1.08639	2.07532	16.6159	18.9284	22.8439	23.4154	1.30193	16.007	18.5801	22.6699	23.4954	14.706
U10-NPC-C-2	U10-NPC-C-2-25	UNPCC	low-risk	low-risk	U10	NA	low-risk	2	25	1	2.01655	7.51777	15.16	1.22206	1.2195	17.0298	17.8363	17.5506	19.7149	15.7287	25.7416	25.431	0.219404	15.808	16.6207	16.3457	18.5943	15.8836	24.9361	24.5166	15.8273	16.6211	16.3313	18.5261	15.6646	24.7842	24.3862	1.61842	2.52256	7.4066	23.9736	18.7306	16.4005	1.13956	5.88387	23.6531	17.2853	14.8748	4.88689
U10-NPC-C-2	U10-NPC-C-2-26	UNPCC	low-risk	low-risk	U10	NA	low-risk	2	26	1	2.01655	6.11978	12.3409	2.2137	3.35852	3.89738	7.35539	23.4942	15.7956	14.2522	12.5182	8.19175	1.14625	1.75006	5.19102	24.5654	17.523	16.2919	14.5303	9.77473	0.743465	4.07136	25.1187	18.4167	17.3388	15.5663	10.64	3.45887	24.9313	18.5212	17.6227	15.8378	10.7388	26.5325	21.1863	20.7271	18.9264	13.4923	10.6987
U10-NPC-C-2	U10-NPC-C-2-27	UNPCC	low-risk	low-risk	U10	NA	low-risk	2	27	1	2.01655	7.10108	14.3197	8.11796	9.13997	10.407	10.7482	12.8236	21.863	21.9864	15.6804	16.2528	1.71377	3.64665	4.50884	20.4	26.4075	20.3266	11.8566	12.3833	1.93583	2.82392	20.921	25.9758	18.8806	10.2639	10.7772	0.956657	21.5142	25.4647	17.2171	8.45386	8.94798	21.4307	24.8629	16.2656	7.49935	7.99636	14.071
U10-NPC-C-2	U10-NPC-C-2-28	UNPCC	low-risk	low-risk	U10	NA	low-risk	2	28	1	2.01655	5.82523	11.7469	6.37091	9.7456	10.1358	14.3136	16.1892	16.3046	18.4585	22.6284	4.50004	5.48588	5.73605	10.9694	13.1212	13.3005	15.6531	24.4584	10.8305	0.404562	5.49022	7.64978	7.83466	10.1909	20.8895	13.4356	5.28358	7.44885	7.63941	9.99508	21.0204	13.8398	2.16573	2.3603	4.71291	17.9407	17.1999	0.224507
U10-NPC-C-2	U10-NPC-C-2-29	UNPCC	low-risk	low-risk	U10	NA	low-risk	2	29	1	2.01655	6.44682	13.0004	3.45363	6.99981	10.4817	11.6891	12.1618	14.5539	13.698	21.2274	19.732	3.54658	7.09895	8.30756	8.88931	11.9499	11.2412	22.9539	21.6346	3.72836	4.91053	5.71111	9.7707	9.32619	25.0429	23.8975	1.20901	2.0877	7.03017	6.94674	26.2064	25.2842	1.33033	6.63287	6.74165	26.9349	26.0734	5.31223
U10-NPC-C-2	U10-NPC-C-2-30	UNPCC	low-risk	low-risk	U10	NA	low-risk	2	30	1	2.01655	7.39592	14.9142	5.30695	9.96265	11.8867	12.4827	19.92	20.8604	22.172	20.5237	18.0981	4.7045	7.3311	8.53901	17.537	18.5656	20.1999	23.1497	21.506	3.93664	5.90572	15.6822	16.7354	18.5988	25.4432	24.4663	2.11425	11.8294	12.8789	14.7816	23.7026	23.3607	9.77821	10.831	12.7086	22.1649	22.1181	1.05384
U10-NPC-C-2	U10-NPC-C-2-31	UNPCC	low-risk	low-risk	U10	NA	low-risk	2	31	1	2.01655	6.08362	12.2679	8.99117	10.3304	10.4128	11.6086	11.1335	12.496	18.6461	20.4105	5.85333	1.53269	1.49491	3.06113	2.66131	5.83647	15.6965	26.0634	14.7553	0.317501	1.53823	1.17985	4.67364	14.8579	26.5206	16.1434	1.68275	1.38763	4.94907	15.1602	26.7912	16.2077	0.475955	3.57355	13.9217	26.825	17.4527	3.62703
U10-NPC-C-2	U10-NPC-C-2-32	UNPCC	low-risk	low-risk	U10	NA	low-risk	2	32	1	2.01655	6.58751	13.2841	10.0449	10.8281	14.8487	23.8396	23.8224	21.0193	22.399	22.626	20.1956	0.802799	5.18338	20.0806	20.7721	19.4767	20.4965	21.2637	20.4972	4.40824	19.7892	20.5379	19.3874	20.3654	21.1714	20.5514	17.5227	18.5614	18.2316	18.9529	19.9502	20.1491	1.69014	5.12735	4.20601	5.4101	8.82925	3.89069
U10-NPC-C-2	U10-NPC-C-2-33	UNPCC	low-risk	low-risk	U10	NA	low-risk	2	33	1	2.01655	7.79946	15.728	4.5018	4.33439	7.2333	20.7273	21.3405	19.3105	20.5679	20.9856	23.2698	8.83618	11.7332	21.974	22.6199	18.2038	19.6386	20.2762	26.2986	2.90781	20.3956	20.9492	21.2264	22.2859	22.4988	20.8477	20.9723	21.4736	23.1085	24.0476	24.1457	19.8743	0.653464	10.7832	10.0993	9.16522	10.9724	11.2413
U10-NPC-C-2	U10-NPC-C-2-34	UNPCC	low-risk	low-risk	U10	NA	low-risk	2	34	1	2.01655	7.68093	15.489	2.11479	3.85031	7.97803	9.70005	15.1208	24.4062	24.7121	24.6403	23.8429	2.79904	5.88555	7.58682	13.177	23.7609	24.184	24.2076	23.561	5.48986	7.62665	14.0588	26.2728	26.7593	26.8292	26.2453	2.21524	8.98273	23.9104	24.6552	24.9471	24.7376	6.81405	22.6213	23.4599	23.8364	23.7782	18.2527
U10-NPC-C-2	U10-NPC-C-2-35	UNPCC	low-risk	low-risk	U10	NA	low-risk	2	35	1	2.01655	5.95614	12.0109	2.49922	4.47625	6.24812	6.54438	9.60085	14.1563	21.7025	22.4448	21.5981	2.02449	3.75326	4.0459	7.13714	12.3718	20.6295	21.591	21.0791	1.82747	2.22034	5.12553	10.7013	19.4183	20.5402	20.2938	0.509294	3.44015	10.0166	19.2379	20.5305	20.5595	3.3219	10.2588	19.5784	20.9035	20.98	7.94951
U10-NPC-C-2	U10-NPC-C-2-36	UNPCC	low-risk	low-risk	U10	NA	low-risk	2	36	1	2.01655	5.93199	11.9622	2.91355	8.79786	11.4616	13.4622	18.4773	20.3728	20.7315	21.7119	22.7384	6.2221	8.95709	11.0567	16.2196	18.6425	19.2953	20.7108	22.2957	2.74294	4.88434	10.1143	13.1718	14.2924	16.4425	19.0397	2.17199	7.41639	10.8576	12.252	14.7847	17.867	5.24464	8.90411	10.5017	13.3098	16.7402	5.07696
U10-NPC-C-2	U10-NPC-C-2-37	UNPCC	low-risk	low-risk	U10	NA	low-risk	2	37	1	2.01655	5.18852	10.4629	1.91864	2.70678	18.9184	19.7167	20.3967	20.8003	20.8346	20.6905	21.5793	1.02441	17.4558	18.349	19.0934	19.5317	19.6386	19.5207	20.6356	16.4381	17.3253	18.0691	18.508	18.6182	18.5021	19.6439	1.60454	2.75582	3.39833	4.23921	4.46111	7.46536	1.15216	1.79511	2.65107	2.89756	5.95086	0.64298
U10-NPC-C-2	U10-NPC-C-2-38	UNPCC	low-risk	low-risk	U10	NA	low-risk	2	38	1	2.01655	4.89411	9.86923	1.67955	2.23964	6.18741	8.3628	11.1102	12.8914	14.4655	19.3785	20.1554	1.43499	4.52664	6.68987	9.51493	11.4214	13.1339	18.3215	19.1405	4.94495	6.94115	9.09086	10.7184	12.2335	17.1715	17.9626	2.20306	6.02215	8.53424	10.7792	16.7629	17.6969	4.50909	7.24707	9.69129	15.9093	16.8819	2.782
U10-NPC-C-2	U10-NPC-C-2-39	UNPCC	low-risk	low-risk	U10	NA	low-risk	2	39	1	2.01655	5.35249	10.7936	2.26391	3.42853	6.26328	8.49633	9.29992	13.3124	17.3099	21.8494	23.4201	2.52862	4.25986	6.42032	7.30839	11.3349	15.3549	20.6363	22.5243	3.4748	5.67031	6.27561	10.1815	14.1165	18.4561	20.1586	2.25074	3.05363	7.0809	11.098	16.9125	19.1977	1.07749	4.96113	8.97793	15.644	18.2702	4.02752
U10-NPC-C-2	U10-NPC-C-2-40	UNPCC	low-risk	low-risk	U10	NA	low-risk	2	40	1	2.01655	5.53122	11.154	9.3536	9.71519	20.0263	11.928	11.0484	8.67835	9.80063	10.2358	10.5238	0.404562	25.7907	20.2899	19.7863	17.1207	18.9982	19.2879	19.555	25.9291	20.5674	20.0862	17.4101	19.3322	19.6094	19.8746	10.7572	12.4228	12.7284	15.1842	14.1359	13.9468	1.66601	3.2569	4.43718	3.38338	3.1897	2.76064
U10-NPC-C-2-Clutch-2	U10-NPC-C-2-Clutch-2-00	UNPCC	low-risk	low-risk	U10	NA	low-risk	2	0	2	2.11184	7.00285	14.7889	5.23285	7.75128	4.51816	12.9633	15.1396	21.1335	20.1047	20.42	21.1974	2.52315	0.744712	7.73043	9.94753	20.9378	20.1844	21.8404	22.5244	3.23505	5.21775	7.43515	21.122	20.5182	22.7559	23.386	8.45162	10.6323	20.6931	19.8996	21.3939	22.0908	2.59854	22.9471	22.6383	25.8074	26.3326	22.573
U10-NPC-C-2-Clutch-2	U10-NPC-C-2-Clutch-2-01	UNPCC	low-risk	low-risk	U10	NA	low-risk	2	1	2	2.11184	5.202	10.9858	2.10328	1.66523	13.9539	17.1111	18.4001	19.5144	20.6224	21.4382	22.6266	1.71457	11.9804	15.0131	16.297	17.4176	18.5406	19.3694	20.575	12.606	16.0626	17.4559	18.6557	19.8512	20.7203	21.9668	5.09651	6.99398	8.60238	10.2311	11.3451	12.8189	1.90274	3.51897	5.16308	6.28356	7.7565	1.61752
U10-NPC-C-2-Clutch-2	U10-NPC-C-2-Clutch-2-02	UNPCC	low-risk	low-risk	U10	NA	low-risk	2	2	2	2.11184	5.29851	11.1896	4.04549	7.03428	11.7723	12.8591	16.4864	19.2651	21.2836	21.2226	20.9402	3.9554	10.1374	11.3714	15.6173	18.2788	21.1134	21.5837	21.3218	6.53867	7.79894	12.26	14.7907	18.071	18.9162	18.6765	1.2604	5.78735	8.25275	11.7781	13.0206	12.8163	4.55654	6.99237	10.5922	11.9506	11.7581	2.78605
U10-NPC-C-2-Clutch-2	U10-NPC-C-2-Clutch-2-03	UNPCC	low-risk	low-risk	U10	NA	low-risk	2	3	2	2.11184	6.60126	13.9408	4.25771	6.63442	13.725	16.4876	22.7069	21.3839	21.7353	21.2123	21.6118	2.3778	10.417	13.919	21.5146	20.305	21.2336	21.5937	22.7913	9.0036	12.9648	21.2846	20.1639	21.411	22.2484	23.8384	4.52984	14.0142	13.2287	15.3598	17.7799	20.744	9.59642	8.94353	11.3657	14.4121	17.8868	1.40364
U10-NPC-C-2-Clutch-2	U10-NPC-C-2-Clutch-2-04	UNPCC	low-risk	low-risk	U10	NA	low-risk	2	4	2	2.11184	3.97349	8.39136	3.01994	6.28752	7.02411	8.27188	9.90592	11.47	12.2137	15.0358	15.8653	5.97683	7.98916	9.93598	12.0449	13.806	14.6856	17.6173	18.462	3.20837	5.86435	8.58739	10.6047	11.773	14.8042	15.6448	2.66979	5.42117	7.4423	8.63937	11.6506	12.4843	2.76313	4.78127	5.9952	8.98965	9.81983	2.02117
U10-NPC-C-2-Clutch-2	U10-NPC-C-2-Clutch-2-05	UNPCC	low-risk	low-risk	U10	NA	low-risk	2	5	2	2.11184	6.96467	14.7082	0.86549	0.905395	4.60277	24.4292	25.4666	22.1057	21.7918	22.3747	20.6621	0.454256	3.75862	24.0245	25.1796	21.9261	21.6079	22.3163	20.9155	3.75282	23.6629	24.7809	21.5021	21.1847	21.8734	20.466	21.7389	23.372	20.6208	20.2889	21.5267	21.5088	3.83802	6.7617	6.71825	9.86008	17.4821	4.49407
U10-NPC-C-2-Clutch-2	U10-NPC-C-2-Clutch-2-06	UNPCC	low-risk	low-risk	U10	NA	low-risk	2	6	2	2.11184	4.49395	9.49049	3.11585	3.26505	6.64719	7.524	9.3507	9.29321	18.3215	19.0078	20.8872	0.999758	3.77206	4.9319	6.93322	6.88929	16.479	17.2759	19.4727	4.37132	5.66293	7.69562	7.65725	17.3388	18.1557	20.3996	1.47818	3.47142	3.44838	13.2473	14.1317	16.5924	2.04107	2.00868	11.7933	12.6668	15.1143	0.0751889
U10-NPC-C-2-Clutch-2	U10-NPC-C-2-Clutch-2-07	UNPCC	low-risk	low-risk	U10	NA	low-risk	2	7	2	2.11184	6.81397	14.39	4.3522	10.5814	13.2063	15.6177	16.0205	21.1528	21.1817	21.3529	21.2683	6.35624	9.27238	12.4476	13.1011	21.4296	21.9021	22.4442	22.5972	3.36692	7.79597	8.85041	21.4315	22.5062	23.5375	24.0149	4.78204	5.97371	20.0539	21.3998	22.6524	23.2857	1.26353	16.4142	18.0417	19.5275	20.3358	15.2666
U10-NPC-C-2-Clutch-2	U10-NPC-C-2-Clutch-2-08	UNPCC	low-risk	low-risk	U10	NA	low-risk	2	8	2	2.11184	5.474	11.5602	2.78199	5.35169	6.0759	9.6255	11.2108	17.782	20.6711	12.6234	21.3403	2.80899	3.40681	6.89581	8.70235	15.9777	19.365	11.628	20.9065	0.86549	5.37893	7.83655	16.073	20.0082	12.8191	22.3805	4.55728	7.09367	15.4683	19.522	12.5282	22.1337	2.82954	11.5872	16.1123	10.3842	19.8408	8.76569
U10-NPC-C-2-Clutch-2	U10-NPC-C-2-Clutch-2-09	UNPCC	low-risk	low-risk	U10	NA	low-risk	2	9	2	2.11184	6.43044	13.58	2.93574	7.28743	7.62677	11.4977	20.9772	21.7884	22.9482	20.8295	23.8007	6.64906	7.21363	11.4271	22.6021	23.5929	24.9813	22.9786	25.9797	0.725875	4.8761	17.7643	19.0994	20.9886	19.3881	22.3525	4.23394	17.0485	18.3947	20.3045	18.7294	21.686	14.0577	15.6358	17.8704	16.6867	19.4811	1.90274
U10-NPC-C-2-Clutch-2	U10-NPC-C-2-Clutch-2-10	UNPCC	low-risk	low-risk	U10	NA	low-risk	2	10	2	2.11184	5.60927	11.8459	1.59464	20.2542	20.9954	21.4026	21.5283	21.9707	16.1361	12.2398	11.3564	20.1745	20.9955	21.6169	21.9737	22.4024	16.9408	13.2848	12.5269	1.2936	4.05992	7.11944	7.11341	11.0679	14.1146	15.541	2.907	6.07501	6.01629	10.714	14.1057	15.5861	3.21339	3.11622	8.90575	12.898	14.4558	0.477908
U10-NPC-C-2-Clutch-2	U10-NPC-C-2-Clutch-2-11	UNPCC	low-risk	low-risk	U10	NA	low-risk	2	11	2	2.11184	6.57965	13.8951	8.84578	12.7028	18.7505	19.6542	19.4773	19.4785	19.3064	15.669	14.366	4.00821	13.1012	21.9549	22.2335	23.0689	23.098	19.4059	20.1077	10.6496	22.8339	23.2943	24.4454	24.558	21.0282	22.4863	17.4503	18.3171	20.1528	20.4782	17.9461	21.378	1.11852	3.28129	3.78418	4.69374	9.04223	2.16487
U10-NPC-C-2-Clutch-2	U10-NPC-C-2-Clutch-2-12	UNPCC	low-risk	low-risk	U10	NA	low-risk	2	12	2	2.11184	6.26207	13.2245	5.6335	7.54085	16.615	18.0388	16.7732	16.7683	17.164	16.1714	13.5773	2.49759	19.5942	21.0749	19.2082	16.5171	16.8933	15.2828	19.0723	19.3785	20.8523	18.7453	15.0113	15.3693	13.5779	20.4869	1.48105	1.98704	10.3873	10.5147	12.0557	13.2546	2.77772	11.2824	11.3679	13.0606	13.8478	8.52607
U10-NPC-C-2-Clutch-2	U10-NPC-C-2-Clutch-2-13	UNPCC	low-risk	low-risk	U10	NA	low-risk	2	13	2	2.11184	6.24021	13.1783	6.36127	6.42507	10.2611	11.9643	16.8495	17.1847	14.0051	12.9606	5.37546	0.1595	5.70099	8.74069	14.1896	14.7931	19.7907	19.0915	11.7249	5.80608	8.86927	14.3183	14.9257	19.9005	19.1848	11.7939	3.42271	8.72872	9.4207	21.1662	21.187	14.9854	5.44899	6.07501	20.6763	21.1352	15.939	0.86549
U10-NPC-C-2-Clutch-2	U10-NPC-C-2-Clutch-2-14	UNPCC	low-risk	low-risk	U10	NA	low-risk	2	14	2	2.11184	5.60382	11.8343	12.4006	9.40132	8.07688	6.87516	18.3422	20.1117	20.2878	21.8094	25.0672	3.25221	4.42275	5.86305	6.9699	9.7031	11.0148	13.9678	19.9352	1.34018	2.6419	10.0942	12.6296	13.6556	16.2913	21.6818	1.49643	11.0395	13.4088	14.2541	16.6951	21.7635	12.5359	14.8875	15.6822	18.0358	22.898	3.10522
U10-NPC-C-2-Clutch-2	U10-NPC-C-2-Clutch-2-15	UNPCC	low-risk	low-risk	U10	NA	low-risk	2	15	2	2.11184	6.70974	14.1699	2.23768	7.10927	11.9956	13.6135	19.0171	20.8598	21.1852	20.5987	21.0069	4.97839	9.82397	11.5942	17.3682	19.346	20.7328	20.3918	21.1667	6.5559	9.15074	16.0317	18.3554	22.3614	22.5234	23.9439	2.90116	10.061	12.5318	18.9736	19.7731	22.0067	7.16002	9.63255	16.6891	17.716	20.2242	2.51372
U10-NPC-C-2-Clutch-2	U10-NPC-C-2-Clutch-2-16	UNPCC	low-risk	low-risk	U10	NA	low-risk	2	16	2	2.11184	7.1804	15.1638	2.04259	6.74298	14.471	16.5187	13.3032	24.6347	24.6421	25.1798	24.4151	5.47229	13.4407	15.5502	14.418	25.5147	25.5663	25.68	24.787	7.9899	10.1163	13.2782	23.0967	23.2691	22.3023	21.1425	2.14598	14.6102	20.7489	21.1101	18.3089	16.7426	15.3723	20.2816	20.6903	17.3925	15.7342	11.4924
U10-NPC-C-2-Clutch-2	U10-NPC-C-2-Clutch-2-17	UNPCC	low-risk	low-risk	U10	NA	low-risk	2	17	2	2.11184	6.27421	13.2501	1.96788	2.94612	8.37336	12.186	16.7896	19.6588	22.2958	22.8042	22.8762	1.36856	7.30262	11.2227	16.2859	20.2266	22.918	23.4424	23.5656	5.94425	9.86922	15.021	19.4231	22.1371	22.6695	22.8238	3.92901	9.4344	16.0564	18.7705	19.3232	19.6203	5.9791	14.53	17.1041	17.6501	18.0515	10.4612
U10-NPC-C-2-Clutch-2	U10-NPC-C-2-Clutch-2-18	UNPCC	low-risk	low-risk	U10	NA	low-risk	2	18	2	2.11184	7.48033	15.7972	13.7824	9.28396	11.7232	23.2451	24.0502	26.1232	25.7589	19.6891	19.2065	17.8096	19.188	13.9881	15.5566	19.0599	20.1091	23.4465	23.9661	2.46558	21.2003	21.2953	22.0229	20.7979	10.7928	10.077	20.9085	20.7916	21.0907	19.6245	8.41108	7.62417	1.83328	5.73731	7.78432	19.6188	20.9552	3.90404
U10-NPC-C-2-Clutch-2	U10-NPC-C-2-Clutch-2-19	UNPCC	low-risk	low-risk	U10	NA	low-risk	2	19	2	2.11184	4.08629	8.62957	6.18239	8.08335	8.1859	8.26155	10.2107	10.4886	11.8795	15.1014	16.737	14.1424	14.1327	14.1878	15.4963	15.7381	16.5394	18.5023	20.303	0.825368	0.961713	4.35142	4.61662	6.99528	11.7863	12.7969	0.144629	3.5492	3.82097	6.18271	10.9621	11.985	3.4054	3.67673	6.04048	10.8246	11.8428	0.297923
U10-NPC-C-2-Clutch-2	U10-NPC-C-2-Clutch-2-21	UNPCC	low-risk	low-risk	U10	NA	low-risk	2	21	2	2.11184	6.98894	14.7595	4.09797	6.44707	7.26132	13.7262	21.3423	22.2662	23.3592	22.9467	22.799	2.40146	3.62384	15.5218	21.3976	21.4638	21.36	20.2552	20.0117	1.75949	16.4209	21.1633	20.7228	19.916	18.4251	18.1302	15.5132	19.6267	19.0331	18.161	16.7498	16.4758	10.2748	13.5524	18.4675	20.842	21.1277	4.57016
U10-NPC-C-2-Clutch-2	U10-NPC-C-2-Clutch-2-22	UNPCC	low-risk	low-risk	U10	NA	low-risk	2	22	2	2.11184	4.19669	8.86273	6.92604	7.54265	8.29842	12.5955	12.7338	14.2706	16.814	17.1003	20.2629	3.81742	4.38539	6.05619	5.93759	7.3495	10.1392	10.9	14.084	0.790378	5.82692	6.46494	8.80353	12.31	13.6628	16.742	5.44199	6.20265	8.65245	12.2567	13.7428	16.7742	1.23456	3.80459	7.58615	9.64718	12.3168	2.63097
U10-NPC-C-2-Clutch-2	U10-NPC-C-2-Clutch-2-23	UNPCC	low-risk	low-risk	U10	NA	low-risk	2	23	2	2.11184	7.55389	15.9526	5.29391	8.57408	22.1918	21.1838	20.8257	21.3519	19.491	13.3178	7.35815	3.47581	20.7692	21.3126	21.4638	24.2771	22.4438	17.7207	12.6482	19.0749	20.6113	21.0913	25.3506	23.5793	19.9877	15.8358	6.31287	8.32613	18.4523	17.7709	22.2248	25.5985	2.04702	12.2861	11.8106	17.6613	22.7754	10.243
U10-NPC-C-2-Clutch-2	U10-NPC-C-2-Clutch-2-24	UNPCC	low-risk	low-risk	U10	NA	low-risk	2	24	2	2.11184	5.49896	11.6129	6.99419	10.7723	13.169	17.1558	17.6905	20.9927	21.3817	21.6658	23.9988	3.81335	6.23887	10.3033	11.044	14.6768	15.5391	16.1218	22.0418	2.42943	6.51554	7.38882	11.2038	12.3928	13.1771	21.2188	4.09652	5.101	9.03848	10.4943	11.4327	20.865	1.69234	5.53204	7.56615	8.79428	20.4261	4.01068
U10-NPC-C-2-Clutch-2	U10-NPC-C-2-Clutch-2-25	UNPCC	low-risk	low-risk	U10	NA	low-risk	2	25	2	2.11184	6.48816	13.7019	1.83143	10.7444	14.5719	14.4613	16.7643	23.1309	22.1293	21.3436	21.1896	8.9343	12.9423	12.8739	15.388	22.3096	21.6853	21.3042	21.1187	5.39713	5.7196	9.39955	18.8078	20.233	21.8705	21.5549	0.666176	4.32764	14.1768	16.497	19.1025	18.738	3.79514	13.5921	15.8447	18.4367	18.072	9.88559
U10-NPC-C-2-Clutch-2	U10-NPC-C-2-Clutch-2-26	UNPCC	low-risk	low-risk	U10	NA	low-risk	2	26	2	2.11184	3.94155	8.32391	2.29542	2.18979	4.39794	3.87825	4.75632	8.98767	15.6493	16.379	16.7046	1.36546	4.0714	1.68413	2.59505	6.77105	13.3557	14.0846	14.4614	2.76804	2.85054	3.73304	7.70872	13.9753	14.6082	14.7304	5.20251	5.94349	9.26339	14.6359	15.0514	14.6442	0.911307	5.1134	11.8333	12.6243	13.2036	4.23394
U10-NPC-C-2-Clutch-2	U10-NPC-C-2-Clutch-2-27	UNPCC	low-risk	low-risk	U10	NA	low-risk	2	27	2	2.11184	6.21951	13.1346	2.10864	2.42127	3.50327	20.8004	20.7883	19.0396	18.5362	18.0492	17.4838	1.84558	4.78806	22.132	22.1434	20.0155	19.3698	18.5399	17.9293	3.40706	23.2113	23.2022	21.3584	20.798	20.1372	19.5446	22.668	22.6137	21.4752	21.1528	21.0134	20.4914	0.310012	4.56614	6.11064	9.3681	9.8364	4.83378
U10-NPC-C-2-Clutch-2	U10-NPC-C-2-Clutch-2-28	UNPCC	low-risk	low-risk	U10	NA	low-risk	2	28	2	2.11184	5.34135	11.2801	3.72773	8.47086	9.79146	11.2284	13.7786	17.3544	19.4563	22.109	21.9218	7.05194	8.14352	8.59689	10.369	13.672	15.7346	18.4051	18.2399	1.3534	4.04381	8.36867	13.1886	15.7844	19.504	19.6667	3.18512	7.70652	12.6104	15.2386	19.0842	19.3053	4.54641	9.46616	12.1032	16.0179	16.2848	4.92186
U10-NPC-C-2-Clutch-2	U10-NPC-C-2-Clutch-2-29	UNPCC	low-risk	low-risk	U10	NA	low-risk	2	29	2	2.11184	7.31932	15.4572	2.61588	13.8171	14.3365	16.7301	22.8666	21.6714	21.2948	13.6725	11.5784	11.5471	12.2142	14.9313	21.9841	21.1396	22.36	15.4042	13.6829	1.47378	5.18776	15.2011	16.0912	24.1165	21.1329	21.2006	3.73326	13.7311	14.6744	23.1248	20.6332	20.9335	10.1773	11.501	21.5025	20.5188	21.4226	3.217
U10-NPC-C-2-Clutch-2	U10-NPC-C-2-Clutch-2-30	UNPCC	low-risk	low-risk	U10	NA	low-risk	2	30	2	2.11184	5.67451	11.9836	2.85847	4.94707	11.854	19.3316	18.2367	21.0052	19.2468	20.5487	21.0688	2.11667	10.4932	18.8646	17.9632	20.7323	19.7028	21.2184	21.4472	9.47085	18.3409	17.598	20.3289	19.8527	21.5071	21.518	9.30659	8.96446	11.4722	12.645	14.6536	13.9046	1.617	2.24083	6.23987	8.14633	6.34128	2.77619
U10-NPC-C-2-Clutch-2	U10-NPC-C-2-Clutch-2-31	UNPCC	low-risk	low-risk	U10	NA	low-risk	2	31	2	2.11184	7.58291	16.0139	7.02496	16.7875	18.9873	19.5209	25.761	23.9832	21.486	19.6123	20.0514	9.88055	12.0088	12.5817	21.614	21.5797	20.7146	19.6464	20.8322	2.36672	2.74682	16.5838	19.54	21.2737	21.4983	23.4237	0.843324	17.2334	20.8525	23.0227	23.4306	25.4224	16.5745	20.3733	22.7154	23.2184	25.2469	6.58257
U10-NPC-C-2-Clutch-2	U10-NPC-C-2-Clutch-2-32	UNPCC	low-risk	low-risk	U10	NA	low-risk	2	32	2	2.11184	5.76204	12.1685	0.456738	4.0586	6.54295	6.23243	8.11149	19.6566	18.3405	10.9465	9.56313	3.73909	6.25444	5.94654	7.80492	19.5131	18.2121	11.0815	9.80197	2.54223	2.24373	4.06695	21.6463	20.4617	14.5844	13.5057	0.312735	1.60366	23.6441	22.5219	17.1109	16.0425	1.91459	23.4551	22.323	16.8217	15.7377	24.5027
U10-NPC-C-2-Clutch-2	U10-NPC-C-2-Clutch-2-33	UNPCC	low-risk	low-risk	U10	NA	low-risk	2	33	2	2.11184	6.81599	14.3942	2.11734	3.4871	7.65736	13.0778	19.1801	20.5543	23.6866	26.6506	21.6209	1.45816	5.54327	10.9628	17.0757	18.586	21.9799	25.3186	20.6603	4.33756	9.63809	15.8683	17.6593	21.3781	25.0774	20.7521	5.49456	11.5436	13.4691	17.6693	22.0924	18.6977	6.53136	9.92454	15.4458	21.1906	19.5254	5.20713
U10-NPC-C-2-Clutch-2	U10-NPC-C-2-Clutch-2-34	UNPCC	low-risk	low-risk	U10	NA	low-risk	2	34	2	2.11184	6.45051	13.6224	10.5207	3.26886	6.80665	24.4381	22.4182	21.6095	20.7946	18.0234	13.5277	12.1046	14.168	18.2217	15.7264	13.4473	11.8079	7.58514	3.24098	3.55072	23.4336	21.6509	21.4137	20.9798	19.225	14.7488	22.3961	20.9234	21.3285	21.3182	20.6618	16.3554	2.57427	6.20739	8.75452	15.2185	15.9287	3.88437
U10-NPC-C-2-Clutch-2	U10-NPC-C-2-Clutch-2-35	UNPCC	low-risk	low-risk	U10	NA	low-risk	2	35	2	2.11184	6.09108	12.8634	3.09519	8.0724	13.1362	16.4309	19.7609	21.0573	23.6531	23.2493	24.6808	5.16505	10.4297	13.6826	17.6303	19.3261	22.4096	22.1265	23.7335	5.35396	8.54819	13.1187	15.3452	19.0787	18.9925	20.825	3.30053	8.25645	11.0662	15.4121	15.5647	17.5717	6.64391	10.0168	14.7402	15.1046	17.1765	3.54402
U10-NPC-C-2-Clutch-2	U10-NPC-C-2-Clutch-2-36	UNPCC	low-risk	low-risk	U10	NA	low-risk	2	36	2	2.11184	7.39454	15.6161	1.90749	3.11476	7.5012	18.0865	18.3837	21.2103	23.2592	23.4253	21.285	1.22098	5.81605	17.3565	17.7381	21.335	24.0149	24.2174	22.5776	4.9941	17.2159	17.6542	21.7295	24.7598	24.9812	23.5936	13.2916	13.8854	19.5233	24.049	24.3622	24.4945	0.913476	9.50621	17.0061	17.4975	21.6452	8.61561
U10-NPC-C-2-Clutch-2	U10-NPC-C-2-Clutch-2-37	UNPCC	low-risk	low-risk	U10	NA	low-risk	2	37	2	2.11184	5.54654	11.7134	1.30166	5.51807	8.46455	14.5039	18.3663	18.5511	17.0771	20.103	25.7755	4.24728	7.18379	13.221	17.0652	17.2497	15.8369	18.8473	24.7192	2.95178	8.98965	12.9547	13.2047	12.4731	15.3195	22.2862	6.0395	10.052	10.3469	10.2204	12.8622	20.5931	4.45141	5.01742	7.60163	9.05226	18.3984	0.857286
U10-NPC-C-2-Clutch-2	U10-NPC-C-2-Clutch-2-38	UNPCC	low-risk	low-risk	U10	NA	low-risk	2	38	2	2.11184	6.30212	13.309	6.86521	7.48366	11.8776	15.6496	16.6077	21.0619	20.075	25.379	25.5009	0.640211	5.07539	8.88025	9.89119	14.6937	13.7588	23.2022	23.2555	4.5176	8.32274	9.3494	14.2255	13.3041	23.2673	23.3134	3.80615	4.83658	9.86483	8.99836	21.7695	21.7645	1.10837	6.42331	5.70644	21.3027	21.2504	5.32569
U10-NPC-C-2-Clutch-2	U10-NPC-C-2-Clutch-2-39	UNPCC	low-risk	low-risk	U10	NA	low-risk	2	39	2	2.11184	6.71949	14.1905	5.81289	11.1069	18.3067	19.4975	20.1681	21.3767	24.8686	26.0549	23.5828	5.37377	12.6601	13.9504	15.1056	16.8043	21.6161	23.7811	22.3772	7.29805	8.64094	10.2595	12.4562	18.4943	21.5642	21.2941	1.60154	4.94764	8.03882	15.6338	19.882	21.3264	3.67465	6.79273	14.4933	18.9026	20.6695	3.12048
U10-NPC-C-2-Clutch-2	U10-NPC-C-2-Clutch-2-40	UNPCC	low-risk	low-risk	U10	NA	low-risk	2	40	2	2.11184	6.83319	14.4306	4.88907	6.48136	9.03795	4.70781	13.893	16.2634	19.1125	17.6453	17.2487	2.08329	5.22468	9.58961	18.6287	19.5739	22.2359	15.8918	15.3741	3.15955	11.0524	19.7565	19.7079	22.2337	14.1165	13.5731	13.2641	21.3135	19.7939	22.0657	11.3021	10.7243	9.34599	13.6434	16.5783	20.0394	19.7592	9.76148
U10-PCA-C-1-Clutch-2	U10-PCA-C-1-Clutch-2-00	UPCAC	low-risk	low-risk	U10	high-risk	low-risk	1	0	2	1.92362	6.36046	12.2351	4.40208	21.6305	21.5961	21.2266	21.4645	19.2215	21.0368	19.6113	15.5423	20.4566	20.6539	20.542	22.0375	19.5279	22.2452	21.5723	17.8177	1.1463	2.38869	8.54049	7.027	11.5647	14.8987	15.4526	1.27306	7.4115	6.01618	10.4634	13.8686	14.6048	6.15186	4.78018	9.19075	12.6118	13.4669	2.69706
U10-PCA-C-1-Clutch-2	U10-PCA-C-1-Clutch-2-01	UPCAC	low-risk	low-risk	U10	high-risk	low-risk	1	1	2	1.92362	7.28392	14.0115	3.48387	9.68317	11.3626	15.2368	15.7881	15.5359	21.1003	21.0317	14.9755	6.20198	7.87897	11.8834	12.429	12.6521	18.8174	21.9957	16.7348	1.69379	6.11076	6.61321	8.41498	15.5879	24.5985	20.7613	4.92221	5.36557	7.99533	15.2974	25.7347	22.193	0.55536	4.42319	11.373	25.472	23.2937	4.56549
U10-PCA-C-1-Clutch-2	U10-PCA-C-1-Clutch-2-02	UPCAC	low-risk	low-risk	U10	high-risk	low-risk	1	2	2	1.92362	7.25925	13.9641	12.669	13.9437	15.6489	13.279	19.5356	20.6179	23.9069	15.3254	15.1817	1.27466	3.16273	2.17176	8.55979	9.46657	22.1759	20.6108	20.4066	2.03795	2.28917	7.75029	8.58412	22.3985	21.4897	21.2845	2.6717	5.85401	6.6206	21.6522	21.9097	21.7036	6.79921	7.79298	20.1475	19.4073	19.2014	1.0909
U10-PCA-C-1-Clutch-2	U10-PCA-C-1-Clutch-2-03	UPCAC	low-risk	low-risk	U10	high-risk	low-risk	1	3	2	1.92362	4.94059	9.50383	1.76694	2.7859	2.9597	5.92613	15.6263	14.199	12.2459	10.8899	3.26744	1.0263	2.32511	5.08149	15.0275	13.9687	12.4142	11.3405	4.55189	2.65356	4.97957	14.6186	13.7826	12.473	11.572	5.34128	2.96961	17.2506	16.2846	14.7206	13.5758	6.22666	19.3382	18.7247	17.4344	16.4215	9.1935	3.38999
U10-PCA-C-1-Clutch-2	U10-PCA-C-1-Clutch-2-04	UPCAC	low-risk	low-risk	U10	high-risk	low-risk	1	4	2	1.92362	6.97804	13.4231	20.1342	20.2926	22.7193	22.8335	22.8254	21.3099	21.9232	19.0163	16.7762	2.68734	3.89723	5.55658	6.66296	16.2946	19.2981	21.2184	20.8533	2.42796	3.2502	4.14282	13.779	16.8376	19.0761	18.9172	2.06462	3.38767	14.5325	17.6753	20.4116	20.4869	1.3305	12.6916	15.8499	18.8418	19.0896	11.4611
U10-PCA-C-1-Clutch-2	U10-PCA-C-1-Clutch-2-05	UPCAC	low-risk	low-risk	U10	high-risk	low-risk	1	5	2	1.92362	5.54071	10.6582	1.13687	8.78101	9.79432	13.7853	13.8112	18.3561	18.4736	17.3227	1.88717	7.70077	8.71254	12.7784	12.816	17.8091	17.9759	16.858	3.00613	1.01346	5.33097	5.43909	13.31	13.8157	13.0535	10.6642	4.44739	4.5833	13.004	13.5622	12.8773	11.6777	0.290483	10.156	10.895	10.569	15.6255	9.86645
U10-PCA-C-1-Clutch-2	U10-PCA-C-1-Clutch-2-06	UPCAC	low-risk	low-risk	U10	high-risk	low-risk	1	6	2	1.92362	6.50306	12.5094	3.7503	6.44132	6.66658	13.1135	17.1355	13.7862	12.0863	10.5717	10.533	2.71052	2.91932	9.65862	15.3843	16.5452	15.2079	13.9492	13.9527	0.342856	7.1276	14.1871	18.4986	17.4102	16.3281	16.3589	7.0754	14.3811	18.8309	17.7278	16.6287	16.6562	10.3282	22.4162	22.0705	21.5496	21.6611	19.1901
U10-PCA-C-1-Clutch-2	U10-PCA-C-1-Clutch-2-07	UPCAC	low-risk	low-risk	U10	high-risk	low-risk	1	7	2	1.92362	6.9194	13.3103	3.16604	6.25705	26.0983	20.6541	18.7314	18.0545	11.2014	10.1794	8.55207	3.09117	24.1171	21.1502	19.659	18.9725	12.4606	11.6171	10.1964	22.4084	22.0253	20.952	20.2715	14.2391	13.5665	12.3578	19.0157	21.3733	21.1647	22.2279	22.927	23.6489	3.28378	3.60173	9.93062	11.1048	12.7886	0.68656
U10-PCA-C-1-Clutch-2	U10-PCA-C-1-Clutch-2-08	UPCAC	low-risk	low-risk	U10	high-risk	low-risk	1	8	2	1.92362	6.79519	13.0714	0.755178	4.40948	5.49953	6.98414	9.33745	12.2552	20.8342	22.0969	23.0316	3.90589	5.11897	6.81768	9.31037	12.3228	21.2623	22.6068	23.7532	1.49194	3.845	6.68528	9.93449	20.4773	22.3317	25.4128	2.43753	5.28305	8.53978	19.3973	21.3908	25.136	2.84818	6.10438	17.1369	19.2703	23.875	3.25673
U10-PCA-C-1-Clutch-2	U10-PCA-C-1-Clutch-2-09	UPCAC	low-risk	low-risk	U10	high-risk	low-risk	1	9	2	1.92362	7.66249	14.7397	7.81966	11.3405	16.6977	18.228	18.8972	20.3702	20.7591	20.8065	11.6082	3.55489	9.51797	12.2638	13.4385	19.7308	21.7405	22.0193	16.7813	6.35656	9.88233	11.3244	19.867	22.5146	22.8823	19.3753	4.5911	6.32057	17.9576	21.5563	22.0623	22.0656	1.73704	14.1836	18.1552	18.7204	21.0307	12.7694
U10-PCA-C-1-Clutch-2	U10-PCA-C-1-Clutch-2-10	UPCAC	low-risk	low-risk	U10	high-risk	low-risk	1	10	2	1.92362	6.5132	12.5289	21.3746	22.3694	24.1191	27.0271	27.054	25.894	26.6464	26.4982	19.9628	7.16953	11.0728	17.8214	18.2564	18.4377	19.0434	19.1869	23.5698	3.91273	10.658	11.101	11.3747	11.9422	12.1058	18.2683	6.8055	7.27184	7.73526	8.22416	8.42248	16.3021	0.53126	1.96808	1.87356	2.18885	13.3611	1.59232
U10-PCA-C-1-Clutch-2	U10-PCA-C-1-Clutch-2-11	UPCAC	low-risk	low-risk	U10	high-risk	low-risk	1	11	2	1.92362	7.29169	14.0265	1.67999	4.20438	7.79365	14.4988	18.9739	20.4584	22.2768	21.7861	20.5082	4.02403	7.32363	12.9334	17.325	18.7907	20.5968	20.3056	19.1462	3.61769	12.3762	17.3795	19.1095	21.4002	22.8518	22.0858	10.8983	16.1372	18.0293	20.6738	23.7518	23.4232	5.25079	7.18878	10.0534	15.9853	16.8922	2.00165
U10-PCA-C-1-Clutch-2	U10-PCA-C-1-Clutch-2-12	UPCAC	low-risk	low-risk	U10	high-risk	low-risk	1	12	2	1.92362	5.99648	11.535	2.27579	2.63121	2.23515	10.2208	11.0812	12.5762	18.798	21.2878	21.4749	0.463393	0.460875	8.87556	9.91329	11.486	18.4931	21.3493	22.0469	0.443501	8.43101	9.48241	11.0601	18.1528	21.0613	21.8472	8.53521	9.54554	11.1098	18.0485	20.8913	21.5892	1.33465	2.86945	11.2455	14.9857	17.399	1.60197
U10-PCA-C-1-Clutch-2	U10-PCA-C-1-Clutch-2-13	UPCAC	low-risk	low-risk	U10	high-risk	low-risk	1	13	2	1.92362	6.25067	12.0239	7.40632	8.45434	9.62667	11.6153	11.8278	11.8422	22.6278	22.2981	21.266	1.72241	2.37256	4.99358	5.1683	5.68148	21.2964	21.7367	21.8519	1.34853	3.36932	3.56053	3.97624	19.8516	20.4017	20.7084	2.83723	2.9751	3.7328	20.4341	21.1127	21.5947	0.217109	1.08662	18.2988	19.1951	20.0428	1.11751
U10-PCA-C-1-Clutch-2	U10-PCA-C-1-Clutch-2-14	UPCAC	low-risk	low-risk	U10	high-risk	low-risk	1	14	2	1.92362	7.00324	13.4716	2.15184	5.93609	8.17366	8.39008	12.6439	15.9128	21.7116	20.9258	22.5144	3.78735	6.10247	6.38096	11.5678	15.0273	21.2513	21.111	23.4734	2.61078	3.12161	10.2576	13.8932	20.7047	21.7063	25.307	0.703308	8.56716	12.1622	19.1794	20.8877	25.3133	7.87044	11.4611	18.4848	20.2613	24.8175	3.63694
U10-PCA-C-1-Clutch-2	U10-PCA-C-1-Clutch-2-15	UPCAC	low-risk	low-risk	U10	high-risk	low-risk	1	15	2	1.92362	6.90292	13.2786	0.923326	3.99617	5.11072	4.25254	10.4565	20.8678	23.0157	23.5575	23.0326	3.14205	4.29726	3.48387	9.67346	19.9917	22.154	22.7968	22.3237	1.21146	0.787617	6.57752	17.8723	20.1343	21.4256	21.237	0.928041	5.38295	17.5317	19.8333	21.4269	21.3619	6.20437	18.2995	20.5843	22.0211	21.8814	16.0141
U10-PCA-C-1-Clutch-2	U10-PCA-C-1-Clutch-2-16	UPCAC	low-risk	low-risk	U10	high-risk	low-risk	1	16	2	1.92362	7.28936	14.022	0.685712	4.86507	8.265	21.2899	17.3434	16.8408	16.2089	16.1357	11.7481	4.69785	8.46136	21.8097	17.9096	17.3889	16.7162	16.6315	12.1918	4.91038	19.8798	21.4315	21.0392	20.6049	20.5772	16.3834	15.1961	21.6786	21.4902	21.443	21.5095	17.9453	24.0592	24.4789	25.4687	25.7624	24.7164	0.93833
U10-PCA-C-1-Clutch-2	U10-PCA-C-1-Clutch-2-17	UPCAC	low-risk	low-risk	U10	high-risk	low-risk	1	17	2	1.92362	7.28339	14.0105	4.99794	9.70059	9.04674	13.7381	15.1315	19.8538	20.2637	20.8714	20.7889	4.80108	4.48576	8.8775	17.3955	21.1513	21.3094	21.7833	20.8885	1.54163	4.07691	19.4444	22.1289	22.0457	22.3715	20.7517	4.82236	17.9327	20.5897	20.513	20.8452	19.2745	21.8066	23.6263	23.3594	23.5584	21.4115	5.70412
U10-PCA-C-1-Clutch-2	U10-PCA-C-1-Clutch-2-18	UPCAC	low-risk	low-risk	U10	high-risk	low-risk	1	18	2	1.92362	6.41424	12.3386	4.08888	4.70453	7.47759	12.8102	19.5476	21.122	21.1762	21.2465	19.6232	0.682736	4.96084	11.4618	18.6804	21.3521	21.6804	22.0341	20.156	4.47088	11.0601	18.3096	21.141	21.5124	21.9114	19.9983	6.66658	13.9447	17.2245	17.7592	18.3454	16.3037	7.27876	11.1029	11.9015	12.7949	10.6178	5.82811
U10-PCA-C-1-Clutch-2	U10-PCA-C-1-Clutch-2-19	UPCAC	low-risk	low-risk	U10	high-risk	low-risk	1	19	2	1.92362	6.98544	13.4373	2.52927	4.13698	6.50367	10.7507	10.2755	14.8024	16.8782	18.4056	22.5606	1.8386	5.38571	8.75861	11.1785	14.7519	16.3979	17.8303	21.5173	4.0814	6.92872	12.8687	16.0336	17.4236	18.7827	22.1126	5.11055	16.4785	20.0664	21.505	22.8593	26.0679	19.6384	21.9598	22.703	23.8278	26.0415	6.30583
U10-PCA-C-1-Clutch-2	U10-PCA-C-1-Clutch-2-21	UPCAC	low-risk	low-risk	U10	high-risk	low-risk	1	21	2	1.92362	5.11427	9.83793	0.129908	1.68863	2.75048	6.14197	2.81923	2.35199	14.7399	19.9211	20.9873	1.80989	2.87229	6.24322	2.91173	2.35384	14.7486	19.9116	20.96	1.06252	4.55828	1.44297	2.35199	14.0986	19.4828	20.7746	3.63654	1.19404	2.94363	13.833	19.3256	20.7586	3.35452	5.03067	11.4918	17.176	19.015	2.03552
U10-PCA-C-1-Clutch-2	U10-PCA-C-1-Clutch-2-22	UPCAC	low-risk	low-risk	U10	high-risk	low-risk	1	22	2	1.92362	5.4439	10.472	2.95783	3.1464	5.09464	6.32587	7.51784	10.7251	14.9954	18.0111	16.5326	0.218446	3.17769	5.50101	7.46611	11.3359	15.9802	19.1134	19.2862	3.00468	5.38468	7.39074	11.2924	15.9557	19.0945	19.424	2.75692	5.08681	9.20346	13.9959	17.1634	19.6808	2.3893	6.51369	11.3147	14.4785	18.35	4.12762
U10-PCA-C-1-Clutch-2	U10-PCA-C-1-Clutch-2-23	UPCAC	low-risk	low-risk	U10	high-risk	low-risk	1	23	2	1.92362	6.81319	13.106	1.09648	16.7076	21.1104	18.9604	20.7796	20.3396	21.4438	20.3287	20.8189	16.958	21.5981	19.5927	21.4708	21.0714	22.3845	21.3599	21.8809	6.28285	7.30043	9.47296	10.0228	15.8112	18.2988	20.1449	3.74541	4.69209	5.69391	12.1829	15.7185	17.7648	2.29488	2.72347	8.89936	12.1267	14.1479	1.1023
U10-PCA-C-1-Clutch-2	U10-PCA-C-1-Clutch-2-24	UPCAC	low-risk	low-risk	U10	high-risk	low-risk	1	24	2	1.92362	6.6989	12.8861	2.26874	14.1038	14.5859	21.1934	23.5981	21.956	23.8134	19.6208	21.4282	12.0909	12.6469	20.0539	22.7398	21.1347	23.1357	18.98	21.5768	1.02715	11.8554	15.665	14.5482	16.9953	13.9076	20.1782	10.8366	14.6595	13.5644	16.0138	13.0028	19.4161	3.95011	3.40685	5.66486	4.95397	12.3109	1.67201
U10-PCA-C-1-Clutch-2	U10-PCA-C-1-Clutch-2-25	UPCAC	low-risk	low-risk	U10	high-risk	low-risk	1	25	2	1.92362	5.76707	11.0937	14.8632	13.8478	15.0659	13.465	18.2895	16.4181	19.2078	15.0839	16.215	3.73007	7.60266	15.4911	14.531	10.4913	17.3328	19.5854	10.3613	10.8419	17.6423	17.688	13.7368	20.3298	21.5258	13.5833	9.10177	6.92846	2.90332	9.76257	13.279	2.76283	6.39558	7.61257	6.02913	4.1928	7.53056	4.05623
U10-PCA-C-1-Clutch-2	U10-PCA-C-1-Clutch-2-26	UPCAC	low-risk	low-risk	U10	high-risk	low-risk	1	26	2	1.92362	3.44732	6.63135	1.58297	9.191	9.36235	8.7821	10.8421	11.2528	13.5523	13.9007	1.21002	7.6254	7.79182	7.23911	9.26214	9.67292	12.0533	12.4579	0.381422	0.256434	3.05947	1.8235	2.20461	6.56033	7.60675	7.98513	2.93413	1.58719	1.97649	6.31136	7.36629	8.15456	3.27411	3.58691	4.90219	5.55532	7.61979	0.410805
U10-PCA-C-1-Clutch-2	U10-PCA-C-1-Clutch-2-27	UPCAC	low-risk	low-risk	U10	high-risk	low-risk	1	27	2	1.92362	7.63508	14.687	3.14529	7.24683	10.536	11.8324	22.1525	21.1618	19.7302	16.862	12.5395	4.87559	8.73519	10.1783	23.9062	23.0799	21.9234	19.5866	15.5685	4.06031	5.55401	23.1294	22.6325	22.0541	21.0161	18.1041	1.49525	21.5453	21.3357	21.257	21.3415	19.4731	21.0526	20.958	21.0736	21.575	20.0902	1.71343
U10-PCA-C-1-Clutch-2	U10-PCA-C-1-Clutch-2-28	UPCAC	low-risk	low-risk	U10	high-risk	low-risk	1	28	2	1.92362	5.90338	11.3559	10.0997	19.2861	19.2443	17.2312	17.3949	14.3937	13.1831	9.91514	10.359	18.2049	19.5291	19.0825	19.5765	19.6235	21.0295	16.9757	17.0537	2.6645	5.39526	6.02841	11.5492	17.1067	14.5535	13.9188	3.19167	3.70039	9.56189	15.2735	13.2066	12.5295	0.699575	6.37078	12.0921	10.2311	9.53785	5.93354
U10-PCA-C-1-Clutch-2	U10-PCA-C-1-Clutch-2-29	UPCAC	low-risk	low-risk	U10	high-risk	low-risk	1	29	2	1.92362	8.22951	15.8305	6.12807	8.6244	13.6508	18.4373	21.4571	21.5053	19.2648	17.2666	13.0361	3.17292	11.1085	16.6935	20.3193	20.5593	23.8725	22.3375	18.5997	8.61204	14.281	18.0528	18.3655	24.4816	23.3106	20.0538	5.66918	9.47329	9.82813	21.5861	21.5219	19.9892	3.88684	4.34594	21.3632	22.1044	21.8246	0.681029
U10-PCA-C-1-Clutch-2	U10-PCA-C-1-Clutch-2-30	UPCAC	low-risk	low-risk	U10	high-risk	low-risk	1	30	2	1.92362	8.49705	16.3451	1.77433	7.35665	7.85845	20.4915	23.7717	25.4019	21.1931	19.4735	17.7175	5.98496	6.49203	19.9476	23.5251	25.6444	21.9891	20.8166	19.1251	0.507163	15.0697	19.2996	22.779	21.164	22.2857	20.9768	14.7007	18.9929	22.6017	21.1804	22.4881	21.2127	5.09053	11.4165	15.8848	22.2923	22.3075	7.02716
U10-PCA-C-1-Clutch-2	U10-PCA-C-1-Clutch-2-31	UPCAC	low-risk	low-risk	U10	high-risk	low-risk	1	31	2	1.92362	6.20003	11.9265	6.03203	16.0412	12.4312	21.3296	21.6214	21.2932	21.7216	21.1172	22.4769	11.5864	9.94078	17.6674	20.1255	20.1711	20.9409	20.7145	22.456	5.62998	6.42988	12.0211	12.7548	13.9929	14.5332	16.6147	9.07385	10.2137	10.3708	11.2825	11.3089	13.2541	8.15399	9.33745	10.6826	11.7295	13.6632	1.32744
U10-PCA-C-1-Clutch-2	U10-PCA-C-1-Clutch-2-32	UPCAC	low-risk	low-risk	U10	high-risk	low-risk	1	32	2	1.92362	6.88126	13.2369	1.81326	2.09692	3.19904	10.3675	16.9786	18.419	19.6587	20.4133	20.6623	0.662403	3.75983	11.515	18.7914	20.1969	21.4621	22.1705	22.3376	3.35322	11.1888	18.9738	20.5063	21.718	22.508	22.7495	7.85741	17.0368	19.1726	20.0926	21.3026	21.9827	13.5969	17.1405	17.1701	19.3769	21.0955	4.31024
U10-PCA-C-1-Clutch-2	U10-PCA-C-1-Clutch-2-33	UPCAC	low-risk	low-risk	U10	high-risk	low-risk	1	33	2	1.92362	6.30622	12.1308	15.4412	15.7993	15.9234	16.3393	14.806	17.499	10.9335	8.65111	11.8985	2.39805	2.76525	4.78377	4.33098	9.72276	20.6816	22.3737	8.16964	0.369015	2.38869	2.2533	7.36661	19.7114	22.0091	10.2033	2.0265	2.02994	7.01755	19.6217	22.0151	10.546	1.54577	5.01486	18.8368	21.7342	12.2894	5.54321
U10-PCA-C-1-Clutch-2	U10-PCA-C-1-Clutch-2-34	UPCAC	low-risk	low-risk	U10	high-risk	low-risk	1	34	2	1.92362	7.41234	14.2585	6.54399	22.7768	22.7093	26.6221	24.2206	23.694	21.5355	19.3829	17.8573	18.4931	19.5166	24.0309	22.4525	22.0692	21.0049	21.3904	20.612	4.26027	8.41242	9.9358	10.1958	13.0227	20.1139	21.6785	4.8622	5.68189	5.93746	9.00345	16.5815	18.4255	3.81148	4.49011	8.56865	16.745	19.0517	0.69624
U10-PCA-C-1-Clutch-2	U10-PCA-C-1-Clutch-2-35	UPCAC	low-risk	low-risk	U10	high-risk	low-risk	1	35	2	1.92362	5.33281	10.2583	2.20843	6.25016	8.18007	7.79275	12.4258	13.368	14.4596	25.4303	6.58371	4.09911	5.98277	5.60829	10.22	11.1693	12.2533	23.6991	7.39228	2.72604	2.64532	6.29691	7.53172	8.48289	20.0166	9.25083	0.497314	4.44425	5.18791	6.29844	20.0775	11.9571	4.92328	5.58937	6.72607	20.5464	11.7912	1.927
U10-PCA-C-1-Clutch-2	U10-PCA-C-1-Clutch-2-36	UPCAC	low-risk	low-risk	U10	high-risk	low-risk	1	36	2	1.92362	7.10663	13.6705	9.21348	21.4002	21.7905	23.8233	21.9184	25.7862	24.4656	24.6674	9.73415	14.8501	16.122	19.5149	17.6646	22.8159	22.3909	23.2542	15.4947	2.48891	6.95571	6.04691	11.4345	12.6082	14.2758	21.0119	4.48881	3.60826	8.95055	10.1472	11.8397	20.2634	1.92049	4.5015	6.08466	7.88208	20.3946	5.66486
U10-PCA-C-1-Clutch-2	U10-PCA-C-1-Clutch-2-37	UPCAC	low-risk	low-risk	U10	high-risk	low-risk	1	37	2	1.92362	6.75171	12.9877	2.23515	2.644	12.7242	14.7841	16.4131	17.5798	18.3946	16.2591	12.4499	1.05813	11.1826	13.3884	14.9862	16.1306	17.0585	18.1376	14.3616	10.2693	12.4319	14.041	15.1936	16.0905	17.8002	14.0679	2.4145	3.86891	4.97314	6.04186	22.7088	19.7829	1.63825	2.81427	3.68455	23.3094	20.6613	1.17637
U10-PCA-C-1-Clutch-2	U10-PCA-C-1-Clutch-2-38	UPCAC	low-risk	low-risk	U10	high-risk	low-risk	1	38	2	1.92362	7.68074	14.7748	2.75819	2.3201	4.27302	8.67114	19.1919	23.0059	21.3042	20.7898	21.7648	3.52175	4.87463	8.69094	16.8832	20.4427	18.5607	18.0503	19.317	1.9577	6.36896	18.0162	22.2023	21.1007	21.0623	22.7748	4.41482	17.0367	21.5155	20.9408	21.3039	23.6093	15.2131	20.2585	20.931	22.1706	25.6739	5.41072
U10-PCA-C-1-Clutch-2	U10-PCA-C-1-Clutch-2-39	UPCAC	low-risk	low-risk	U10	high-risk	low-risk	1	39	2	1.92362	5.75701	11.0743	2.31583	2.34145	2.50185	5.86151	8.83271	14.3652	17.0244	15.3518	10.744	1.11203	2.06109	3.77435	6.57787	12.0702	17.2849	15.6758	11.1672	0.97244	3.55235	6.61778	12.201	18.315	16.6919	12.1521	3.90916	7.07075	12.6658	19.0838	17.4438	12.8733	3.17338	8.76077	20.0401	18.5273	14.2297	5.59665
U10-PCA-C-1-Clutch-2	U10-PCA-C-1-Clutch-2-40	UPCAC	low-risk	low-risk	U10	high-risk	low-risk	1	40	2	1.92362	7.24051	13.928	4.52033	5.7546	8.77162	10.2715	16.2462	23.1569	18.6024	13.0403	3.32385	1.87868	4.422	6.12584	14.0547	22.3311	20.4256	16.8265	7.68961	4.48855	6.35217	15.2394	23.8495	22.3021	18.4956	9.0623	1.86749	11.459	20.6801	21.4415	19.905	11.6725	9.96265	19.403	21.2098	20.6235	12.9687	9.68834
U10-PCA-C-2-Clutch-2	U10-PCA-C-2-Clutch-2-00	UPCAC	low-risk	low-risk	U10	high-risk	low-risk	2	0	2	1.79962	5.1591	9.28442	5.15779	7.42613	7.56213	6.33923	5.18384	12.8604	12.4052	11.258	17.6589	2.30462	3.07022	3.5241	5.88902	9.97237	9.60237	10.147	21.5535	1.80752	3.71236	7.09067	8.86457	8.56891	9.97982	23.1457	2.29957	5.96778	7.15036	6.83002	8.1952	22.0695	3.69653	6.78934	6.37157	6.63228	19.777	8.37457
U10-PCA-C-2-Clutch-2	U10-PCA-C-2-Clutch-2-01	UPCAC	low-risk	low-risk	U10	high-risk	low-risk	2	1	2	1.79962	6.875	12.3724	2.22448	4.7851	3.89951	7.27863	12.101	14.3618	16.6302	18.8413	24.4689	4.25276	4.73625	8.42897	11.9814	14.462	16.6662	17.663	23.274	8.55738	12.0587	16.2309	18.6873	20.9051	21.4947	27.0472	3.70359	8.41894	10.5338	12.8149	16.1792	21.7417	7.10323	8.42215	10.6523	16.3065	21.5924	2.71198
U10-PCA-C-2-Clutch-2	U10-PCA-C-2-Clutch-2-02	UPCAC	low-risk	low-risk	U10	high-risk	low-risk	2	2	2	1.79962	8.00802	14.4114	5.79358	9.4256	13.5409	14.4758	15.6537	20.392	18.8427	17.466	11.4295	13.3111	13.5791	17.8763	18.9801	15.9192	14.2043	11.9301	5.83299	9.09429	5.08676	6.26848	21.8816	20.9139	22.0176	17.0708	9.41201	9.88023	14.2273	13.7702	16.7543	13.9719	1.18179	23.5583	22.9388	25.0727	20.8386	24.0982
U10-PCA-C-2-Clutch-2	U10-PCA-C-2-Clutch-2-03	UPCAC	low-risk	low-risk	U10	high-risk	low-risk	2	3	2	1.79962	7.28607	13.1122	5.04037	5.74309	8.73539	12.0868	15.0725	16.4941	19.8104	23.8822	24.753	4.75979	6.40634	7.5441	10.9114	12.196	15.2147	19.5247	20.5311	3.06681	7.83252	10.0627	11.5667	15.1674	23.4601	24.5857	5.79087	7.27827	8.79664	12.4941	22.9711	24.2081	3.61006	4.70475	7.73013	17.9355	19.2718	1.51837
U10-PCA-C-2-Clutch-2	U10-PCA-C-2-Clutch-2-04	UPCAC	low-risk	low-risk	U10	high-risk	low-risk	2	4	2	1.79962	8.31123	14.9571	14.7688	19.5741	21.6074	19.8115	21.7529	21.6531	22.1172	14.5235	13.8027	5.20971	7.88068	6.28795	9.72203	14.188	14.7747	23.9498	23.3345	2.90959	2.01389	5.79864	12.1507	12.6851	26.8523	26.3109	1.79592	3.46653	10.4676	10.941	27.485	26.997	3.83645	10.1837	10.709	25.9689	25.4621	7.10568
U10-PCA-C-2-Clutch-2	U10-PCA-C-2-Clutch-2-05	UPCAC	low-risk	low-risk	U10	high-risk	low-risk	2	5	2	1.79962	6.37322	11.4694	4.31921	16.7166	18.5395	19.4455	20.2182	20.3695	22.6134	20.5491	19.0765	12.6961	14.7015	15.7263	16.5149	16.6527	19.3588	17.3365	19.7674	2.48958	3.84424	4.56225	4.62784	8.67255	7.27468	21.6986	1.36766	2.0737	2.1469	6.25299	5.06617	21.2523	0.792678	0.927073	4.89572	3.85163	20.8962	0.183526
U10-PCA-C-2-Clutch-2	U10-PCA-C-2-Clutch-2-06	UPCAC	low-risk	low-risk	U10	high-risk	low-risk	2	6	2	1.79962	7.60257	13.6818	4.34435	4.92481	1.15897	10.459	11.7624	13.6401	16.8176	21.6849	23.0989	0.732916	5.11885	13.6417	14.9859	16.7923	19.7484	20.4057	21.5937	5.76525	14.3727	15.7168	17.5246	20.4808	20.7721	21.9197	9.30191	10.6078	12.4843	15.6587	21.1145	22.576	1.34432	3.18834	6.38168	19.1894	20.9352	1.88351
U10-PCA-C-2-Clutch-2	U10-PCA-C-2-Clutch-2-07	UPCAC	low-risk	low-risk	U10	high-risk	low-risk	2	7	2	1.79962	8.27341	14.889	12.6794	12.8155	13.836	16.4691	18.0541	22.7447	23.327	21.1915	20.306	1.25032	1.39228	20.3993	20.1702	21.5774	20.1634	12.554	9.08375	1.1451	21.4613	21.3122	22.8161	21.4136	13.6735	9.92357	21.726	21.4276	22.6161	21.0517	12.8993	8.90705	2.84858	9.06093	11.7334	17.9226	21.3601	6.2203
U10-PCA-C-2-Clutch-2	U10-PCA-C-2-Clutch-2-08	UPCAC	low-risk	low-risk	U10	high-risk	low-risk	2	8	2	1.79962	6.12463	11.022	5.64339	21.3954	20.5808	18.1393	19.2933	22.4292	20.4297	24.1513	12.1522	19.0116	17.989	15.5773	17.5768	20.6725	19.4799	23.4806	13.7201	1.22995	3.43869	3.02842	2.83663	5.34609	7.81853	13.5336	2.45292	3.27522	3.9864	6.05112	8.8893	13.3511	3.26572	5.57547	6.33968	9.92249	11.5626	3.14801
U10-PCA-C-2-Clutch-2	U10-PCA-C-2-Clutch-2-09	UPCAC	low-risk	low-risk	U10	high-risk	low-risk	2	9	2	1.79962	8.14557	14.6589	2.25572	3.62923	6.57949	19.844	20.3678	21.1868	21.624	23.1624	18.8728	3.71307	5.30274	17.8295	18.299	19.006	19.4083	20.9159	17.7909	3.73902	17.6719	18.3554	19.634	20.2916	22.7546	21.4892	13.9462	14.6555	16.0697	16.8172	19.7893	21.5589	1.19036	4.23092	5.69292	11.6349	25.7965	3.07523
U10-PCA-C-2-Clutch-2	U10-PCA-C-2-Clutch-2-10	UPCAC	low-risk	low-risk	U10	high-risk	low-risk	2	10	2	1.79962	7.86638	14.1565	3.34	16.2519	17.4052	20.022	16.7266	18.2286	18.7542	15.8569	7.6873	16.173	17.1101	18.8799	13.5347	14.962	15.4221	12.5298	5.07968	1.50974	6.60728	18.2999	20.2967	22.3895	22.151	20.4948	5.24349	18.1141	20.0773	22.2498	22.2673	21.2429	15.8407	17.6045	19.9626	20.8429	22.1238	2.02783
U10-PCA-C-2-Clutch-2	U10-PCA-C-2-Clutch-2-11	UPCAC	low-risk	low-risk	U10	high-risk	low-risk	2	11	2	1.79962	6.16682	11.0979	6.75178	8.1488	17.7888	18.4425	18.7974	18.4288	19.2588	20.6523	20.8952	1.39894	15.471	16.3278	17.0301	16.7711	18.0723	20.7691	21.8112	15.4029	16.2904	17.0599	16.8308	18.2136	21.143	22.3286	0.939827	1.96986	2.00724	3.68985	7.94946	10.265	1.08869	1.25055	2.86454	7.18403	9.57184	0.436436
U10-PCA-C-2-Clutch-2	U10-PCA-C-2-Clutch-2-12	UPCAC	low-risk	low-risk	U10	high-risk	low-risk	2	12	2	1.79962	8.36171	15.0479	7.51344	8.80492	8.9723	14.3448	19.2193	23.2145	17.7523	13.9033	14.7765	2.25404	2.74814	9.96197	18.9747	25.0158	22.7032	19.6487	21.0871	0.533435	7.74086	17.246	23.649	22.3042	19.6109	21.26	7.22309	16.7386	23.1897	22.0267	19.4153	21.109	11.3492	18.8253	21.1625	19.9507	22.1508	7.77608
U10-PCA-C-2-Clutch-2	U10-PCA-C-2-Clutch-2-13	UPCAC	low-risk	low-risk	U10	high-risk	low-risk	2	13	2	1.79962	7.07429	12.731	1.64027	5.33571	11.4723	11.6394	15.8479	18.9495	17.8667	22.1384	6.41146	4.16459	9.8566	10.0283	14.2522	17.6419	16.6561	21.9763	7.78459	7.25834	7.35625	11.2514	13.6196	12.5398	18.6976	9.35159	0.238559	4.45196	10.0657	10.0528	21.7575	16.571	4.25494	9.83162	9.83206	21.6297	16.6837	7.55506
U10-PCA-C-2-Clutch-2	U10-PCA-C-2-Clutch-2-14	UPCAC	low-risk	low-risk	U10	high-risk	low-risk	2	14	2	1.79962	4.89691	8.81258	1.86118	3.36934	3.41565	4.13379	4.714	6.17382	6.5345	16.3816	18.8487	2.42375	4.77976	3.74018	4.28737	6.51688	7.40687	18.1503	20.6727	4.48879	1.51742	1.97325	4.63317	6.03686	18.1301	20.8956	3.97027	4.33016	3.91088	3.39784	13.6644	16.4069	0.582357	3.14884	4.73238	17.317	20.1987	2.89679
U10-PCA-C-2-Clutch-2	U10-PCA-C-2-Clutch-2-15	UPCAC	low-risk	low-risk	U10	high-risk	low-risk	2	15	2	1.79962	3.73198	6.71615	7.53563	10.2417	12.595	12.9562	14.0152	14.2933	12.9978	15.5153	17.3223	3.02525	5.0811	5.54241	7.0968	7.5685	6.20591	9.33817	11.8769	3.28602	4.13091	6.41752	7.07418	5.86808	9.19226	12.0751	0.950884	3.41701	4.13267	3.22321	6.32698	9.30715	2.46756	3.18542	2.35534	5.38042	8.36375	0.724548
U10-PCA-C-2-Clutch-2	U10-PCA-C-2-Clutch-2-16	UPCAC	low-risk	low-risk	U10	high-risk	low-risk	2	16	2	1.79962	8.31127	14.9571	19.7837	18.3992	19.6259	21.0138	21.1263	12.5029	13.8826	25.2643	25.5959	2.13224	1.75933	3.34131	5.69272	22.5047	25.6055	17.0706	18.8033	1.229	2.93206	4.5723	20.4374	23.5482	15.4745	17.1231	1.89519	4.00239	21.3842	24.5066	15.3158	17.0442	2.50667	21.7953	24.9299	14.0011	15.8122	20.4708
U10-PCA-C-2-Clutch-2	U10-PCA-C-2-Clutch-2-17	UPCAC	low-risk	low-risk	U10	high-risk	low-risk	2	17	2	1.79962	6.6097	11.895	7.88454	15.3176	21.4069	20.208	17.9158	16.0858	18.653	18.1033	18.3642	12.272	19.3791	18.9568	19.0414	18.4196	20.4108	21.8239	22.1704	7.14232	7.10122	9.78111	11.1229	11.6374	15.5933	15.9874	2.17365	8.01812	10.8622	9.62387	14.8122	15.1513	5.84448	8.70953	7.46785	12.6409	12.9816	3.06984
U10-PCA-C-2-Clutch-2	U10-PCA-C-2-Clutch-2-18	UPCAC	low-risk	low-risk	U10	high-risk	low-risk	2	18	2	1.79962	4.46466	8.0347	5.13895	2.20363	3.13285	4.45079	8.28218	10.1453	11.765	12.0726	11.7909	5.05314	4.98179	5.166	7.59684	9.63955	10.4096	10.7148	10.3282	0.97023	2.32069	6.13675	7.95603	9.63256	9.93649	13.4713	1.35057	5.17032	7.01255	8.66477	8.96933	14.0205	3.83213	5.72268	7.32139	7.62727	14.8362	2.06317
U10-PCA-C-2-Clutch-2	U10-PCA-C-2-Clutch-2-19	UPCAC	low-risk	low-risk	U10	high-risk	low-risk	2	19	2	1.79962	5.70897	10.274	3.27238	3.50824	6.42679	9.62025	10.6996	15.5821	15.7525	17.9264	23.77	0.884109	3.57311	6.44146	7.49095	12.3117	12.4903	14.859	21.3667	4.11288	6.12092	7.21114	12.1837	12.4748	15.1026	21.9164	5.4135	6.11029	9.97735	9.79143	11.5099	17.8121	1.12231	6.29178	6.94532	10.6872	19.2583	5.17998
U10-PCA-C-2-Clutch-2	U10-PCA-C-2-Clutch-2-21	UPCAC	low-risk	low-risk	U10	high-risk	low-risk	2	21	2	1.79962	5.3828	9.68701	15.6487	19.1959	20.7568	21.582	20.7522	20.2198	22.6655	24.3387	24.5588	4.1523	5.11	6.36761	6.31853	6.88692	8.60016	12.762	13.9749	3.06615	5.61672	6.77157	8.18613	8.78581	13.929	15.4609	2.63211	4.13169	5.80164	5.87999	11.1852	12.8096	1.90878	3.69802	3.25646	8.60897	10.275	1.79122
U10-PCA-C-2-Clutch-2	U10-PCA-C-2-Clutch-2-22	UPCAC	low-risk	low-risk	U10	high-risk	low-risk	2	22	2	1.79962	8.57496	15.4317	2.77296	9.99238	19.7715	19.7424	21.7133	22.3531	23.0734	23.232	19.4388	7.59091	18.6727	19.0164	20.9484	23.2546	24.1752	24.4538	21.199	13.2619	14.5385	16.2118	22.8282	24.256	24.864	23.4296	2.75278	3.34192	15.5339	17.4769	18.5093	20.6064	1.97796	12.8125	14.7654	15.8132	18.2189	13.3399
U10-PCA-C-2-Clutch-2	U10-PCA-C-2-Clutch-2-23	UPCAC	low-risk	low-risk	U10	high-risk	low-risk	2	23	2	1.79962	5.76322	10.3716	4.36874	9.17433	12.3947	14.7201	14.0326	13.7179	15.4995	19.5223	21.7339	7.1827	8.84667	12.0258	11.5727	11.8731	14.4031	19.5368	22.2504	4.98837	5.63762	4.87265	4.72077	7.30273	12.9598	16.0183	4.33766	4.5853	6.25744	9.58439	15.9232	19.2724	1.03958	3.02928	5.97206	12.2671	15.696	2.06528
U10-PCA-C-2-Clutch-2	U10-PCA-C-2-Clutch-2-24	UPCAC	low-risk	low-risk	U10	high-risk	low-risk	2	24	2	1.79962	8.44063	15.1899	0.313276	3.45957	9.14666	11.5048	15.8237	22.2636	24.4866	27.2137	24.7296	3.18104	8.83557	11.1959	15.5122	22.0802	24.3064	26.9851	24.4689	6.50886	8.91451	13.0219	19.2716	21.5112	23.9245	21.3039	2.40885	6.67831	19.4632	21.6257	22.3927	18.6903	4.39122	19.9368	22.0173	22.1407	18.081	19.8117
U10-PCA-C-2-Clutch-2	U10-PCA-C-2-Clutch-2-25	UPCAC	low-risk	low-risk	U10	high-risk	low-risk	2	25	2	1.79962	8.57588	15.4333	2.43975	8.36479	12.8755	18.6794	19.8083	21.6728	16.5959	17.5413	15.796	6.64593	11.8575	18.2307	18.6217	22.2426	18.6	19.6407	17.9815	5.92936	12.9838	12.1948	19.1436	20.3079	21.6948	20.5381	7.1389	6.9684	14.4413	19.6505	21.2288	20.6232	6.10068	9.10938	19.5964	21.2335	21.3483	15.1749
U10-PCA-C-2-Clutch-2	U10-PCA-C-2-Clutch-2-26	UPCAC	low-risk	low-risk	U10	high-risk	low-risk	2	26	2	1.79962	6.99443	12.5873	2.27801	3.78348	18.7375	17.8722	17.8821	13.3793	15.7556	14.5858	6.48996	1.87563	18.7793	19.7471	19.8857	15.3829	17.9314	16.8577	8.14766	17.5167	20.1045	20.427	15.9619	18.7981	18.0517	8.47226	17.1479	18.965	17.1176	20.8988	23.3275	14.636	2.0364	4.77368	5.71913	9.523	11.648	4.50525
U10-PCA-C-2-Clutch-2	U10-PCA-C-2-Clutch-2-27	UPCAC	low-risk	low-risk	U10	high-risk	low-risk	2	27	2	1.79962	6.79812	12.234	4.21992	7.6746	9.60645	13.0524	14.077	17.545	17.9988	20.7931	12.3932	6.1004	8.07053	12.6521	14.4026	17.6851	18.3252	21.5162	16.3537	2.01792	6.67557	8.76224	11.8239	12.5479	15.91	19.4603	5.03933	7.42856	10.2179	11.008	14.464	21.109	2.71829	5.18199	5.97172	9.45264	22.8827	3.47623
U10-PCA-C-2-Clutch-2	U10-PCA-C-2-Clutch-2-28	UPCAC	low-risk	low-risk	U10	high-risk	low-risk	2	28	2	1.79962	7.1018	12.7805	0.550577	3.88099	4.74311	11.8845	17.1186	21.8072	17.3314	9.03657	21.3641	3.38825	4.22274	11.8201	16.9949	21.4177	16.9454	8.49745	21.0975	0.996218	13.5143	18.2447	20.7408	16.3779	5.33418	21.3791	13.5334	18.085	20.056	15.7383	4.35916	20.9276	5.43256	14.3389	10.6383	15.3401	11.2	11.5364
U10-PCA-C-2-Clutch-2	U10-PCA-C-2-Clutch-2-29	UPCAC	low-risk	low-risk	U10	high-risk	low-risk	2	29	2	1.79962	7.04999	12.6873	15.2412	19.5285	18.671	22.194	25.1611	25.8401	18.9477	14.2441	22.2753	6.88894	9.02828	12.0229	16.5324	18.6497	17.4731	15.6111	21.7941	3.65673	5.39884	10.0021	12.4067	13.9048	14.0269	17.873	3.61391	7.66745	9.62822	10.2637	10.8023	14.2186	4.60331	7.0796	10.8981	12.8302	14.1649	2.76131
U10-PCA-C-2-Clutch-2	U10-PCA-C-2-Clutch-2-30	UPCAC	low-risk	low-risk	U10	high-risk	low-risk	2	30	2	1.79962	8.5665	15.4165	4.49454	7.27272	10.336	14.6168	14.0444	22.4543	22.5262	22.579	8.68014	11.4055	14.0856	17.2244	16.33	23.3259	20.4757	20.6296	4.38626	3.44814	9.29732	9.40991	19.237	24.0335	23.9177	15.7732	6.29215	6.77911	16.747	23.5344	23.3426	18.4652	1.51665	10.6514	20.0265	19.7172	21.3119	9.97057
U10-PCA-C-2-Clutch-2	U10-PCA-C-2-Clutch-2-31	UPCAC	low-risk	low-risk	U10	high-risk	low-risk	2	31	2	1.79962	8.48477	15.2694	0.98449	12.7487	23.7902	25.0631	23.4352	22.6817	18.3975	18.2985	17.499	11.843	22.8151	24.2031	22.5186	21.8915	17.9857	17.9057	17.1427	14.2433	19.6582	16.607	19.2617	21.6523	21.7945	21.5543	8.91504	5.44276	11.3393	20.4093	20.7507	21.2113	3.60515	3.85758	14.6307	15.02	15.8075	6.02916
U10-PCA-C-2-Clutch-2	U10-PCA-C-2-Clutch-2-32	UPCAC	low-risk	low-risk	U10	high-risk	low-risk	2	32	2	1.79962	5.81244	10.4602	1.77117	4.87265	10.2902	11.5327	16.1293	21.0012	5.67786	5.51868	6.08519	5.98842	10.1944	12.3306	16.7779	21.3039	4.04619	3.76031	4.32513	7.22047	6.75096	11.4282	16.6633	8.22848	8.80324	9.31236	5.94447	8.32366	11.4218	9.20788	10.4593	10.6673	4.71067	10.351	13.187	14.1828	14.5685	6.03666
U10-PCA-C-2-Clutch-2	U10-PCA-C-2-Clutch-2-33	UPCAC	low-risk	low-risk	U10	high-risk	low-risk	2	33	2	1.79962	6.33809	11.4062	1.98908	19.3991	21.5679	21.6058	13.2429	13.4635	10.5727	10.6198	7.90246	18.8497	21.0058	21.6499	13.9153	14.1647	11.6432	11.6716	9.55605	2.16896	6.61277	11.3552	11.5289	14.435	14.3073	18.4514	6.60491	13.0771	13.2208	16.323	16.194	20.4644	9.76167	9.75057	13.4505	13.3263	18.0968	0.316961
U10-PCA-C-2-Clutch-2	U10-PCA-C-2-Clutch-2-34	UPCAC	low-risk	low-risk	U10	high-risk	low-risk	2	34	2	1.79962	5.38178	9.68517	1.70075	9.84623	9.74068	14.5873	14.9413	17.7049	17.9091	17.484	22.0846	9.23383	9.32949	14.1297	14.4135	16.917	17.1569	16.619	20.633	1.18302	4.95859	5.18698	7.91993	8.09101	7.81344	14.9662	4.84666	5.22324	8.36399	8.47487	8.37957	16.0386	0.702575	4.42521	4.33029	4.88497	14.6158	3.7349
U10-PCA-C-2-Clutch-2	U10-PCA-C-2-Clutch-2-35	UPCAC	low-risk	low-risk	U10	high-risk	low-risk	2	35	2	1.79962	7.94365	14.2956	10.5572	11.9372	20.2879	17.4236	17.5805	15.9156	15.5238	13.1714	11.9033	3.81368	14.6536	22.8725	23.7694	23.0324	22.6657	21.8839	21.5182	10.8538	20.9252	22.0413	21.6895	21.35	21.3034	21.4646	19.8897	21.5477	22.4528	22.2486	24.2382	25.6743	1.78147	3.91585	4.02504	8.28197	11.1973	2.55599
U10-PCA-C-2-Clutch-2	U10-PCA-C-2-Clutch-2-36	UPCAC	low-risk	low-risk	U10	high-risk	low-risk	2	36	2	1.79962	7.7608	13.9665	5.32181	19.4538	22.9287	21.6643	20.4165	20.2197	20.265	19.5939	11.6161	14.2962	21.7686	21.2318	21.0509	21.154	21.3511	21.1644	14.1306	20.971	22.4953	24.9071	25.6572	26.1426	27.0424	23.5014	3.16016	7.44772	8.62834	9.23339	11.1371	15.2124	4.28947	5.47027	6.07392	7.98826	12.7859	1.18081
U10-PCA-C-2-Clutch-2	U10-PCA-C-2-Clutch-2-37	UPCAC	low-risk	low-risk	U10	high-risk	low-risk	2	37	2	1.79962	8.15599	14.6777	3.33261	6.78121	21.6446	21.5715	19.8838	21.9333	18.5444	16.5503	20.9732	3.99048	20.5879	20.5577	19.9819	22.5596	20.6485	18.9792	20.2202	17.3034	17.3084	17.8004	20.8836	20.9131	19.7851	17.1995	0.29018	7.2829	11.028	19.6681	21.1549	2.04167	6.99614	10.738	19.3993	20.903	1.75387	4.08141
U10-PCA-C-2-Clutch-2	U10-PCA-C-2-Clutch-2-38	UPCAC	low-risk	low-risk	U10	high-risk	low-risk	2	38	2	1.79962	8.30148	14.9395	2.58873	11.1191	12.2642	17.8359	19.4464	19.2114	18.9414	20.047	13.9123	11.1624	12.4308	19.4192	21.4306	21.7244	21.5175	22.6323	16.351	1.33674	11.7822	15.6132	20.6239	21.9103	23.3551	21.3971	10.8771	14.8955	20.4412	21.89	23.3507	21.9291	4.56372	12.9548	15.423	16.8311	19.9662	9.21002
U10-PCA-C-2-Clutch-2	U10-PCA-C-2-Clutch-2-39	UPCAC	low-risk	low-risk	U10	high-risk	low-risk	2	39	2	1.79962	5.84949	10.5269	4.92003	5.53082	6.55628	12.1055	13.8739	15.4427	16.411	17.4729	21.258	1.85164	3.41412	7.50323	8.95611	10.6697	11.7248	12.8588	19.2449	1.56767	6.59047	8.91556	11.0685	12.2372	13.4422	20.9122	5.9873	9.00796	11.4668	12.7063	13.9512	22.2706	4.31599	7.35091	8.67536	9.93079	21.7153	3.04791
U10-PCA-C-2-Clutch-2	U10-PCA-C-2-Clutch-2-40	UPCAC	low-risk	low-risk	U10	high-risk	low-risk	2	40	2	1.79962	5.74623	10.341	6.77174	7.52576	12.2313	12.8312	12.2694	15.483	16.7281	12.1351	20.9491	0.754391	5.78761	6.35432	7.22783	9.20577	12.2085	16.264	15.5944	5.11022	5.66434	6.83113	8.54057	11.8166	16.8135	15.0505	0.604378	3.77265	3.43413	7.98172	19.1529	10.2705	3.97626	2.91627	7.87009	19.674	9.89389	4.49861
U10-PCC-C-1	U10-PCC-C-1-00	UPCCC	low-risk	low-risk	U10	low-risk	low-risk	1	0	1	1.84909	5.39536	9.97652	21.4572	17.6362	17.3799	13.8056	11.9317	10.0143	9.45063	8.24547	7.4013	7.49308	9.27893	13.3777	16.163	20.5341	19.7537	19.3818	21.2292	1.80617	6.22793	9.25384	13.9318	13.2774	13.2154	15.2373	4.86893	7.95784	12.7042	12.1209	12.2022	14.2579	3.08992	7.84178	7.29079	7.49524	9.55942	4.75463
U10-PCC-C-1	U10-PCC-C-1-01	UPCCC	low-risk	low-risk	U10	low-risk	low-risk	1	1	1	1.84909	5.92734	10.9602	25.3729	23.1396	23.3238	22.1585	18.5552	16.9705	18.1489	14.871	10.3863	3.36354	3.07344	5.14034	10.9151	12.3936	12.952	19.044	20.0873	0.290118	1.77864	7.56708	9.09417	9.59337	15.7404	17.0324	2.06821	7.85565	9.37759	9.88309	16.025	17.2927	5.82258	7.40424	7.83026	14.0314	15.5216	1.79262
U10-PCC-C-1	U10-PCC-C-1-02	UPCCC	low-risk	low-risk	U10	low-risk	low-risk	1	2	1	1.84909	5.82363	10.7684	23.8236	21.0267	22.6876	20.7198	16.5771	16.0722	15.1469	13.2481	6.84042	2.80443	2.05017	8.77544	13.6097	13.814	14.911	15.3005	19.3465	2.17452	7.52967	11.5504	11.6835	12.6828	12.8614	16.5908	6.73441	11.61	11.8323	12.9567	13.4447	17.8357	5.76246	6.15297	7.42854	8.62936	14.5584	0.51109
U10-PCC-C-1	U10-PCC-C-1-03	UPCCC	low-risk	low-risk	U10	low-risk	low-risk	1	3	1	1.84909	8.35749	15.4538	3.57097	6.62912	13.4711	16.5718	17.3638	24.6547	24.0561	21.2759	21.1297	3.05991	9.91394	13.1303	14.1918	22.7293	21.9942	21.229	21.6304	6.86109	10.2018	11.5747	21.2883	20.4318	21.5237	22.3725	3.95257	6.62207	18.9145	17.8032	23.1443	24.8528	3.27886	16.036	14.8429	22.2305	24.3749	12.7572
U10-PCC-C-1	U10-PCC-C-1-04	UPCCC	low-risk	low-risk	U10	low-risk	low-risk	1	4	1	1.84909	7.4934	13.856	8.37556	12.3609	10.3655	18.4372	18.2938	19.1011	18.2905	16.8367	14.4873	4.05593	2.00682	11.1535	10.4664	12.8034	20.0782	19.7089	17.0538	2.06273	9.22406	7.8641	11.7154	22.7707	22.7614	20.126	9.8999	8.92524	11.9506	21.2281	21.063	18.4135	2.18663	3.26102	20.3723	21.4523	19.21	5.44763
U10-PCC-C-1	U10-PCC-C-1-05	UPCCC	low-risk	low-risk	U10	low-risk	low-risk	1	5	1	1.84909	7.90464	14.6164	4.22068	6.36128	5.6323	6.93129	21.3604	18.4293	22.6528	20.3087	16.3745	2.16368	1.60485	3.88039	22.9537	20.6899	25.0823	23.3307	19.8378	1.49026	3.84017	24.3299	22.3394	26.7642	25.2236	21.8727	2.59992	22.8398	20.8703	25.2996	23.8297	20.5816	20.9546	19.376	23.8209	22.7781	19.9723	4.52666
U10-PCC-C-1	U10-PCC-C-1-06	UPCCC	low-risk	low-risk	U10	low-risk	low-risk	1	6	1	1.84909	7.7155	14.2667	14.3106	16.5423	17.8148	17.5516	21.5112	20.209	20.095	20.5781	19.7069	7.1823	9.05185	12.6795	17.6259	21.582	24.1364	25.895	26.6068	1.89003	5.965	10.6569	15.7704	19.0521	21.1518	22.4819	4.68527	9.0241	14.6981	18.2297	20.4282	21.9596	5.01279	10.0224	13.6694	15.936	17.6624	7.5891
U10-PCC-C-1	U10-PCC-C-1-07	UPCCC	low-risk	low-risk	U10	low-risk	low-risk	1	7	1	1.84909	6.86661	12.697	22.2785	23.4493	23.3941	23.1217	22.6087	23.5226	22.5416	8.29265	11.9425	1.42475	1.29139	1.16047	0.334711	5.60518	4.9103	24.5892	22.4789	0.173737	0.3277	1.13468	4.77856	4.31446	25.4261	23.0792	0.313209	0.988107	4.93818	4.4561	25.4275	23.1131	0.906934	4.77047	4.23715	25.1195	22.7999	5.52649
U10-PCC-C-1	U10-PCC-C-1-08	UPCCC	low-risk	low-risk	U10	low-risk	low-risk	1	8	1	1.84909	5.07011	9.3751	5.03059	5.73069	19.609	19.3876	15.8915	13.7829	14.55	14.1252	13.561	0.700356	16.07	15.4776	11.7824	9.43621	10.2482	10.8218	13.0445	15.6262	14.9719	11.2558	8.87568	9.69212	10.4538	13.1047	1.97048	4.86541	7.29513	6.55374	5.4903	11.193	3.75186	6.23562	5.42884	5.60389	12.3702	2.49232
U10-PCC-C-1	U10-PCC-C-1-09	UPCCC	low-risk	low-risk	U10	low-risk	low-risk	1	9	1	1.84909	7.7601	14.3491	3.68055	5.32341	9.98189	12.3215	21.4699	17.743	15.9514	16.7441	17.2186	6.87985	8.30062	10.6508	23.8552	21.1781	19.4745	20.371	20.8477	7.27313	9.16969	16.9975	15.6732	14.376	15.8507	16.324	2.37594	21.0032	22.3611	21.3246	22.975	23.4408	21.1296	23.5872	22.7269	24.5102	24.966	10.8187
U10-PCC-C-1	U10-PCC-C-1-10	UPCCC	low-risk	low-risk	U10	low-risk	low-risk	1	10	1	1.84909	7.37301	13.6334	7.8996	9.45063	10.1933	10.9706	22.3718	21.2473	21.5245	20.326	20.1968	1.73737	2.97683	4.61178	20.9787	20.0239	21.5351	21.5543	22.3962	1.40196	3.23241	20.1897	19.2879	21.0383	21.3225	22.363	1.85907	18.9622	18.0874	19.9583	20.3995	21.5663	17.1691	16.3174	18.2985	18.9056	20.2125	1.1537
U10-PCC-C-1	U10-PCC-C-1-11	UPCCC	low-risk	low-risk	U10	low-risk	low-risk	1	11	1	1.84909	6.44025	11.9086	5.50908	3.20763	7.61754	9.68347	9.62674	10.0533	21.4742	11.6348	10.9101	8.27236	12.2665	13.0451	13.337	13.5697	20.4283	6.47044	5.42242	4.42433	6.95387	6.72277	7.2236	20.6055	14.6378	13.6725	3.89182	3.18265	3.81225	19.6472	18.7314	17.5137	0.939627	0.614253	15.9673	19.3794	17.767	0.632412
U10-PCC-C-1	U10-PCC-C-1-12	UPCCC	low-risk	low-risk	U10	low-risk	low-risk	1	12	1	1.84909	6.29873	11.6469	1.11246	2.24699	4.46137	4.67485	5.31211	2.90897	10.4059	24.6257	24.1657	1.13468	3.35031	3.56259	4.20248	1.97651	9.73312	25.0931	24.7661	2.21669	2.42957	3.07608	1.37055	9.15892	25.6337	25.435	0.347474	0.997462	2.37887	8.48846	26.8931	26.9188	0.678893	2.40315	8.17154	26.7814	26.8493	2.86342
U10-PCC-C-1	U10-PCC-C-1-13	UPCCC	low-risk	low-risk	U10	low-risk	low-risk	1	13	1	1.84909	8.123	15.0202	2.75715	3.84342	5.47441	7.34362	7.95886	21.04	21.1191	23.3094	23.4832	1.09881	2.72251	4.71712	5.43563	21.0596	21.7401	24.7218	25.2726	1.68737	3.83593	4.63814	21.3595	22.2576	25.4953	26.16	2.26525	3.15177	21.1947	22.4452	26.1341	27.0296	0.93839	20.1019	21.7865	26.0643	27.2949	19.4061
U10-PCC-C-1	U10-PCC-C-1-14	UPCCC	low-risk	low-risk	U10	low-risk	low-risk	1	14	1	1.84909	7.20783	13.3279	1.32511	9.33394	22.1727	21.4151	23.5684	23.0438	27.3337	26.6324	24.947	9.43837	21.8403	21.1666	23.4687	23.1724	27.4667	26.8759	25.2787	13.4987	12.4997	14.3305	13.7384	18.0327	17.4637	15.9657	1.57657	4.32118	7.9459	10.1932	11.5716	12.1836	3.37388	6.57509	9.26165	10.4117	10.8264	4.03937
U10-PCC-C-1	U10-PCC-C-1-15	UPCCC	low-risk	low-risk	U10	low-risk	low-risk	1	15	1	1.84909	7.32908	13.5521	0.666379	3.30215	17.2553	17.4185	19.2686	19.4446	21.4572	23.9883	26.2586	2.67291	17.7069	17.7783	19.616	19.7673	21.6748	24.042	26.2905	18.8723	18.5258	20.2877	20.329	21.7672	23.4449	25.5921	3.05383	4.11031	4.90013	8.93044	14.8687	17.0712	1.88865	2.34149	6.09	11.8553	14.0957	0.851816
U10-PCC-C-1	U10-PCC-C-1-16	UPCCC	low-risk	low-risk	U10	low-risk	low-risk	1	16	1	1.84909	7.4829	13.8366	7.70784	8.09066	7.97656	10.8572	11.8914	15.5654	14.2228	13.368	12.9402	0.666379	1.38257	8.87607	10.6035	23.0086	21.9099	21.0425	20.6118	0.843599	8.38941	10.1329	23.2529	22.2472	21.4529	21.0237	7.54722	9.28959	22.9026	22.021	21.3366	20.9104	1.76686	21.5116	21.8729	22.2171	21.8452	21.2314
U10-PCC-C-1	U10-PCC-C-1-17	UPCCC	low-risk	low-risk	U10	low-risk	low-risk	1	17	1	1.84909	8.11373	15.003	0.724394	0.852497	4.10967	24.8251	22.5373	22.9961	21.9781	21.5578	18.364	0.538736	3.39498	24.4987	22.3333	22.7825	21.8856	21.7181	18.6394	3.58816	25.007	22.8656	23.3135	22.4244	22.2244	19.1084	22.6514	21.0788	21.4767	21.1597	22.1788	19.6852	4.82155	4.36323	8.31711	15.9261	18.7961	0.554662
U10-PCC-C-1	U10-PCC-C-1-18	UPCCC	low-risk	low-risk	U10	low-risk	low-risk	1	18	1	1.84909	4.73079	8.74766	3.47808	6.92543	11.9655	12.8012	15.9613	17.1195	17.3079	18.1346	21.6465	4.49481	8.70678	9.7903	12.8017	13.9327	14.1281	14.9589	18.1711	5.70328	6.03177	9.30891	10.4885	10.6623	11.4701	16.205	2.02797	4.14966	5.24287	5.44246	6.272	10.5822	3.30785	4.48654	4.65095	5.44694	11.2003	1.18056
U10-PCC-C-1	U10-PCC-C-1-19	UPCCC	low-risk	low-risk	U10	low-risk	low-risk	1	19	1	1.84909	4.19249	7.7523	1.25098	1.19619	2.05357	6.09853	7.2344	10.8961	13.5577	15.0517	14.7915	0.260606	1.50326	5.98438	7.21061	11.0547	13.8542	15.2466	14.9959	1.75895	6.23171	7.453	11.2843	14.0703	15.4743	15.2226	4.49481	5.7354	9.62288	12.4757	13.8184	13.5721	1.27897	5.25746	8.24547	9.42824	9.19472	3.98052
U10-PCC-C-1	U10-PCC-C-1-21	UPCCC	low-risk	low-risk	U10	low-risk	low-risk	1	21	1	1.84909	6.27448	11.6021	3.55353	4.20828	6.73523	7.30368	6.99809	6.53915	16.8608	16.0327	18.1441	4.8201	6.40987	6.32619	5.6426	4.68502	15.7635	15.6117	17.6708	2.60784	3.46973	3.53149	3.73309	20.3585	19.877	21.9769	1.27306	1.9378	2.91714	22.1721	21.9496	24.0279	0.896635	2.072	21.9769	21.9369	23.9912	1.18448
U10-PCC-C-1	U10-PCC-C-1-22	UPCCC	low-risk	low-risk	U10	low-risk	low-risk	1	22	1	1.84909	7.07607	13.0843	21.0204	21.4029	21.0801	22.939	23.8291	19.8679	15.9964	13.6871	12.6249	0.534951	7.55095	10.3303	9.74603	12.946	16.9739	21.3128	22.6378	7.25755	9.98093	9.34762	12.7586	16.9522	21.3884	22.7531	2.97751	3.05449	5.86431	11.2759	16.5393	18.3106	1.4032	4.84023	11.0029	16.552	18.4997	6.23706
U10-PCC-C-1	U10-PCC-C-1-23	UPCCC	low-risk	low-risk	U10	low-risk	low-risk	1	23	1	1.84909	4.85296	8.97356	1.754	4.13734	6.21641	7.24623	6.99519	8.36301	8.19792	9.6944	22.6116	2.6279	4.94986	6.31443	6.14829	7.87675	8.023	9.63578	24.3243	2.42491	4.09099	4.04798	6.12763	6.6972	8.3662	26.049	1.93015	2.07494	4.32501	5.30051	6.88883	26.9765	0.428964	2.46327	3.63517	5.11339	26.5262	2.25008
U10-PCC-C-1	U10-PCC-C-1-24	UPCCC	low-risk	low-risk	U10	low-risk	low-risk	1	24	1	1.84909	7.40532	13.6931	15.7781	14.3386	16.693	17.688	18.4449	18.7006	18.5492	13.0427	5.23905	22.1467	23.5761	23.3287	22.843	23.5611	21.8957	4.97437	11.9544	2.38825	3.78689	5.19007	5.03198	6.13913	22.6056	18.1943	1.76866	3.45035	3.01586	4.74687	24.4076	20.4136	1.70295	1.27215	3.08626	24.5196	21.0923	0.823403
U10-PCC-C-1	U10-PCC-C-1-25	UPCCC	low-risk	low-risk	U10	low-risk	low-risk	1	25	1	1.84909	8.2395	15.2356	7.96805	9.75171	17.9081	17.8225	18.7413	19.6056	23.8209	15.9292	12.9249	1.9396	22.0041	21.6442	21.4317	20.9791	22.6264	8.70411	5.42226	22.5713	22.151	21.6677	20.905	21.8945	6.79277	3.49481	0.815255	3.89577	7.3276	14.9328	24.4894	23.5114	3.10949	6.52493	14.1303	23.8912	22.9925	3.45346
U10-PCC-C-1	U10-PCC-C-1-26	UPCCC	low-risk	low-risk	U10	low-risk	low-risk	1	26	1	1.84909	7.72831	14.2904	21.6679	22.4188	20.9116	24.1173	23.258	19.4854	12.458	9.87919	8.36364	2.3863	3.24362	6.64967	13.9134	19.4032	22.5075	21.7319	19.0962	1.80054	4.26507	11.8382	17.93	21.9158	21.4074	18.9459	4.22974	10.693	16.3095	20.1154	19.6175	17.1794	8.39892	15.6765	21.2856	21.285	19.2216	8.33217
U10-PCC-C-1	U10-PCC-C-1-27	UPCCC	low-risk	low-risk	U10	low-risk	low-risk	1	27	1	1.84909	7.49813	13.8647	5.8305	7.73389	23.6728	23.2534	22.0012	20.9428	21.6529	21.4534	21.4734	1.9035	21.1134	21.6907	21.3005	20.3233	22.1975	22.0539	23.4137	20.5922	21.5247	21.4372	20.5034	22.722	22.5978	24.3385	4.09815	7.35275	7.64602	11.997	12.1627	17.3298	3.42536	4.00154	8.07291	8.26393	13.5007	1.06936
U10-PCC-C-1	U10-PCC-C-1-28	UPCCC	low-risk	low-risk	U10	low-risk	low-risk	1	28	1	1.84909	7.33511	13.5633	4.28964	4.84095	6.55688	11.0352	12.63	20.5089	19.0132	15.6836	13.0852	1.93705	2.26794	6.74952	8.842	22.4612	21.1696	18.2408	16.0368	2.91326	6.77287	7.78934	20.9355	19.7196	16.9694	14.9732	4.49397	7.12412	23.7982	22.61	19.8826	17.8584	4.60687	26.396	25.4172	23.0984	21.4241	23.8679
U10-PCC-C-1	U10-PCC-C-1-29	UPCCC	low-risk	low-risk	U10	low-risk	low-risk	1	29	1	1.84909	3.83243	7.08651	2.86717	6.6268	9.5895	9.54521	9.93745	10.9286	9.0874	13.4796	13.64	6.22015	7.95383	8.01576	8.04493	8.26962	6.46972	10.6124	10.7735	4.1928	3.93808	5.04563	8.41825	6.91406	12.7188	12.7562	0.388488	1.02925	5.27686	4.50616	9.96862	9.93204	1.41412	5.6619	4.85323	10.3507	10.3159	4.30375
U10-PCC-C-1	U10-PCC-C-1-30	UPCCC	low-risk	low-risk	U10	low-risk	low-risk	1	30	1	1.84909	4.84095	8.95136	2.00334	3.30153	5.87286	7.35417	9.76857	10.0953	10.4777	15.7589	21.2572	1.30191	3.99973	6.05698	8.69387	9.0874	9.62674	15.1754	21.5225	2.8097	5.33376	8.06745	8.50196	9.14395	14.8047	21.668	3.34971	6.03971	6.53293	7.349	13.0518	20.8404	2.76009	3.22747	4.00299	9.71414	17.6496	0.515049
U10-PCC-C-1	U10-PCC-C-1-31	UPCCC	low-risk	low-risk	U10	low-risk	low-risk	1	31	1	1.84909	7.45682	13.7883	1.64909	4.55154	5.08642	4.91084	4.23612	21.2098	21.892	14.6611	14.5218	3.35542	3.74931	3.32248	2.60617	22.7997	23.4096	15.0007	14.877	0.724795	1.92156	3.20763	25.5384	26.362	18.1458	18.0329	1.50538	3.05136	26.1742	26.955	18.2781	18.1716	1.69269	26.1143	26.7276	17.0836	16.9857	25.1682
U10-PCC-C-1	U10-PCC-C-1-32	UPCCC	low-risk	low-risk	U10	low-risk	low-risk	1	32	1	1.84909	8.47559	15.6721	2.56305	5.97584	18.2551	20.3544	20.3654	21.4867	15.1963	13.6745	9.04168	3.42333	17.2954	19.5281	19.5889	21.476	17.3479	16.072	11.6047	16.1509	18.511	18.6403	21.5286	20.1747	19.21	15.0095	2.40942	2.63044	8.25571	21.7001	23.4208	23.646	0.409581	6.85313	22.4504	24.4684	25.2221	6.4436
U10-PCC-C-1	U10-PCC-C-1-33	UPCCC	low-risk	low-risk	U10	low-risk	low-risk	1	33	1	1.84909	5.67111	10.4864	4.157	7.90551	9.52246	17.7223	18.1298	18.1625	19.8017	19.7125	15.8871	6.90019	9.44067	16.3647	16.5356	16.4509	17.687	17.2447	11.8953	2.84919	9.84723	10.2249	10.2598	11.9833	12.0989	11.9475	8.62331	9.26632	9.44568	11.5538	12.1171	14.2239	1.08526	1.59469	3.9695	5.5383	14.428	0.533321
U10-PCC-C-1	U10-PCC-C-1-34	UPCCC	low-risk	low-risk	U10	low-risk	low-risk	1	34	1	1.84909	8.03571	14.8588	4.74185	6.14749	10.4381	22.6608	25.3322	26.7899	26.1933	24.9132	22.7917	5.70679	6.17702	20.4539	24.2272	25.9973	25.8883	24.9543	23.1465	7.1749	16.543	19.2985	20.8686	20.501	19.4262	17.5212	15.6829	20.5633	22.6309	23.1226	22.6677	21.3639	6.58484	8.94113	10.8478	11.8037	12.3564	2.36308
U10-PCC-C-1	U10-PCC-C-1-35	UPCCC	low-risk	low-risk	U10	low-risk	low-risk	1	35	1	1.84909	7.99556	14.7845	0.603769	20.9063	25.0508	26.7185	27.1561	27.3131	23.2303	21.5856	20.2223	20.4697	24.4805	26.1435	26.5781	26.7374	22.627	20.9928	19.662	10.4506	11.9641	12.5898	12.4339	17.1131	19.2753	22.01	1.77783	2.35484	2.37288	8.99834	12.4225	16.3061	0.626418	0.602325	9.20356	12.8373	16.8657	0.389234
U10-PCC-C-1	U10-PCC-C-1-36	UPCCC	low-risk	low-risk	U10	low-risk	low-risk	1	36	1	1.84909	5.37782	9.94408	2.9346	3.42536	3.66031	4.82636	7.56581	8.72958	9.08165	18.8964	7.75248	0.915851	2.98179	4.80587	5.43883	7.47372	8.72396	20.8203	8.52967	2.33814	4.17651	5.92732	8.19038	9.57587	21.6885	7.97536	1.84118	8.26516	10.4543	11.6185	22.5567	5.64028	10.1006	12.2781	13.3441	23.4998	3.82381	3.09836
U10-PCC-C-1	U10-PCC-C-1-37	UPCCC	low-risk	low-risk	U10	low-risk	low-risk	1	37	1	1.84909	7.28532	13.4712	3.70891	6.13355	6.71296	12.6989	18.9948	18.7023	19.845	17.333	15.9584	3.05136	3.27886	10.5642	21.2241	21.262	22.5992	20.0944	18.7282	0.998334	7.61781	20.9686	21.342	22.8686	20.4192	19.0934	7.91296	21.9636	22.3401	23.8637	21.412	20.0841	19.9119	21.0887	22.9548	20.8508	19.7563	2.34099
U10-PCC-C-1	U10-PCC-C-1-38	UPCCC	low-risk	low-risk	U10	low-risk	low-risk	1	38	1	1.84909	2.43031	4.49387	2.02668	3.76445	4.09758	3.30663	3.56747	4.82678	5.96028	7.71284	14.4598	2.24892	2.36958	1.44397	1.65752	3.22558	4.56039	6.34456	13.2795	0.578232	1.03488	1.09511	1.06255	2.31355	4.09956	11.0311	0.950682	0.851816	0.891441	2.30148	4.04827	11.0109	0.282001	1.83676	3.2299	4.99196	11.9526	1.73887
U10-PCC-C-1	U10-PCC-C-1-39	UPCCC	low-risk	low-risk	U10	low-risk	low-risk	1	39	1	1.84909	5.64488	10.4379	20.7101	21.5084	21.2416	16.7094	18.515	16.5673	15.8393	11.7315	10.7312	1.59906	2.5246	5.98191	5.78357	6.84614	9.30383	18.897	19.882	1.14461	5.82084	5.11884	6.56714	8.92381	18.7969	19.876	5.0802	4.12694	5.73737	8.00562	17.9633	19.0884	1.90472	0.937152	3.38787	12.989	14.0552	1.98281
U10-PCC-C-1	U10-PCC-C-1-40	UPCCC	low-risk	low-risk	U10	low-risk	low-risk	1	40	1	1.84909	7.23459	13.3774	19.5065	24.1015	22.1398	22.3547	21.9831	21.4518	18.6511	16.0836	13.0464	8.76204	9.67579	12.5425	13.3868	19.0072	21.6679	21.5859	21.4122	3.13764	5.99766	7.21363	14.0179	18.5213	19.6374	20.8387	3.15848	4.29024	10.9943	15.3849	16.5254	17.8364	1.22969	8.04706	12.8746	14.3962	16.1694	6.81849
U10-PCC-C-2	U10-PCC-C-2-00	UPCCC	low-risk	low-risk	U10	low-risk	low-risk	2	0	1	2.07212	7.0406	14.589	2.64552	3.64959	11.7396	13.3567	18.365	19.7849	20.3885	20.1024	20.0171	4.26048	10.5303	11.1371	15.7691	17.1504	17.9692	17.7386	18.7294	8.63505	11.5834	17.6634	19.4013	21.6729	21.5401	22.9708	6.09802	13.3721	15.5989	21.537	21.7906	27.0676	7.28398	9.50101	16.0976	16.4917	23.5238	2.29233
U10-PCC-C-2	U10-PCC-C-2-01	UPCCC	low-risk	low-risk	U10	low-risk	low-risk	2	1	1	2.07212	6.95952	14.421	9.18178	11.0152	18.374	23.121	14.7561	22.0767	19.3889	17.0408	16.5216	1.97162	11.0773	21.254	11.7698	21.1556	20.025	21.4955	21.1008	9.35094	20.5466	11.1685	20.6598	19.9005	22.1422	21.7821	14.6475	8.08145	15.7397	16.8425	22.4739	22.3181	9.48942	2.35516	6.25258	14.6973	14.9207	9.49548
U10-PCC-C-2	U10-PCC-C-2-02	UPCCC	low-risk	low-risk	U10	low-risk	low-risk	2	2	1	2.07212	6.33868	13.1345	1.7192	3.77198	4.54665	4.4946	8.42437	21.4481	21.743	20.9133	20.1484	2.12245	2.96553	2.97088	7.75463	21.5905	21.8994	21.4389	21.2258	0.896636	1.00955	6.62176	21.1426	21.4661	21.4708	21.9968	0.286591	5.98023	20.667	20.9952	21.181	22.0185	5.72815	20.3916	20.7193	20.8948	21.7455	14.8628
U10-PCC-C-2	U10-PCC-C-2-03	UPCCC	low-risk	low-risk	U10	low-risk	low-risk	2	3	1	2.07212	6.48297	13.4335	11.4145	12.0433	11.6292	22.165	22.1604	21.8673	7.08889	9.45661	11.6397	1.84355	3.66729	16.0283	14.0076	12.4696	14.024	16.7738	18.5271	2.06518	14.185	12.2393	10.8572	13.6779	16.3285	17.9402	12.7134	11.2871	10.3999	12.2322	14.7705	16.2614	4.27614	7.28723	18.637	19.7093	19.8249	3.07159
U10-PCC-C-2	U10-PCC-C-2-04	UPCCC	low-risk	low-risk	U10	low-risk	low-risk	2	4	1	2.07212	6.55927	13.5916	3.38656	6.6467	8.44296	9.74162	13.807	19.8824	25.4159	12.3662	10.7736	5.20468	5.99505	7.37103	11.7594	18.5045	25.8548	15.4344	13.828	2.71034	3.56929	7.18645	13.4122	21.0533	15.1331	13.6183	1.37662	5.81308	12.8786	22.221	17.8393	16.3179	4.45615	11.6184	21.4956	18.5837	17.0995	7.37298
U10-PCC-C-2	U10-PCC-C-2-05	UPCCC	low-risk	low-risk	U10	low-risk	low-risk	2	5	1	2.07212	4.35514	9.02439	3.80213	4.6532	6.0188	14.3218	15.145	11.8932	11.3635	10.6686	4.053	6.79015	7.80641	10.6159	11.4138	8.17296	7.81274	7.30383	3.96485	1.40251	16.9801	17.6878	14.5625	14.4681	14.0674	8.65	17.6518	18.3178	15.269	15.2992	14.9869	9.97133	0.907271	2.4452	3.25569	4.40732	12.0849	3.25219
U10-PCC-C-2	U10-PCC-C-2-06	UPCCC	low-risk	low-risk	U10	low-risk	low-risk	2	6	1	2.07212	7.8396	16.2446	2.72753	1.86618	20.1935	22.1127	21.085	23.2055	26.9077	27.4426	16.9132	0.975724	18.3691	20.8774	20.2579	22.4039	27.0285	27.634	18.6234	18.6641	20.9154	20.1329	22.2728	26.5818	27.1655	17.7445	5.77168	8.52307	9.69749	18.9095	19.8133	24.0428	3.5065	4.01585	13.4162	14.3251	21.544	2.14758
U10-PCC-C-2	U10-PCC-C-2-07	UPCCC	low-risk	low-risk	U10	low-risk	low-risk	2	7	1	2.07212	5.33116	11.0468	5.77693	12.5538	17.8165	18.138	18.0845	19.0015	19.3705	22.7361	24.247	6.88345	12.0396	12.4008	12.4288	13.4327	14.06	18.8713	20.0451	5.65229	6.64047	7.24113	8.56506	10.1043	17.6391	18.0778	1.83785	3.12125	4.36996	6.56365	15.4138	15.1817	1.31856	2.53382	4.73076	13.6153	13.3466	1.3801
U10-PCC-C-2	U10-PCC-C-2-08	UPCCC	low-risk	low-risk	U10	low-risk	low-risk	2	8	1	2.07212	6.77627	14.0413	18.6808	18.2907	19.7898	20.7992	21.9462	25.4933	24.3647	21.7707	22.1294	2.9973	3.91279	6.39319	9.09993	21.0282	20.7985	21.9616	24.0887	1.63666	3.79709	6.3793	18.0325	17.8032	19.0636	21.2434	2.48074	5.19292	17.436	17.3237	18.9644	21.2417	2.71829	15.2148	15.2015	17.2156	19.5864	12.7546
U10-PCC-C-2	U10-PCC-C-2-09	UPCCC	low-risk	low-risk	U10	low-risk	low-risk	2	9	1	2.07212	6.82192	14.1358	8.74149	9.55073	11.6377	13.5072	19.4349	21.2281	21.8671	21.1952	12.7093	0.813922	4.44693	7.96744	16.057	18.207	19.1092	21.9759	20.4651	4.18402	7.84785	16.0424	18.2069	19.1285	22.3076	21.2533	3.7527	12.0271	14.2049	15.1563	19.2186	21.6247	8.27687	10.4556	11.4127	16.0506	21.5224	2.17931
U10-PCC-C-2	U10-PCC-C-2-10	UPCCC	low-risk	low-risk	U10	low-risk	low-risk	2	10	1	2.07212	8.06422	16.7101	6.6959	13.6501	13.9657	15.9268	22.2351	21.9879	21.4901	12.3108	7.5691	10.0875	10.4951	13.0329	21.3418	26.2475	25.9391	18.9262	14.2514	0.419117	3.06308	12.1823	23.372	23.4442	22.933	20.0526	2.64541	11.7883	23.2408	23.3297	23.0924	20.2916	9.26094	22.3461	22.5409	24.0301	21.7405	18.4798
U10-PCC-C-2	U10-PCC-C-2-11	UPCCC	low-risk	low-risk	U10	low-risk	low-risk	2	11	1	2.07212	3.77465	7.82153	6.23635	14.4582	14.4902	14.2826	14.0365	13.736	6.94238	7.52298	7.15053	18.4149	18.3739	18.1831	18.1463	17.3131	10.5821	11.0888	9.34167	0.246072	0.279173	0.625689	1.52399	7.88481	7.34655	9.22464	0.209201	0.836803	1.33864	7.86719	7.32207	9.15428	0.716791	1.2485	7.66857	7.12533	8.97508	1.79745
U10-PCC-C-2	U10-PCC-C-2-12	UPCCC	low-risk	low-risk	U10	low-risk	low-risk	2	12	1	2.07212	5.5935	11.5904	2.52303	5.13055	7.44448	9.10431	9.55992	16.7676	13.982	14.4465	7.89393	3.83628	6.02179	8.13746	8.68196	19.2667	16.5032	16.969	10.4166	2.3173	4.30269	4.85497	20.1838	17.806	18.3171	12.0851	2.46474	3.07042	21.8495	19.645	20.167	14.119	0.605728	21.8311	19.9205	20.4542	14.8261	21.8604
U10-PCC-C-2	U10-PCC-C-2-13	UPCCC	low-risk	low-risk	U10	low-risk	low-risk	2	13	1	2.07212	8.09813	16.7803	20.9874	20.4215	24.5791	26.5	25.6421	16.4865	15.8197	13.966	8.65326	0.813922	12.4462	15.661	18.5881	26.5256	26.7288	24.9975	23.2291	11.8932	15.11	17.9306	25.7174	25.925	24.1996	22.484	3.21688	6.73629	21.3748	22.0191	20.9973	22.1043	4.37078	21.1905	21.9459	21.1949	23.0538	17.8165
U10-PCC-C-2	U10-PCC-C-2-14	UPCCC	low-risk	low-risk	U10	low-risk	low-risk	2	14	1	2.07212	7.55343	15.6516	13.4993	15.0473	16.1649	18.701	22.3979	18.2906	13.8302	11.5161	10.8555	1.55205	2.80309	7.50016	22.9222	25.1375	22.1563	20.7203	20.3124	1.52517	6.88397	23.5914	26.3341	23.4872	22.1173	21.7267	5.52132	23.0767	26.4523	23.8329	22.5934	22.2405	19.3295	24.7303	23.0146	22.3062	22.1087	10.8324
U10-PCC-C-2	U10-PCC-C-2-15	UPCCC	low-risk	low-risk	U10	low-risk	low-risk	2	15	1	2.07212	8.00815	16.5939	1.70712	3.22098	3.22776	21.5728	21.4521	20.2728	14.0797	26.5767	26.7335	1.78758	1.88599	21.4141	21.4188	20.2166	15.7687	27.4451	27.5819	0.230992	20.1051	20.2059	18.9915	16.8918	27.0822	27.195	19.8934	19.9877	18.7738	16.7891	26.8563	26.9685	1.57924	1.77141	25.5027	15.8473	15.6461	1.22377
U10-PCC-C-2	U10-PCC-C-2-16	UPCCC	low-risk	low-risk	U10	low-risk	low-risk	2	16	1	2.07212	7.78425	16.1299	21.5967	20.8615	9.30592	24.5176	26.9072	14.767	20.1625	20.5834	20.3333	2.81067	23.4363	11.2908	15.676	26.0506	24.6495	24.5488	25.1729	21.6491	8.69524	13.0662	23.8554	22.0299	21.905	22.5592	21.7673	22.6956	5.46106	11.6041	12.1084	11.6533	4.38529	21.9059	17.511	17.1849	18.0489	21.7544
U10-PCC-C-2	U10-PCC-C-2-17	UPCCC	low-risk	low-risk	U10	low-risk	low-risk	2	17	1	2.07212	6.2979	13.05	0.946088	2.95053	3.78134	12.2015	24.4364	15.8513	12.8215	10.4408	9.16724	2.01017	3.04925	11.2798	24.1559	16.3853	13.5011	11.2269	10.0241	1.88344	9.28257	23.4162	17.4224	14.8654	12.8303	11.784	8.81035	21.545	16.1962	13.98	12.274	11.495	20.9884	23.137	21.8828	20.7183	20.1796	19.0719
U10-PCC-C-2	U10-PCC-C-2-18	UPCCC	low-risk	low-risk	U10	low-risk	low-risk	2	18	1	2.07212	6.97183	14.4465	5.87647	6.13463	9.27523	10.5793	12.2642	15.8488	16.3285	19.702	21.5208	1.01842	3.46834	4.84743	7.48596	12.5453	20.6612	23.4081	25.0254	3.18542	4.44632	6.65418	11.5587	20.2235	22.8371	24.4137	1.41527	4.93489	10.7524	22.9962	25.3426	26.816	3.9481	9.9252	23.7398	25.9022	27.3077	5.9993
U10-PCC-C-2	U10-PCC-C-2-19	UPCCC	low-risk	low-risk	U10	low-risk	low-risk	2	19	1	2.07212	5.60551	11.6153	1.00955	6.29496	8.87996	9.52785	10.9694	11.694	13.7612	26.499	27.3728	5.42868	7.92304	8.5453	9.99355	10.7427	12.7818	25.9441	26.8668	2.95175	3.87731	5.11088	5.59172	7.84785	21.1029	22.1836	1.02516	2.16759	2.82217	4.94144	20.2816	21.5394	1.46951	2.44483	4.23769	20.6091	21.9221	1.15574
U10-PCC-C-2	U10-PCC-C-2-21	UPCCC	low-risk	low-risk	U10	low-risk	low-risk	2	21	1	2.07212	2.93773	6.08733	0.582004	3.14421	4.02249	5.15852	5.43823	10.2915	11.267	15.1857	4.65217	2.58257	3.44971	4.63209	4.93683	9.94716	10.9336	14.8942	4.11939	0.917783	2.13512	2.54079	8.07923	9.09004	13.1629	1.61119	1.60951	2.12287	7.84273	8.85135	12.9426	1.15184	0.547503	6.26823	7.27273	11.3637	0.524004	5.72998
U10-PCC-C-2	U10-PCC-C-2-22	UPCCC	low-risk	low-risk	U10	low-risk	low-risk	2	22	1	2.07212	4.89352	10.14	2.89183	4.40255	8.56363	12.8793	12.6404	13.418	13.4985	16.0654	16.972	1.56647	6.2437	15.025	14.7392	15.5557	15.5856	18.1558	18.9835	4.86866	15.9267	15.6159	16.4479	16.4474	18.9996	19.774	17.0327	16.6531	17.4939	17.3891	19.7644	20.3252	0.421258	0.539228	0.726758	3.19444	4.16966	0.845711
U10-PCC-C-2	U10-PCC-C-2-23	UPCCC	low-risk	low-risk	U10	low-risk	low-risk	2	23	1	2.07212	4.7125	9.76488	6.51805	9.04094	11.0311	13.4804	20.0634	21.405	21.6637	21.8083	19.356	2.65807	4.80713	7.07725	13.8331	15.6311	15.901	16.426	14.2655	2.16939	4.44908	11.1755	13.0321	13.3035	13.9321	11.8977	2.55597	9.06349	10.8656	11.1374	11.814	9.87524	6.82867	9.15441	9.42753	10.4803	9.00296	3.57751
U10-PCC-C-2	U10-PCC-C-2-24	UPCCC	low-risk	low-risk	U10	low-risk	low-risk	2	24	1	2.07212	7.79677	16.1559	2.77558	10.951	23.0901	23.9145	26.0208	27.2553	27.8072	21.2055	16.4561	11.173	21.6863	22.1445	24.1733	25.2399	25.6616	18.4421	13.7404	14.7834	16.9783	19.2268	21.1641	22.3709	22.5339	21.0334	3.71117	5.4132	7.83665	9.63261	19.3467	22.6453	2.25077	4.384	6.0305	16.6371	20.8116	2.449
U10-PCC-C-2	U10-PCC-C-2-25	UPCCC	low-risk	low-risk	U10	low-risk	low-risk	2	25	1	2.07212	7.89356	16.3564	9.13849	15.4857	16.6402	18.0866	20.7672	25.0618	22.622	21.8478	21.6473	21.3479	21.9354	22.0518	17.9636	21.7887	17.4981	15.4616	13.94	1.7094	5.0015	18.2507	21.6447	23.1952	24.8616	27.1871	3.39708	17.3193	20.5186	22.4416	24.3248	26.869	14.6522	17.525	20.0068	22.2401	25.1476	4.30451
U10-PCC-C-2	U10-PCC-C-2-26	UPCCC	low-risk	low-risk	U10	low-risk	low-risk	2	26	1	2.07212	5.8192	12.0581	13.4924	13.2013	17.1529	17.7018	19.6944	23.3588	23.2803	25.0939	25.4292	0.328502	4.92303	6.04326	10.7782	16.7539	17.7324	19.1727	20.1507	5.23054	6.33729	11.0139	16.9575	17.9123	19.3685	20.3337	1.25353	6.56365	12.7812	14.0505	15.2545	16.3798	5.33916	11.5607	12.8649	14.0348	15.1755	6.22158
U10-PCC-C-2	U10-PCC-C-2-27	UPCCC	low-risk	low-risk	U10	low-risk	low-risk	2	27	1	2.07212	6.48365	13.4349	1.56781	2.66899	5.33359	9.66985	15.4563	15.9662	20.7247	21.9286	23.567	1.7317	6.58144	10.8463	16.5925	17.0783	21.6297	22.5308	23.0841	6.35632	10.3621	15.973	16.42	20.6812	21.2823	21.3533	4.34554	10.1372	10.6591	15.615	17.3566	22.0983	5.79175	6.31791	11.4526	13.7766	21.4293	0.613595
U10-PCC-C-2	U10-PCC-C-2-28	UPCCC	low-risk	low-risk	U10	low-risk	low-risk	2	28	1	2.07212	6.90705	14.3122	4.49867	7.495	16.1424	14.6653	17.1159	12.8836	12.6873	11.9901	12.3726	3.59164	20.5276	18.9671	19.4052	13.0847	12.1356	10.1353	10.0007	23.6175	22.1603	19.2349	11.5865	10.1427	7.35356	6.87931	1.96858	21.4521	24.1348	25.2546	26.4066	27.274	21.5719	23.4906	24.4644	25.3667	26.1597	9.15824
U10-PCC-C-2	U10-PCC-C-2-29	UPCCC	low-risk	low-risk	U10	low-risk	low-risk	2	29	1	2.07212	6.86759	14.2305	1.57696	19.4807	21.2489	22.0617	16.3659	16.3168	14.4651	11.8297	12.5572	19.907	22.4584	23.5711	17.9427	17.8922	16.0216	13.2236	13.9438	12.4558	20.6176	22.1384	21.6542	23.4947	25.4505	26.0267	8.98306	13.7869	13.2523	16.5461	20.6598	20.9471	7.90872	7.52713	11.3131	16.4602	16.4409	0.537
U10-PCC-C-2	U10-PCC-C-2-30	UPCCC	low-risk	low-risk	U10	low-risk	low-risk	2	30	1	2.07212	7.82994	16.2246	2.77752	4.90986	11.4942	20.8856	20.6612	19.5345	21.0102	18.2694	16.4099	2.64552	10.3467	20.2738	20.0803	19.1645	23.1646	20.8213	19.049	7.9595	18.0525	17.8784	17.1003	23.444	21.7861	20.2265	10.1643	10.0128	9.46294	22.0193	22.5735	21.797	0.313562	2.15274	22.512	25.6496	25.8431	1.84046
U10-PCC-C-2	U10-PCC-C-2-31	UPCCC	low-risk	low-risk	U10	low-risk	low-risk	2	31	1	2.07212	6.69845	13.88	1.15106	4.379	6.72182	7.76734	10.6266	18.5282	21.921	22.7881	20.103	3.66009	5.70692	8.33648	11.1439	18.4996	21.6215	22.462	19.6065	2.97471	11.996	14.8014	21.7033	24.3261	25.1025	21.8666	13.6936	16.3426	21.9991	23.9339	24.6279	21.0516	2.87739	12.3446	17.0288	18.0102	16.6355	10.2903
U10-PCC-C-2	U10-PCC-C-2-32	UPCCC	low-risk	low-risk	U10	low-risk	low-risk	2	32	1	2.07212	5.47819	11.3515	13.59	16.5751	19.479	20.3508	20.2709	22.4673	23.7955	23.6786	27.4274	3.47697	6.13253	7.26056	7.41579	12.4185	14.7344	15.4658	20.5669	2.91414	3.84821	3.94545	9.42266	11.9027	12.8422	18.0687	1.38595	1.93726	8.77554	11.3923	12.6002	17.8272	0.713017	7.59705	10.216	11.4893	16.6801	6.90588
U10-PCC-C-2	U10-PCC-C-2-33	UPCCC	low-risk	low-risk	U10	low-risk	low-risk	2	33	1	2.07212	6.33347	13.1237	6.92214	9.21069	9.23686	18.6744	20.5854	21.6215	22.0801	24.5839	26.4596	3.17741	3.12844	12.2671	14.348	16.0569	17.5934	21.3689	24.1774	0.122425	9.47399	11.445	12.9294	14.4325	18.3704	21.3648	9.45737	11.4404	12.958	14.496	18.4579	21.4642	2.22814	5.37207	9.28386	14.8645	18.9392	3.63915
U10-PCC-C-2	U10-PCC-C-2-34	UPCCC	low-risk	low-risk	U10	low-risk	low-risk	2	34	1	2.07212	6.84751	14.1889	7.70456	10.5613	12.4621	13.5668	17.9333	21.557	21.8701	21.8732	16.8001	3.57516	5.77853	6.93036	11.6305	16.1617	18.4549	22.6717	21.8119	2.20488	3.35526	8.0556	12.6601	15.4499	21.1955	22.3753	1.16014	5.8524	10.4998	13.6667	20.4441	22.8958	4.70171	9.43296	12.9167	20.318	23.4193	5.09484
U10-PCC-C-2	U10-PCC-C-2-35	UPCCC	low-risk	low-risk	U10	low-risk	low-risk	2	35	1	2.07212	5.86472	12.1524	7.28134	10.073	13.6339	13.7706	13.824	15.3409	23.4512	23.8702	24.1896	2.79227	6.52839	6.64526	6.85242	10.4076	20.4334	20.9221	21.5672	3.9424	4.03083	4.40902	9.30153	19.8046	20.3102	21.0813	0.176565	0.741054	7.11679	17.6544	18.1685	19.0845	0.833932	7.23111	17.7517	18.2659	19.1878	6.39928
U10-PCC-C-2	U10-PCC-C-2-36	UPCCC	low-risk	low-risk	U10	low-risk	low-risk	2	36	1	2.07212	5.75331	11.9216	10.7249	11.411	12.1726	16.6503	16.5716	16.6257	21.4625	26.7523	27.3897	0.687329	1.45784	5.92544	5.89745	6.2881	12.1482	20.3243	21.9107	0.773124	5.23987	5.22979	5.6964	11.6644	20.0778	21.7347	4.48405	4.51921	5.12037	11.2197	19.915	21.6529	0.935574	2.67796	8.53277	18.5327	20.6949	1.74275
U10-PCC-C-2	U10-PCC-C-2-37	UPCCC	low-risk	low-risk	U10	low-risk	low-risk	2	37	1	2.07212	4.54077	9.40902	2.06213	10.3041	12.9092	17.5785	15.699	17.1768	20.0708	20.3216	19.302	8.97575	11.7089	16.4541	14.4881	15.9642	19.0067	19.2493	19.0538	2.80982	7.55765	5.53499	7.00291	10.1499	10.3807	12.3141	4.75919	2.79109	4.27004	7.3439	7.5771	10.2597	2.09057	0.978485	2.6028	2.82588	8.44878	1.47907
U10-PCC-C-2	U10-PCC-C-2-38	UPCCC	low-risk	low-risk	U10	low-risk	low-risk	2	38	1	2.07212	4.67953	9.69656	6.32138	8.30175	11.8243	14.1312	15.9927	21.1549	21.7311	21.8807	21.3213	2.54833	7.79972	8.86361	10.8225	16.3721	17.2374	17.527	17.076	5.49482	6.31791	8.27611	13.8253	14.7048	15.006	14.5683	3.49597	4.73076	9.35446	9.91244	10.0879	9.55722	1.95942	7.5561	8.55319	8.93035	8.58453	5.61825
U10-PCC-C-2	U10-PCC-C-2-39	UPCCC	low-risk	low-risk	U10	low-risk	low-risk	2	39	1	2.07212	7.48723	15.5145	2.51256	6.71053	6.84927	11.901	13.9764	24.7882	23.7018	21.9946	22.211	6.4623	6.2951	11.4622	12.7361	22.3535	21.2139	19.5459	20.0125	0.81134	5.1909	7.85041	22.1986	21.8371	22.5071	24.3803	5.17702	7.36529	21.3965	21.026	21.7436	23.7037	4.55449	21.5469	21.8361	24.2877	27.1705	17.2356
U10-PCC-C-2	U10-PCC-C-2-40	UPCCC	low-risk	low-risk	U10	low-risk	low-risk	2	40	1	2.07212	4.81058	9.96811	0.825987	1.44545	2.25914	4.00007	6.33085	11.7291	15.6337	13.703	8.75913	0.648277	1.44462	3.1741	5.51459	10.9059	16.0117	14.147	9.53339	0.81723	2.58686	4.88636	10.2912	16.5235	14.6937	10.1806	1.78254	4.07189	9.47399	16.9861	15.2178	10.9672	2.43131	7.74542	17.7672	16.1516	12.5758	5.42631
U10-PCC-C-3	U10-PCC-C-3-00	UPCCC	low-risk	low-risk	U10	low-risk	low-risk	3	0	1	1.65448	9.17071	15.1727	3.37322	5.50822	5.93992	15.111	20.3056	19.7548	19.037	23.5702	15.7882	5.34588	3.42843	15.0321	20.7663	21.6347	21.0319	26.1475	19.1611	3.92488	9.82086	15.4301	16.807	16.3232	22.1004	18.3978	12.4564	18.4628	20.6763	20.2217	26.0109	21.1287	6.17111	12.0795	12.2527	19.3731	23.1163	9.2789
U10-PCC-C-3	U10-PCC-C-3-01	UPCCC	low-risk	low-risk	U10	low-risk	low-risk	3	1	1	1.65448	8.267	13.6775	4.25062	7.17197	16.9254	19.0907	20.2045	20.7723	21.8843	22.7498	21.9175	4.3396	13.8657	16.0811	16.5589	16.9846	17.8924	18.7192	18.2343	9.79918	11.9908	13.0953	13.7526	15.1052	19.0132	19.4573	2.21669	4.83363	6.10251	8.48883	19.1612	21.4975	4.42979	5.80149	8.33008	20.2066	22.8345	1.3723
U10-PCC-C-3	U10-PCC-C-3-02	UPCCC	low-risk	low-risk	U10	low-risk	low-risk	3	2	1	1.65448	5.81372	9.61866	0.921354	19.1829	16.5775	14.9434	12.6538	13.1927	11.918	8.33206	3.4335	20.0525	17.4724	15.8494	13.5528	14.0584	12.8322	9.17844	4.20285	3.13654	9.86945	10.962	12.5222	7.95596	14.4362	17.5589	6.98218	7.86413	9.47638	4.94058	11.3328	14.6899	2.35571	2.99314	5.1947	7.12865	11.9734	1.7975
U10-PCC-C-3	U10-PCC-C-3-03	UPCCC	low-risk	low-risk	U10	low-risk	low-risk	3	3	1	1.65448	7.75383	12.8285	4.54854	9.755	9.24556	11.707	14.6436	15.5724	9.43791	9.97852	10.3498	5.2264	4.96841	7.98442	12.4046	13.537	13.8454	14.4046	14.8981	1.79895	4.87416	10.9663	12.2253	19.0605	19.623	20.0974	3.49538	9.31356	10.5666	18.6769	19.2219	19.459	6.2587	7.51228	21.0547	21.5677	21.4386	1.26004
U10-PCC-C-3	U10-PCC-C-3-04	UPCCC	low-risk	low-risk	U10	low-risk	low-risk	3	4	1	1.65448	6.11211	10.1123	3.61189	3.60827	4.94192	9.16808	10.9966	23.5745	13.8707	13.4707	16.2089	2.57162	1.69017	5.97154	7.5315	22.3085	10.9755	10.0875	12.9113	2.41307	8.22849	9.41648	24.8724	13.3177	12.0378	14.9246	5.93797	7.00591	23.1879	11.04	9.62882	12.5192	2.35066	18.0468	5.10242	4.38304	7.042	18.8745
U10-PCC-C-3	U10-PCC-C-3-05	UPCCC	low-risk	low-risk	U10	low-risk	low-risk	3	5	1	1.65448	9.89467	16.3705	3.3942	16.3246	23.4802	26.2643	24.996	21.6448	20.2733	12.6642	6.11465	12.9309	20.898	24.1417	23.377	21.0113	20.757	13.8661	6.09091	14.777	19.9001	21.6719	23.6621	26.9718	23.0402	15.8102	5.38185	8.68573	14.4587	20.6588	21.6759	18.8608	4.51074	11.848	18.6946	21.7274	20.8903	7.56317
U10-PCC-C-3	U10-PCC-C-3-06	UPCCC	low-risk	low-risk	U10	low-risk	low-risk	3	6	1	1.65448	7.30944	12.0933	6.61242	6.31107	9.41307	17.2142	17.0901	18.3909	18.6729	7.04135	7.44378	0.902289	5.8172	13.7941	14.6452	17.2238	18.2712	11.0349	14.0537	5.06978	13.1511	13.9	16.3951	17.4074	10.2579	13.7397	8.18418	8.83286	11.5095	12.746	9.64629	16.0634	2.59819	6.47436	8.62347	14.8604	22.9671	3.90897
U10-PCC-C-3	U10-PCC-C-3-07	UPCCC	low-risk	low-risk	U10	low-risk	low-risk	3	7	1	1.65448	7.69285	12.7276	4.46425	6.89835	5.58309	9.37356	16.5172	16.1285	16.8014	10.2378	7.1989	2.50774	1.92213	4.91022	15.1499	18.9015	19.7133	14.2681	11.6597	1.83088	2.58813	14.1751	20.1477	21.0243	16.3016	14.0528	4.36257	13.3143	18.3337	19.2039	14.5553	12.5738	14.9609	22.502	23.4042	18.8882	16.5639	15.7831
U10-PCC-C-3	U10-PCC-C-3-08	UPCCC	low-risk	low-risk	U10	low-risk	low-risk	3	8	1	1.65448	7.61035	12.5911	5.12881	6.74902	9.62611	6.34664	10.4464	19.2675	17.5139	14.057	4.99957	1.67951	7.04221	7.80496	11.1988	21.2413	20.7498	18.984	9.96597	7.35706	9.20895	12.3319	22.4943	22.2522	20.6602	11.4794	6.23305	6.78892	16.7511	18.0685	20.2025	14.3186	4.10012	13.5206	13.0966	13.9736	9.625	10.2394
U10-PCC-C-3	U10-PCC-C-3-09	UPCCC	low-risk	low-risk	U10	low-risk	low-risk	3	9	1	1.65448	7.64805	12.6535	2.41738	14.6962	18.4762	19.3171	17.3282	13.6963	8.93999	7.78393	9.50075	16.1754	20.1241	21.331	19.7283	16.0884	11.3502	10.071	11.0413	4.17962	7.54648	13.3922	15.259	12.9664	15.0693	20.2403	4.74268	12.9874	16.3107	15.1789	17.6002	22.9274	9.1311	13.5421	13.8012	16.4454	21.726	5.6842
U10-PCC-C-3	U10-PCC-C-3-10	UPCCC	low-risk	low-risk	U10	low-risk	low-risk	3	10	1	1.65448	6.7494	11.1667	3.87316	10.3331	14.5233	14.1572	3.7572	9.03643	6.61237	13.9226	14.7883	6.52096	10.8537	11.2827	7.5027	9.54641	6.49009	11.2813	12.0868	6.61268	9.9421	13.739	12.1536	9.40725	7.66302	8.15038	5.11302	18.2693	18.573	15.6527	13.5596	13.7976	17.8057	20.4367	17.3433	17.5534	17.9547	8.74795
U10-PCC-C-3	U10-PCC-C-3-11	UPCCC	low-risk	low-risk	U10	low-risk	low-risk	3	11	1	1.65448	6.60867	10.9339	4.57553	5.47239	9.93402	7.6198	10.8371	14.0869	15.2602	21.3105	19.149	4.21056	8.25159	4.66178	7.40757	12.1177	12.1814	16.8213	14.9804	4.54962	2.64625	5.77225	8.68507	9.86178	19.0262	18.0162	3.8869	4.20429	4.15334	6.16509	19.3986	19.4577	3.2353	7.48585	7.72868	16.7716	16.1911	5.92209
U10-PCC-C-3	U10-PCC-C-3-12	UPCCC	low-risk	low-risk	U10	low-risk	low-risk	3	12	1	1.65448	7.40786	12.2561	6.36232	13.0011	14.8573	16.2612	17.8083	19.2606	17.9941	8.77005	6.30298	8.23943	8.73791	9.91198	11.617	12.8998	11.7839	11.4489	11.8061	4.9586	7.81042	7.22554	10.3297	11.8744	19.6689	19.2212	2.86363	2.97683	5.47784	7.03377	19.5712	20.5439	2.79243	3.05294	4.23998	19.7598	21.4975	3.4452
U10-PCC-C-3	U10-PCC-C-3-13	UPCCC	low-risk	low-risk	U10	low-risk	low-risk	3	13	1	1.65448	5.5721	9.21891	5.18219	5.75194	8.21072	11.5233	13.7171	16.6912	17.5244	18.8148	20.8065	3.58507	3.0339	7.18428	8.82813	11.5429	12.3441	13.7255	16.4153	5.24654	6.04105	8.6835	12.2281	13.3469	14.0355	15.1694	5.59817	6.33416	8.6012	9.33354	10.8611	14.2607	3.07987	7.0313	8.4079	8.36246	9.3143	3.96337
U10-PCC-C-3	U10-PCC-C-3-14	UPCCC	low-risk	low-risk	U10	low-risk	low-risk	3	14	1	1.65448	8.60361	14.2345	2.51662	3.32225	7.56255	13.0484	19.3058	22.5091	18.5433	13.6654	9.20385	3.5803	6.60097	13.5592	20.3677	24.0637	20.6866	16.1691	11.502	4.45899	10.0495	16.7888	20.6042	17.8113	15.23	11.7196	8.47602	15.9723	20.7943	19.7832	19.2606	16.1501	7.54648	12.8377	14.2648	18.889	18.4379	6.024
U10-PCC-C-3	U10-PCC-C-3-15	UPCCC	low-risk	low-risk	U10	low-risk	low-risk	3	15	1	1.65448	6.55999	10.8533	4.18669	4.91123	5.57561	6.02184	8.60409	8.70752	14.2456	17.5178	22.3202	0.853105	1.4443	2.56124	4.63092	5.55739	17.3117	15.0816	21.2748	0.670561	1.78797	3.7922	4.75939	17.583	14.3186	20.6926	1.65396	3.20163	4.46075	18.1509	14.0455	20.6479	2.73583	2.99778	17.3503	12.5333	18.9958	2.67294
U10-PCC-C-3	U10-PCC-C-3-16	UPCCC	low-risk	low-risk	U10	low-risk	low-risk	3	16	1	1.65448	6.997	11.5764	1.85914	4.34927	6.99776	7.01327	11.7731	14.0336	9.43136	19.2445	19.1211	2.71018	5.5028	5.79829	10.6661	15.5412	10.2998	19.9464	18.6669	2.81732	3.36635	8.19377	16.6586	10.4735	19.578	16.76	1.40217	5.56037	17.7256	10.8592	19.0571	14.6308	4.87237	16.6265	9.61548	17.6584	13.5089	18.6747
U10-PCC-C-3	U10-PCC-C-3-17	UPCCC	low-risk	low-risk	U10	low-risk	low-risk	3	17	1	1.65448	7.54555	12.4839	0.732114	9.70375	11.8867	14.5194	14.4771	16.4666	9.93078	22.0611	22.673	9.17336	11.5002	14.311	14.298	16.389	10.2031	22.1535	23.2275	3.48849	7.80775	8.15048	11.073	10.9558	18.1835	25.6625	4.40539	4.81688	7.7898	9.93533	14.9787	24.0928	0.59793	3.45201	9.03412	10.6451	21.5172	2.97595
U10-PCC-C-3	U10-PCC-C-3-18	UPCCC	low-risk	low-risk	U10	low-risk	low-risk	3	18	1	1.65448	9.09984	15.0555	8.00935	18.1564	19.9533	16.9922	11.6736	21.9661	21.8842	16.8754	14.8704	10.9016	14.2879	11.1816	8.02268	18.7491	21.1784	21.7238	20.3488	5.94187	4.47819	8.91955	13.3279	18.8822	26.4608	26.0529	3.11122	8.49736	7.60839	13.8175	24.0157	24.1667	5.87336	9.21303	14.4215	22.6403	22.4955	10.9129
U10-PCC-C-3	U10-PCC-C-3-19	UPCCC	low-risk	low-risk	U10	low-risk	low-risk	3	19	1	1.65448	8.82021	14.5928	2.66762	3.95832	5.09196	7.57323	17.8619	21.8702	21.5049	22.0983	24.1694	3.54966	5.12434	6.59605	15.304	19.2038	18.935	19.6459	22.1159	1.59565	3.6223	15.3742	20.3693	20.8851	21.9657	25.0798	3.07309	15.9641	21.3279	22.1087	23.2998	26.5858	13.4237	19.2894	20.6474	22.1482	26.115	7.05635
U10-PCC-C-3	U10-PCC-C-3-21	UPCCC	low-risk	low-risk	U10	low-risk	low-risk	3	21	1	1.65448	9.19723	15.2166	8.45151	7.41257	13.0692	16.4306	13.7981	15.469	16.8637	23.7456	22.2209	2.52283	20.1636	22.1286	8.7161	10.6004	16.3639	27.0901	19.4082	18.072	19.7557	7.32747	9.20145	14.0371	24.5674	17.5632	5.24571	20.721	21.4991	16.6221	14.8046	23.3608	20.5332	20.8586	14.1446	9.58736	20.6251	1.89296
U10-PCC-C-3	U10-PCC-C-3-22	UPCCC	low-risk	low-risk	U10	low-risk	low-risk	3	22	1	1.65448	7.75611	12.8323	2.90352	7.00194	12.7353	14.9435	13.7938	13.556	18.4405	13.5202	14.719	5.48482	9.94941	12.0966	10.9175	10.6911	16.5603	13.5404	15.2907	7.88088	10.3108	9.63622	11.2508	20.1532	18.9292	20.7716	2.43137	2.01758	5.23775	16.4645	19.9187	22.5547	1.40217	4.77647	16.0466	20.9103	23.6965	3.64272
U10-PCC-C-3	U10-PCC-C-3-23	UPCCC	low-risk	low-risk	U10	low-risk	low-risk	3	23	1	1.65448	6.43331	10.6437	12.8638	12.6994	9.26837	15.813	11.196	17.9085	12.2067	15.2012	15.3165	1.7415	6.44426	4.57522	6.81077	8.90394	12.5309	16.2496	21.8461	5.17543	3.48243	5.21246	7.42292	10.9526	14.6144	20.4874	7.202	2.03032	8.64055	6.48822	10.3472	15.402	6.19388	4.57648	11.4026	14.5962	21.4721	6.78366
U10-PCC-C-3	U10-PCC-C-3-24	UPCCC	low-risk	low-risk	U10	low-risk	low-risk	3	24	1	1.65448	8.04278	13.3066	17.1918	18.0679	12.93	16.8321	16.8443	22.7811	25.2948	21.3942	21.1111	0.883797	19.0585	5.87666	10.188	9.06614	13.8601	18.486	21.0219	19.648	6.02794	10.4007	8.59392	13.4908	18.6396	21.2833	14.6551	11.3349	18.9518	18.7308	10.4248	8.81677	4.38403	5.95745	9.40725	12.6214	15.2793	7.62619
U10-PCC-C-3	U10-PCC-C-3-25	UPCCC	low-risk	low-risk	U10	low-risk	low-risk	3	25	1	1.65448	8.72954	14.4428	2.92093	6.34983	17.0244	16.9459	23.0872	25.9102	24.5411	24.6486	21.9683	8.2825	14.1199	14.1208	20.7267	23.7541	22.5239	22.8657	20.1633	20.6646	19.917	23.7593	25.8007	24.0775	23.5343	21.0521	2.33012	11.4463	15.3446	15.3606	17.1657	15.0802	9.33788	13.2146	13.1149	14.8626	12.7518	3.89992
U10-PCC-C-3	U10-PCC-C-3-26	UPCCC	low-risk	low-risk	U10	low-risk	low-risk	3	26	1	1.65448	8.79322	14.5482	5.81944	7.26393	21.7452	21.6758	21.4947	13.9495	17.3751	3.95605	16.4136	3.93637	19.378	20.2218	20.1266	14.4594	20.8591	9.04918	21.1271	15.5507	16.2895	16.1917	10.875	18.4438	8.96248	19.6737	3.46767	3.75643	10.7164	20.1091	21.1327	24.7989	0.347168	8.99385	17.3994	20.4394	22.4175	8.70868
U10-PCC-C-3	U10-PCC-C-3-27	UPCCC	low-risk	low-risk	U10	low-risk	low-risk	3	27	1	1.65448	9.05076	14.9743	1.81243	16.863	16.9649	21.6574	23.6147	15.0525	14.7069	13.0095	7.03377	15.5671	15.3623	19.9347	21.803	13.955	13.629	12.0691	7.06267	4.64385	9.50861	16.3195	23.0105	22.9054	22.5897	21.73	5.58013	11.7291	19.8385	19.7945	19.8223	20.4578	7.67904	21.0668	21.1259	21.6767	23.999	17.6655
U10-PCC-C-3	U10-PCC-C-3-28	UPCCC	low-risk	low-risk	U10	low-risk	low-risk	3	28	1	1.65448	8.72193	14.4302	4.04842	6.19585	15.2308	14.3436	24.1277	24.7141	19.3485	20.864	12.1722	2.1698	11.4872	10.6398	23.6845	24.2691	19.7663	21.3658	11.9354	9.41725	8.59793	23.3438	23.9206	19.9452	21.5638	11.9866	0.926371	21.0387	21.5232	20.2893	21.7867	13.5056	20.6717	21.1692	19.681	21.1988	12.7431	0.587666
U10-PCC-C-3	U10-PCC-C-3-29	UPCCC	low-risk	low-risk	U10	low-risk	low-risk	3	29	1	1.65448	7.79398	12.895	2.71339	3.13534	11.7841	13.0042	13.7323	14.619	18.5357	17.5264	8.22507	3.64057	13.9647	15.4793	16.4302	17.3317	20.578	18.8981	10.4135	10.7362	12.6646	14.4367	15.7161	21.2406	20.5911	10.9396	3.2048	7.60187	9.76747	20.9267	23.317	13.3727	4.65805	6.85686	18.7347	21.8101	12.5204	2.19898
U10-PCC-C-3	U10-PCC-C-3-30	UPCCC	low-risk	low-risk	U10	low-risk	low-risk	3	30	1	1.65448	8.21613	13.5934	2.3831	19.3922	25.688	22.4615	21.558	20.9978	20.4392	19.4999	16.4141	19.8988	24.4089	20.6283	19.5587	18.9243	18.3088	17.297	14.2053	17.7281	21.4451	22.8659	23.4816	23.9214	24.4233	22.7543	8.00312	10.6443	11.9521	13.0346	14.549	15.3999	2.6624	4.0033	5.13366	6.754	8.36264	1.35338
U10-PCC-C-3	U10-PCC-C-3-31	UPCCC	low-risk	low-risk	U10	low-risk	low-risk	3	31	1	1.65448	7.96844	13.1836	9.24095	12.2811	17.2924	18.043	19.5015	11.2495	11.7866	7.66484	14.7355	5.12027	12.7012	14.496	24.9466	16.91	18.9855	13.5728	18.705	7.75432	9.7574	23.6649	16.4434	19.2709	13.7961	17.0567	2.3551	21.1893	16.1834	19.6951	15.102	14.7871	19.5962	15.3699	18.9585	14.8195	13.4274	8.34884
U10-PCC-C-3	U10-PCC-C-3-32	UPCCC	low-risk	low-risk	U10	low-risk	low-risk	3	32	1	1.65448	8.66163	14.3305	14.1311	20.3552	23.5499	23.1338	21.4579	19.3368	20.3027	5.6871	19.3291	6.94135	14.1065	14.8822	20.0488	19.0418	22.2199	16.1991	12.7591	9.31751	10.8127	19.1406	18.9277	22.6534	21.1825	10.614	2.00027	12.3252	13.1134	16.93	22.004	5.12819	10.3662	11.2605	15.0421	21.1321	3.9649	2.29743
U10-PCC-C-3	U10-PCC-C-3-33	UPCCC	low-risk	low-risk	U10	low-risk	low-risk	3	33	1	1.65448	6.3186	10.454	5.01993	11.0516	18.4305	16.1877	13.4176	11.5002	9.34483	7.49204	4.19795	6.04321	19.7222	17.3143	15.7754	14.5567	11.5246	10.1749	5.00438	23.131	20.7284	20.3023	19.6304	16.2541	15.3302	10.2416	2.42409	5.90936	8.67642	9.15781	11.1169	15.0564	4.63204	7.30711	7.05799	9.03233	12.6977	2.77087
U10-PCC-C-3	U10-PCC-C-3-34	UPCCC	low-risk	low-risk	U10	low-risk	low-risk	3	34	1	1.65448	8.46206	14.0003	8.26769	7.35446	9.48161	6.37501	8.81437	21.6432	23.9481	11.983	9.48476	7.41304	8.19967	10.9285	9.79392	14.7591	16.4786	12.2502	9.12713	2.14293	4.71812	2.40055	15.6507	23.4215	17.5049	14.4547	6.2883	2.53497	13.9429	23.4055	19.1849	16.0789	4.14146	20.2206	27.3868	18.2589	15.5566	16.3302
U10-PCC-C-3	U10-PCC-C-3-35	UPCCC	low-risk	low-risk	U10	low-risk	low-risk	3	35	1	1.65448	6.29454	10.4142	4.68206	6.56347	10.5207	12.1521	14.367	14.3821	16.5566	20.6614	10.0086	2.03872	6.1183	8.45148	11.2983	11.4549	13.9379	19.4188	12.2941	5.16982	8.11903	11.2891	11.5299	14.1111	20.1501	14.1851	3.44302	6.83705	7.20232	9.7972	16.6606	14.9063	3.3942	3.77028	6.35535	13.3454	13.9975	0.510639
U10-PCC-C-3	U10-PCC-C-3-36	UPCCC	low-risk	low-risk	U10	low-risk	low-risk	3	36	1	1.65448	9.62076	15.9173	2.25325	5.14145	20.8192	21.9737	24.3696	14.2028	11.347	17.0528	7.80177	2.96171	21.5297	22.1219	24.01	12.0738	9.19856	18.5038	9.8303	21.8248	21.6615	22.8679	9.11315	6.23686	19.8654	12.1871	5.56391	11.1984	24.7689	23.6628	8.05627	16.3077	5.63464	22.4724	21.9869	13.057	19.2883	21.3559
U10-PCC-C-3	U10-PCC-C-3-37	UPCCC	low-risk	low-risk	U10	low-risk	low-risk	3	37	1	1.65448	6.34739	10.5016	3.24853	2.32202	5.99556	9.22061	12.5564	15.9481	18.8967	23.2227	14.5775	3.6259	4.13586	9.20929	11.5497	14.9434	18.1232	22.2292	12.1526	4.41459	6.89865	10.3257	13.6953	16.6	20.9479	12.9468	5.88282	7.46787	10.8366	14.0551	18.1064	8.60359	4.35106	7.29155	9.86134	14.2965	9.94725	3.41463
U10-PCC-C-3	U10-PCC-C-3-38	UPCCC	low-risk	low-risk	U10	low-risk	low-risk	3	38	1	1.65448	8.85953	14.6579	8.40228	23.3723	11.0904	8.4141	7.24576	11.723	12.4211	21.5739	21.5752	24.3205	13.9754	15.0942	14.6283	18.8059	19.5014	17.5337	16.5663	12.3393	17.9441	19.7531	18.4826	18.4858	13.7671	16.3719	6.71222	8.21274	9.14074	9.56521	14.8263	16.1371	1.85602	3.73298	4.41767	21.2882	22.3062	4.47838
U10-PCC-C-3	U10-PCC-C-3-39	UPCCC	low-risk	low-risk	U10	low-risk	low-risk	3	39	1	1.65448	7.69158	12.7255	8.70602	16.2912	22.0911	22.8502	17.3374	21.1427	20.5038	21.3248	19.9614	14.9895	21.2269	21.4539	17.7491	22.5542	23.2568	24.9517	24.8481	6.26162	6.69649	3.81307	8.59901	10.7625	13.3107	15.2827	1.44049	5.09798	5.6924	9.1017	11.7981	15.0131	6.25518	7.10219	10.5293	13.2154	16.4529	4.95931
U10-PCC-C-3	U10-PCC-C-3-40	UPCCC	low-risk	low-risk	U10	low-risk	low-risk	3	40	1	1.65448	9.05827	14.9867	12.9219	11.6056	18.2812	20.805	19.9149	21.351	17.5109	11.5007	7.96342	1.35915	7.20071	15.4252	14.8674	23.6312	21.9294	20.6628	17.7492	7.86531	15.2565	14.6364	22.7842	20.8957	19.3636	16.4146	10.3087	10.0981	21.5361	21.2794	22.8247	20.7242	0.913459	12.8973	14.4416	19.5939	19.0946	12.4914
U11-NPC-A-1	U11-NPC-A-1-00	UNPCA	low-risk	low-risk	U11	NA	high-risk	1	0	1	1.73346	8.46676	14.6768	3.14582	2.87448	12.2009	13.5743	17.9468	18.5875	21.8626	20.8321	10.5279	0.316897	9.234	10.9006	17.7426	19.0353	22.7134	22.3673	13.1978	9.43234	11.0358	17.5819	18.8227	22.4748	22.0871	12.881	2.88513	16.7962	19.7327	24.0842	25.6868	20.355	14.6318	17.8582	22.2529	24.3419	20.4697	3.92207
U11-NPC-A-1	U11-NPC-A-1-01	UNPCA	low-risk	low-risk	U11	NA	high-risk	1	1	1	1.73346	7.54956	13.0868	3.82652	8.77765	15.4329	13.8325	18.0722	20.509	22.1974	11.76	7.9123	5.73754	12.1212	11.5021	15.6125	18.2071	20.0514	14.4536	11.443	6.67747	6.00535	9.94963	12.593	14.5027	15.7907	14.7076	5.22538	6.08248	8.55686	10.5827	21.2822	21.0937	4.24439	6.72442	8.55076	16.9558	17.7875	2.69693
U11-NPC-A-1	U11-NPC-A-1-02	UNPCA	low-risk	low-risk	U11	NA	high-risk	1	2	1	1.73346	7.14364	12.3832	5.9292	5.95048	6.33203	9.48586	9.98682	17.7191	18.2648	14.5083	9.32948	0.251085	1.79342	4.32247	5.88676	15.7995	20.8731	19.5197	14.6513	1.54237	4.13682	5.65428	15.5495	20.674	19.4204	14.5807	3.17125	4.25719	14.0118	19.4978	18.9015	14.2672	2.31344	12.5552	20.4557	21.2261	16.9003	10.2884
U11-NPC-A-1	U11-NPC-A-1-03	UNPCA	low-risk	low-risk	U11	NA	high-risk	1	3	1	1.73346	8.6416	14.9798	1.40872	1.22027	3.4161	19.7566	21.8388	24.4105	24.9984	25.2412	15.7598	0.496584	2.23431	18.8691	21.3687	24.3505	24.9332	25.25	16.2025	2.71477	19.3635	21.8502	24.7764	25.3602	25.6632	16.508	16.6795	19.4762	22.8977	23.4715	23.8802	15.5387	7.3067	14.5416	14.8361	16.0279	17.1906	7.34964
U11-NPC-A-1	U11-NPC-A-1-04	UNPCA	low-risk	low-risk	U11	NA	high-risk	1	4	1	1.73346	7.40663	12.8391	4.85288	10.9931	11.0909	10.8041	16.3144	12.392	10.3652	5.92694	5.88704	7.96028	8.42164	8.2858	18.95	17.236	14.6223	9.61523	9.80788	0.926015	1.21935	17.2236	21.6374	21.3291	16.8139	16.8451	0.413183	16.4057	21.3373	21.3615	16.9735	16.9728	16.0305	20.9473	21.0469	16.7014	16.69	14.7336
U11-NPC-A-1	U11-NPC-A-1-05	UNPCA	low-risk	low-risk	U11	NA	high-risk	1	5	1	1.73346	4.24407	7.3569	5.48032	7.9381	9.17238	9.81419	9.6259	7.92752	7.46697	13.6354	14.7426	4.14968	4.8573	5.60971	5.48983	8.28159	10.7478	11.218	12.7342	1.34821	1.88606	1.69094	5.99452	10.106	7.10591	8.67555	0.753625	0.665147	7.05307	11.3719	6.89722	8.55881	0.212581	7.09943	11.6057	6.26934	7.95102	6.90838
U11-NPC-A-1	U11-NPC-A-1-06	UNPCA	low-risk	low-risk	U11	NA	high-risk	1	6	1	1.73346	6.57839	11.4034	17.284	18.091	19.0505	19.0877	17.4453	23.5526	24.7155	23.4729	23.3556	5.46462	5.56522	5.98152	9.66788	14.6472	16.7906	19.4815	20.2062	0.999048	1.00905	4.60367	9.21695	11.3401	14.1434	14.9315	0.448159	5.20205	9.11949	11.2866	14.4168	15.2552	4.81786	8.68557	10.8489	13.9713	14.8128	6.46297
U11-NPC-A-1	U11-NPC-A-1-07	UNPCA	low-risk	low-risk	U11	NA	high-risk	1	7	1	1.73346	7.9453	13.7728	1.38092	2.22481	3.86425	7.37189	11.3319	17.0985	23.4089	21.1059	21.3162	0.889446	2.50384	6.02428	10.0255	15.7975	23.1314	21.0868	21.4595	1.6407	5.14939	9.13779	14.9094	22.6529	20.763	21.2351	3.52224	7.55289	13.3233	22.305	20.7454	21.4086	4.08818	9.83438	21.4121	20.5981	21.6562	5.7722
U11-NPC-A-1	U11-NPC-A-1-08	UNPCA	low-risk	low-risk	U11	NA	high-risk	1	8	1	1.73346	5.61678	9.73645	12.8282	14.1787	14.9865	15.5933	18.887	18.7959	15.4311	21.3956	23.2072	2.24999	3.26957	6.86776	10.967	12.2603	10.2843	14.8196	18.51	1.02985	4.86992	8.8569	10.2844	8.6813	12.758	16.5817	4.1724	8.00724	9.53391	8.20402	11.9327	15.8408	4.15619	5.41771	4.24873	7.95337	11.7118	2.03791
U11-NPC-A-1	U11-NPC-A-1-09	UNPCA	low-risk	low-risk	U11	NA	high-risk	1	9	1	1.73346	5.41379	9.38456	20.2651	18.8494	13.8371	11.3715	10.8365	9.6345	10.5119	7.30086	6.93208	2.08553	8.19892	9.29329	11.199	15.7535	17.055	18.1403	19.3642	6.20278	7.6182	9.30343	13.7785	15.038	16.2581	17.4973	2.93688	3.26692	7.57641	8.85753	10.1434	11.4001	2.63382	7.1968	8.77717	9.05342	10.2218	4.69047
U11-NPC-A-1	U11-NPC-A-1-10	UNPCA	low-risk	low-risk	U11	NA	high-risk	1	10	1	1.73346	8.41848	14.5931	15.3258	17.3672	21.7658	19.2886	18.3078	18.3078	12.7985	9.32021	8.13985	3.59056	14.7997	14.3669	22.4397	23.3013	21.4665	19.9935	21.2539	11.7068	11.7634	21.185	22.1825	21.3432	20.4761	22.2505	2.96684	14.214	15.4896	18.1277	19.4105	22.4731	11.6046	12.8536	15.1734	16.4618	19.5586	1.29027
U11-NPC-A-1	U11-NPC-A-1-11	UNPCA	low-risk	low-risk	U11	NA	high-risk	1	11	1	1.73346	7.74942	13.4333	2.32894	15.1152	25.3537	19.5336	20.7746	18.169	20.4929	17.767	19.3001	13.466	25.7999	19.8846	21.8668	19.3158	21.6491	19.2573	20.8447	21.2415	16.1118	21.9373	20.3248	22.1561	22.3526	23.947	5.9487	8.08483	9.80276	8.79479	12.9076	13.1283	7.05778	7.01401	7.58333	10.3129	11.2589	2.63615
U11-NPC-A-1	U11-NPC-A-1-12	UNPCA	low-risk	low-risk	U11	NA	high-risk	1	12	1	1.73346	7.0922	12.294	25.7335	21.7824	18.0687	17.1302	16.6426	12.3769	10.7758	7.733	16.9304	4.34738	14.7687	16.6764	15.1007	16.2915	20.5716	21.743	13.5129	10.8108	12.6304	10.9689	11.9441	16.2254	17.43	11.8865	1.99544	1.42701	5.775	8.27852	10.9224	18.1759	1.80643	5.32773	6.81512	9.67342	19.0992	4.35866
U11-NPC-A-1	U11-NPC-A-1-13	UNPCA	low-risk	low-risk	U11	NA	high-risk	1	13	1	1.73346	7.27734	12.6149	2.44214	12.0463	22.6328	21.4121	21.6531	22.1976	18.8037	15.8571	12.9711	11.5514	24.0175	23.0499	23.3434	23.8266	20.7089	18.1486	14.9125	17.4094	18.0012	18.5732	18.6126	17.8236	19.1895	13.8191	3.20067	3.78659	2.9642	7.19145	13.6003	10.9729	0.707814	0.789419	4.15955	10.6533	8.90405	0.932021
U11-NPC-A-1	U11-NPC-A-1-14	UNPCA	low-risk	low-risk	U11	NA	high-risk	1	14	1	1.73346	4.08711	7.08483	2.10272	3.16544	4.30961	3.138	2.20983	5.9714	13.8359	9.45656	8.42945	1.0629	2.25185	3.17468	3.34639	7.02474	14.328	7.35438	6.33872	1.25742	3.66302	4.20125	7.70482	14.6631	6.29292	5.2823	4.01541	4.95262	8.11916	14.5492	5.25837	4.13378	1.65896	4.10697	11.1579	9.03106	7.71625	3.81345
U11-NPC-A-1	U11-NPC-A-1-15	UNPCA	low-risk	low-risk	U11	NA	high-risk	1	15	1	1.73346	6.41433	11.119	10.7497	12.9744	17.9277	18.7609	18.6972	18.9781	20.8835	21.1973	19.775	3.90882	7.65013	9.28614	13.2219	14.3524	15.1591	16.4917	19.0665	5.10904	5.85978	9.48766	10.7416	11.3353	12.7912	16.2116	2.72031	10.3742	11.9593	11.4637	13.44	18.7482	8.02029	9.63722	8.88165	10.9239	16.7063	1.62086
U11-NPC-A-1	U11-NPC-A-1-16	UNPCA	low-risk	low-risk	U11	NA	high-risk	1	16	1	1.73346	7.26361	12.5912	2.07534	21.1592	19.6294	21.4893	21.7709	21.7879	19.0279	14.45	12.463	20.9651	19.5815	21.4959	22.0033	22.6004	20.0332	15.8147	14.0826	2.04569	2.10431	4.49005	10.6734	12.0717	15.2879	17.6792	1.96487	3.61449	9.1791	10.2256	13.2462	15.6383	2.39729	8.68708	10.3739	14.1267	16.7326	6.37698
U11-NPC-A-1	U11-NPC-A-1-17	UNPCA	low-risk	low-risk	U11	NA	high-risk	1	17	1	1.73346	8.01155	13.8877	2.46782	4.58899	17.428	23.1041	23.242	20.3018	26.0595	24.3466	19.3308	2.17125	15.0874	20.7887	20.974	18.1703	24.1398	22.706	18.5831	12.9197	18.625	18.8241	16.086	22.1713	20.935	17.566	5.71977	6.05725	4.69083	11.3817	12.4147	16.1174	1.15037	4.49154	8.23945	11.1291	18.1525	3.82878
U11-NPC-A-1	U11-NPC-A-1-18	UNPCA	low-risk	low-risk	U11	NA	high-risk	1	18	1	1.73346	7.67441	13.3032	1.87553	5.64525	7.40349	17.7784	22.563	21.7091	20.2096	19.2911	17.0701	5.40074	8.02388	19.3273	23.4471	22.3645	20.7419	19.5861	16.4397	3.74816	16.8186	18.8417	17.405	15.6453	14.2863	11.4645	13.1707	15.4589	14.3584	12.8094	11.9596	11.8205	10.7965	12.7174	13.2077	15.0524	21.6151	3.1635
U11-NPC-A-1	U11-NPC-A-1-19	UNPCA	low-risk	low-risk	U11	NA	high-risk	1	19	1	1.73346	5.56939	9.6543	0.295959	1.23932	2.92632	6.47746	7.97009	12.7598	15.7394	18.0372	17.7746	1.09062	2.68605	6.38328	7.84617	12.6281	15.5783	17.8805	17.4871	1.80875	5.30069	6.75555	11.5383	14.5017	16.801	16.8452	4.46426	5.63946	10.298	13.0855	15.4012	15.0654	1.66702	6.38573	9.56695	11.7993	15.1983	4.79511
U11-NPC-A-1	U11-NPC-A-1-21	UNPCA	low-risk	low-risk	U11	NA	high-risk	1	21	1	1.73346	4.84207	8.39352	0.530795	3.06515	2.92403	3.07606	5.6814	7.92544	10.7759	15.578	17.8026	3.52161	3.16544	3.30892	5.95268	8.24517	11.2453	16.1056	18.3266	1.77402	1.85745	3.3223	5.1918	7.72492	12.9147	15.678	0.158448	2.78967	5.11902	8.70143	14.3946	17.3701	2.65219	4.99373	8.64343	14.3904	17.4066	2.39135
U11-NPC-A-1	U11-NPC-A-1-22	UNPCA	low-risk	low-risk	U11	NA	high-risk	1	22	1	1.73346	3.85544	6.68323	2.91945	5.50343	5.35556	7.15513	8.34645	8.17217	9.38463	11.5686	12.3977	2.58885	3.03083	4.80743	7.44973	7.06157	9.07973	11.8151	12.8251	2.27072	3.32062	7.34827	6.79245	9.3675	12.4052	13.5218	1.8189	5.09148	4.55721	7.09743	10.1494	11.2766	4.60422	3.95839	6.80848	9.96994	11.1487	0.668077
U11-NPC-A-1	U11-NPC-A-1-23	UNPCA	low-risk	low-risk	U11	NA	high-risk	1	23	1	1.73346	6.45736	11.1936	2.18291	8.92254	9.37895	11.2797	13.6541	14.2193	16.4025	21.7951	21.6337	6.74211	7.34618	9.29734	11.9046	12.6226	14.9493	21.2392	21.3843	2.6524	4.19886	7.6386	8.97575	11.5975	20.5455	21.6468	2.00326	5.20811	6.42822	9.04374	17.9086	19.0787	3.45055	4.86052	7.46563	16.9436	18.3945	1.56464
U11-NPC-A-1	U11-NPC-A-1-24	UNPCA	low-risk	low-risk	U11	NA	high-risk	1	24	1	1.73346	9.07663	15.7339	14.9716	19.203	20.3911	20.8021	26.0629	16.2949	18.4765	21.1908	21.0465	4.9569	5.44759	5.9154	13.9414	17.7066	21.2553	21.0575	20.1388	3.82652	4.46619	14.5806	22.3511	25.911	25.3313	24.3271	0.657979	10.7597	20.5404	24.0624	22.9465	21.8634	10.137	20.4481	23.9533	22.7272	21.6289	18.3117
U11-NPC-A-1	U11-NPC-A-1-25	UNPCA	low-risk	low-risk	U11	NA	high-risk	1	25	1	1.73346	6.90039	11.9615	3.71196	7.55436	8.61252	15.0401	16.9229	18.5216	16.3103	19.591	21.4972	5.91866	7.81678	14.4003	15.9942	17.9799	16.5978	20.1285	24.2741	2.33886	8.58186	10.086	12.1524	11.3126	14.9416	22.1473	6.61366	8.35647	10.1856	9.01043	12.6301	20.2511	2.14436	3.57982	4.26609	7.49229	19.6723	2.57751
U11-NPC-A-1	U11-NPC-A-1-26	UNPCA	low-risk	low-risk	U11	NA	high-risk	1	26	1	1.73346	7.45387	12.921	2.38106	5.29769	7.77276	11.7851	14.7909	15.6854	21.6217	16.0989	17.9192	5.98428	7.37461	10.1635	12.9518	13.8142	19.366	14.7557	15.5495	3.57163	9.49515	12.8266	13.7567	21.0795	20.7359	19.5422	6.23789	9.55095	10.4669	18.1667	21.4076	17.827	3.33453	4.26269	12.0265	20.7251	13.2936	0.932021
U11-NPC-A-1	U11-NPC-A-1-27	UNPCA	low-risk	low-risk	U11	NA	high-risk	1	27	1	1.73346	6.86203	11.895	2.74247	6.237	9.15244	13.8119	16.4901	22.511	12.6344	7.63426	5.45358	5.0911	8.33658	13.2898	16.5451	24.3246	14.5166	10.3626	7.09704	3.26094	8.24462	11.7775	21.8187	12.6428	12.7619	6.12785	4.98943	8.71978	20.3342	12.0225	14.7365	7.18679	4.34263	18.5712	12.3767	18.2442	10.4705	15.1937
U11-NPC-A-1	U11-NPC-A-1-28	UNPCA	low-risk	low-risk	U11	NA	high-risk	1	28	1	1.73346	8.92193	15.4658	4.7491	10.4837	16.2648	21.5303	21.5169	22.2513	22.2136	20.9961	16.9246	6.79503	14.2507	20.2161	21.3812	24.0545	24.2215	23.8759	20.3392	8.42071	14.7255	17.1941	22.331	22.7939	23.8574	21.4992	6.31681	9.64266	17.0749	17.8404	20.4886	19.8833	5.34508	14.6325	15.6249	19.5047	20.4394	9.40376
U11-NPC-A-1	U11-NPC-A-1-29	UNPCA	low-risk	low-risk	U11	NA	high-risk	1	29	1	1.73346	8.73465	15.1411	5.68773	7.21573	10.9051	22.6312	25.7102	18.634	18.555	13.7734	8.60708	1.61586	5.97289	21.2344	25.3985	20.3823	21.0983	17.8414	12.9838	4.48887	20.5165	24.9408	20.5647	21.499	18.725	14.0306	17.2333	22.2036	19.6181	21.1352	19.8645	15.8556	5.84543	11.7019	14.6827	19.5691	19.8935	10.1781
U11-NPC-A-1	U11-NPC-A-1-30	UNPCA	low-risk	low-risk	U11	NA	high-risk	1	30	1	1.73346	8.71258	15.1029	0.317776	2.65818	4.02027	14.9608	19.925	17.6089	23.5773	26.1291	17.7422	2.37543	3.89531	14.7301	19.7851	17.5278	23.5865	26.1613	17.9838	2.58151	12.451	17.9031	15.9977	22.6144	25.3396	18.9638	11.3238	15.9059	13.6671	20.0607	22.7659	17.106	7.88797	9.24885	17.6019	20.7345	24.398	4.33665
U11-NPC-A-1	U11-NPC-A-1-31	UNPCA	low-risk	low-risk	U11	NA	high-risk	1	31	1	1.73346	8.73837	15.1476	13.5993	15.7509	18.4002	21.3873	24.2029	21.3775	20.4562	18.6473	13.133	2.6214	7.35863	11.6104	15.7104	20.9038	22.8034	21.8391	20.6751	5.03307	9.33235	13.5308	20.1131	22.4801	21.7246	21.4433	4.29944	8.50861	16.7329	19.8219	19.4651	20.8678	4.248	14.6658	18.4057	18.4757	21.3748	12.8894
U11-NPC-A-1	U11-NPC-A-1-32	UNPCA	low-risk	low-risk	U11	NA	high-risk	1	32	1	1.73346	7.8932	13.6825	3.15237	3.68957	10.8467	14.968	16.8404	17.6444	21.4877	15.7167	15.2047	1.66417	8.19426	11.9167	13.6904	14.52	20.6602	14.5244	14.6436	7.15829	11.418	13.7191	14.7149	22.2647	16.084	16.2886	5.28837	9.19376	10.7112	25.473	19.1326	20.3931	4.53505	6.21428	24.7872	18.7507	20.729	1.68516
U11-NPC-A-1	U11-NPC-A-1-33	UNPCA	low-risk	low-risk	U11	NA	high-risk	1	33	1	1.73346	5.7535	9.97344	3.4805	3.66507	4.35251	10.2308	9.23808	13.262	13.1226	18.5489	20.2104	1.41563	3.72367	7.66343	8.33963	12.4411	12.3693	18.6938	21.2451	2.3555	6.70465	6.93904	11.0495	10.9721	17.2814	19.9023	6.32004	4.98266	9.08639	8.97578	15.0155	17.5469	4.9502	7.37007	7.46577	14.5981	18.7928	4.12223
U11-NPC-A-1	U11-NPC-A-1-34	UNPCA	low-risk	low-risk	U11	NA	high-risk	1	34	1	1.73346	7.84383	13.5969	4.82896	4.7491	5.85664	6.62525	6.41049	18.0632	15.7474	16.3355	16.5346	4.30255	3.16059	8.21833	8.97106	22.5163	19.9858	20.3168	18.5588	2.19781	4.01694	5.08726	22.3733	20.2577	20.9691	21.0767	6.05577	7.25878	23.886	21.604	22.1656	21.3569	1.68648	21.7328	20.0841	21.1211	22.9354	20.2394
U11-NPC-A-1	U11-NPC-A-1-35	UNPCA	low-risk	low-risk	U11	NA	high-risk	1	35	1	1.73346	7.11115	12.3269	3.20346	18.7567	19.5493	19.6427	18.9253	19.9826	20.475	18.625	17.3797	21.6776	21.5826	20.9945	20.0724	20.535	21.0493	18.8698	17.4929	9.28632	14.1066	15.1173	18.9256	19.0421	19.9034	19.9962	5.13947	6.49208	10.3817	10.3688	11.9486	12.528	1.60651	5.30532	5.24839	7.14592	8.02155	3.90239
U11-NPC-A-1	U11-NPC-A-1-36	UNPCA	low-risk	low-risk	U11	NA	high-risk	1	36	1	1.73346	8.57923	14.8717	4.43969	12.6944	15.9258	19.1396	16.2595	20.0246	12.7179	3.68185	3.46475	11.7134	15.8501	20.8739	19.621	23.9945	17.1568	6.25357	5.42157	4.70039	12.4119	16.2803	22.4578	21.3131	16.3085	15.8572	8.48579	14.4485	20.8132	22.0731	19.6069	19.3138	8.82143	14.5959	19.8917	22.4752	22.5328	6.36472
U11-NPC-A-1	U11-NPC-A-1-37	UNPCA	low-risk	low-risk	U11	NA	high-risk	1	37	1	1.73346	6.61779	11.4716	1.55892	3.85594	9.47191	13.3061	12.9912	12.2452	12.9834	10.7323	9.90884	2.30099	7.91304	11.8107	11.7343	11.0901	13.6282	11.9529	11.2816	5.62872	9.57359	9.88844	9.42971	14.6516	13.7638	13.2953	4.93049	7.47903	7.88925	18.6946	18.957	18.7239	4.29242	5.46319	19.5219	21.2173	21.4263	1.42114
U11-NPC-A-1	U11-NPC-A-1-38	UNPCA	low-risk	low-risk	U11	NA	high-risk	1	38	1	1.73346	9.28025	16.0869	2.42172	18.9789	22.5947	23.5773	26.6059	25.3614	18.0772	16.977	14.1348	16.5964	20.7657	22.0088	25.3751	24.4019	18.2976	17.6046	14.5695	11.0629	14.4219	19.6516	21.0707	24.2617	25.7834	22.8378	3.54222	8.76356	10.8143	18.4438	21.0015	18.9512	5.25264	7.35146	16.4347	19.2559	17.6453	3.38188
U11-NPC-A-1	U11-NPC-A-1-39	UNPCA	low-risk	low-risk	U11	NA	high-risk	1	39	1	1.73346	7.89212	13.6806	12.119	13.2674	10.3726	11.0167	11.086	11.05	10.0183	11.7233	8.79432	4.90024	9.30985	17.392	18.1789	21.595	21.7997	7.53495	20.2173	6.10377	15.0086	15.9672	20.6353	21.7857	12.2762	22.0051	8.92889	9.91585	15.0678	16.8798	14.9516	18.9301	1.09903	7.56588	10.9462	20.947	16.5345	6.54839
U11-NPC-A-1	U11-NPC-A-1-40	UNPCA	low-risk	low-risk	U11	NA	high-risk	1	40	1	1.73346	8.58792	14.8868	7.83877	7.70094	8.84593	9.73176	14.9393	13.6696	14.2047	15.3197	11.5379	4.04538	5.32631	10.0751	22.3457	21.5071	21.5958	21.9702	14.3522	1.47375	6.10587	20.4612	20.7486	21.8784	22.9592	17.0656	5.25328	20.8075	21.5036	22.9225	24.1606	18.5256	17.4607	19.554	22.1933	24.2424	21.0276	6.27374
U11-NPC-A-2	U11-NPC-A-2-00	UNPCA	low-risk	low-risk	U11	NA	high-risk	2	0	1	1.98171	7.0158	13.9033	3.83894	10.8381	13.4147	17.3097	19.852	21.0661	6.75031	5.3153	3.9513	8.13389	11.6194	16.2078	19.1636	23.3254	10.5635	8.87966	7.76397	4.41746	9.53945	12.9036	22.7415	16.2811	16.1098	14.445	5.12231	8.49849	20.151	17.5511	18.3387	16.4409	3.41293	17.9769	20.0995	21.7183	19.7059	16.6058
U11-NPC-A-2	U11-NPC-A-2-01	UNPCA	low-risk	low-risk	U11	NA	high-risk	2	1	1	1.98171	4.97264	9.85432	3.08188	5.60528	4.85145	9.51284	11.1986	12.81	14.7489	20.1783	3.63892	3.12277	3.84763	8.01321	9.2453	10.9555	12.9776	21.7645	6.46746	2.53734	5.17139	6.15693	7.87964	9.91146	21.104	8.16895	4.6614	6.43342	7.99016	9.90478	18.6417	6.35615	2.23213	3.44142	5.26227	18.2974	10.5304	1.7299
U11-NPC-A-2	U11-NPC-A-2-02	UNPCA	low-risk	low-risk	U11	NA	high-risk	2	2	1	1.98171	5.16485	10.2352	3.28431	5.20058	7.54279	10.9954	12.943	14.6629	17.8347	19.6062	21.3776	2.68253	4.30461	8.03917	10.6924	12.6812	16.4113	18.2725	20.2398	3.12518	5.8244	8.03073	9.99877	13.7807	15.6543	17.6622	4.15362	7.9022	10.163	14.4961	16.3965	18.5592	4.46339	6.74685	11.3336	13.1868	15.4345	2.30558
U11-NPC-A-2	U11-NPC-A-2-03	UNPCA	low-risk	low-risk	U11	NA	high-risk	2	3	1	1.98171	7.54419	14.9504	2.5521	5.89657	7.17496	11.3625	21.6702	21.8447	21.0286	16.8669	18.3338	3.46752	4.89819	10.2862	21.3653	23.5185	22.742	18.6637	20.2393	1.58469	8.36495	20.033	24.9124	24.2082	20.3285	22.045	7.12781	18.8713	24.874	24.2096	20.4577	22.2309	11.7502	20.7833	20.3081	17.3067	19.2101	17.9523
U11-NPC-A-2	U11-NPC-A-2-04	UNPCA	low-risk	low-risk	U11	NA	high-risk	2	4	1	1.98171	7.39519	14.6551	13.2017	25.7434	25.5784	23.2535	20.5245	20.6407	19.9591	18.3527	19.6992	18.8484	18.4323	18.2945	9.55148	22.9726	22.2759	20.3553	23.8269	0.575883	3.84242	10.6826	15.6657	15.4325	14.5817	18.5133	4.15228	10.1551	16.0112	15.7577	14.8511	18.8279	11.7238	11.8615	11.6058	10.7428	14.6793	20.8545
U11-NPC-A-2	U11-NPC-A-2-05	UNPCA	low-risk	low-risk	U11	NA	high-risk	2	5	1	1.98171	6.67379	13.2255	1.32855	5.7681	6.48357	7.11664	11.326	19.7666	21.81	23.4115	2.65217	4.46102	5.23556	5.79207	10.3324	19.814	22.0437	24.0047	3.64106	1.18628	1.46214	6.97715	19.7119	22.4974	25.6105	7.46255	1.76477	5.79236	18.8241	21.7017	25.0577	7.8467	6.88224	20.5502	23.4567	26.8059	8.91421	15.3649
U11-NPC-A-2	U11-NPC-A-2-06	UNPCA	low-risk	low-risk	U11	NA	high-risk	2	6	1	1.98171	7.4902	14.8434	1.37405	3.20326	21.4891	17.885	25.9324	24.2285	22.0088	20.8997	19.0285	1.87841	20.3202	16.633	24.5652	22.8925	20.7214	19.6531	17.9043	19.246	15.3747	22.7498	21.0264	18.8432	17.7842	16.1083	4.38916	15.3697	17.2651	18.5805	19.5124	21.7563	13.4531	14.512	15.1879	15.8526	17.7252	3.71496
U11-NPC-A-2	U11-NPC-A-2-07	UNPCA	low-risk	low-risk	U11	NA	high-risk	2	7	1	1.98171	8.25623	16.3614	8.359	11.1161	21.6313	22.035	20.6106	21.3064	19.8514	20.3585	13.8422	2.98754	18.9731	19.4717	22.4309	25.247	24.9438	25.4914	20.5825	17.5162	18.0312	22.4717	25.9615	26.0837	26.6344	22.4305	0.5211	11.2822	17.4821	20.1486	20.56	22.2223	11.1214	17.3575	20.0984	20.5003	22.3503	6.29988
U11-NPC-A-2	U11-NPC-A-2-08	UNPCA	low-risk	low-risk	U11	NA	high-risk	2	8	1	1.98171	4.18908	8.30153	11.3349	10.5327	10.5302	9.19324	9.89744	9.66888	11.2537	12.5288	12.66	1.19585	1.11893	3.75904	3.84683	7.91642	11.9495	16.2503	16.4444	0.105494	2.56373	2.69577	6.7485	10.7833	15.0587	15.2527	2.64619	2.79349	6.84185	10.8766	15.1437	15.3377	0.778083	4.26493	8.28545	12.499	12.6928	4.07272
U11-NPC-A-2	U11-NPC-A-2-09	UNPCA	low-risk	low-risk	U11	NA	high-risk	2	9	1	1.98171	6.68277	13.2433	3.18767	8.9178	11.0735	11.8387	18.2911	18.3906	21.0848	21.827	20.6353	7.3683	9.80966	10.988	17.6271	17.6918	21.5436	22.9238	23.1494	2.50144	4.01791	10.5194	10.5549	15.7129	18.2003	22.1814	1.79106	8.03225	8.06216	13.6227	16.4926	21.7676	6.64065	6.70383	11.8418	14.7222	20.4694	0.217481
U11-NPC-A-2	U11-NPC-A-2-10	UNPCA	low-risk	low-risk	U11	NA	high-risk	2	10	1	1.98171	7.44419	14.7522	5.26016	19.7068	18.7843	21.0502	24.7035	21.9888	14.9781	12.2687	10.5203	21.7635	20.2974	22.5309	24.9799	21.0195	10.6391	7.85517	6.01522	2.51619	2.68926	8.89922	12.2429	22.1124	21.4505	21.2656	2.27056	7.49157	9.88799	19.8317	19.3295	19.2755	6.21401	10.0991	21.5809	21.2571	21.304	6.43234
U11-NPC-A-2	U11-NPC-A-2-11	UNPCA	low-risk	low-risk	U11	NA	high-risk	2	11	1	1.98171	5.16357	10.2327	9.83405	12.2972	12.7776	19.7162	19.4662	21.1284	18.9896	22.1811	23.2507	2.7406	3.44837	10.3975	10.2498	13.5218	11.6372	15.7472	17.5838	0.80064	7.66341	7.50952	11.025	9.26679	13.51	15.5085	7.03275	6.84917	10.2269	8.46704	12.7156	14.7276	0.485729	6.04507	5.81345	9.4893	11.9144	5.66295
U11-NPC-A-2	U11-NPC-A-2-12	UNPCA	low-risk	low-risk	U11	NA	high-risk	2	12	1	1.98171	3.67323	7.27927	3.78934	3.80136	6.38563	5.64652	8.44114	11.2406	12.5565	13.5849	19.3672	2.10829	3.70619	3.93429	6.66721	8.78946	10.4073	11.2976	17.5037	2.58589	2.07597	4.95646	7.51926	8.95671	9.93776	15.9463	1.53347	3.15512	5.10381	6.70134	7.5988	13.8025	2.88405	5.60235	6.93411	7.94518	13.8796	3.11956
U11-NPC-A-2	U11-NPC-A-2-13	UNPCA	low-risk	low-risk	U11	NA	high-risk	2	13	1	1.98171	5.27444	10.4524	3.18523	5.24018	8.63905	11.2709	11.1982	16.9465	19.8513	20.6947	21.2439	2.69339	6.96554	9.91023	9.50617	15.4826	19.2688	19.9932	20.9838	4.41545	7.40927	6.88947	12.881	16.9893	17.6501	18.8571	2.99814	2.58028	8.51958	12.6783	13.29	14.678	1.26174	5.67753	9.74575	10.3167	11.8522	5.99181
U11-NPC-A-2	U11-NPC-A-2-14	UNPCA	low-risk	low-risk	U11	NA	high-risk	2	14	1	1.98171	7.71314	15.2852	2.92657	5.23534	7.60963	9.05096	20.0311	21.3103	19.8149	21.1418	23.0795	2.43151	4.76062	6.50323	19.1732	21.3169	20.7652	22.7591	24.7265	2.37583	4.13778	17.7947	20.5871	20.8283	23.3856	25.3608	2.49922	17.3167	20.7946	21.7864	24.7867	26.7548	14.9653	18.786	20.3732	23.8187	25.7634	6.34073
U11-NPC-A-2	U11-NPC-A-2-15	UNPCA	low-risk	low-risk	U11	NA	high-risk	2	15	1	1.98171	5.01534	9.93893	2.57218	2.33961	5.86136	19.0301	18.1844	10.3429	10.0962	5.45847	4.17733	1.87247	4.22271	17.6949	16.9743	9.84262	9.48927	6.42234	5.71548	3.53443	19.5671	18.8415	11.5678	11.2404	7.48611	6.40777	20.4168	19.8831	13.6345	13.2225	10.631	9.77844	1.27578	9.55801	9.53236	15.6178	17.2017	8.46852
U11-NPC-A-2	U11-NPC-A-2-16	UNPCA	low-risk	low-risk	U11	NA	high-risk	2	16	1	1.98171	4.2378	8.39809	0.971458	3.04382	7.96267	8.00018	8.61548	11.6843	13.2338	16.0417	20.0263	2.73084	7.25567	7.60275	8.21991	11.277	12.7965	15.5828	19.2217	5.24851	4.95646	5.57202	8.64086	10.1905	13.0002	17.4262	3.01719	3.24682	5.25566	6.41415	8.93379	12.1778	0.617386	3.68473	5.23869	8.05508	13.6284	3.06885
U11-NPC-A-2	U11-NPC-A-2-17	UNPCA	low-risk	low-risk	U11	NA	high-risk	2	17	1	1.98171	6.5042	12.8894	8.07026	18.7198	22.5693	23.8592	25.2833	23.7997	22.4312	21.2454	21.286	12.2071	17.9011	19.0103	21.5349	21.1892	21.1413	20.212	21.6454	7.39968	8.02251	11.7155	13.1935	15.2541	15.0109	18.179	1.34313	4.32659	6.50554	9.60273	9.89126	13.5717	4.11432	6.9493	10.336	10.7549	14.468	3.63402
U11-NPC-A-2	U11-NPC-A-2-18	UNPCA	low-risk	low-risk	U11	NA	high-risk	2	18	1	1.98171	6.70142	13.2803	0.353836	2.66254	8.04142	10.6345	14.6173	19.4846	20.1215	20.9178	17.3488	2.85467	8.37745	10.9755	14.9657	19.8384	20.4753	21.2604	17.3649	6.30363	8.93463	13.0709	18.3131	18.945	20.3863	19.6625	2.63629	6.77007	12.1457	12.7687	14.8651	21.1059	4.16299	9.69144	10.3009	12.9093	22.3899	5.71791
U11-NPC-A-2	U11-NPC-A-2-19	UNPCA	low-risk	low-risk	U11	NA	high-risk	2	19	1	1.98171	6.14437	12.1764	12.767	15.3826	18.3023	19.5463	20.538	20.9682	22.7024	24.6445	21.1754	2.65469	6.05252	7.07995	8.79089	9.87042	13.6672	17.2135	21.467	3.62329	4.48993	6.48867	7.80745	12.1672	16.0306	21.9879	1.37547	2.88607	4.36959	9.18537	13.2952	21.2476	2.69587	4.43707	9.51097	13.7118	22.3464	1.7706
U11-NPC-A-2	U11-NPC-A-2-21	UNPCA	low-risk	low-risk	U11	NA	high-risk	2	21	1	1.98171	5.57344	11.0449	3.14098	5.87941	10.0344	13.1999	15.9835	18.9262	18.4208	22.743	22.467	2.87787	6.99133	10.2732	12.9274	16.0013	15.9403	20.614	20.5123	4.15496	7.39547	10.1041	13.1244	13.2052	18.0645	18.0812	3.44183	5.94913	9.07972	9.962	15.2529	15.571	3.25675	5.73181	6.80315	12.2647	12.7888	3.7361
U11-NPC-A-2	U11-NPC-A-2-22	UNPCA	low-risk	low-risk	U11	NA	high-risk	2	22	1	1.98171	6.59278	13.065	1.40271	3.26059	6.05592	20.6628	22.0478	17.8994	15.911	16.136	17.11	2.7745	5.20181	19.6135	20.9184	16.4992	14.5437	14.8287	15.8122	2.91304	21.355	22.4491	16.2159	13.812	13.6848	14.6067	21.255	22.0677	14.1579	11.4619	11.0652	11.9405	2.31762	14.5309	16.7546	18.971	19.5974	13.7563
U11-NPC-A-2	U11-NPC-A-2-23	UNPCA	low-risk	low-risk	U11	NA	high-risk	2	23	1	1.98171	5.11483	10.1361	4.7118	9.87516	12.7421	14.4209	17.8401	18.8117	20.9652	21.3922	20.9899	6.87576	10.4203	13.4297	16.0753	17.5044	19.6974	20.595	20.5376	3.68745	7.6082	9.42767	11.103	13.2518	14.4717	14.7196	4.50805	5.74035	7.46087	9.58571	10.9085	11.2957	4.04331	4.41627	6.54554	7.16988	7.1783	2.16943
U11-NPC-A-2	U11-NPC-A-2-24	UNPCA	low-risk	low-risk	U11	NA	high-risk	2	24	1	1.98171	7.23371	14.3351	2.08867	6.99563	9.84672	11.7184	17.6788	19.4974	22.7967	19.926	19.347	6.70681	9.88619	12.0281	17.9482	20.1853	24.7094	21.7862	21.3741	3.30382	5.67772	11.3998	14.1434	22.8747	19.7168	20.7862	2.45746	8.1048	10.9313	21.5673	18.3908	20.1798	5.96202	8.48289	20.1082	16.9601	19.2399	4.37105
U11-NPC-A-2	U11-NPC-A-2-25	UNPCA	low-risk	low-risk	U11	NA	high-risk	2	25	1	1.98171	6.12892	12.1457	8.52206	18.4705	19.8987	21.358	23.7584	24.4837	20.1557	21.4923	21.7639	12.4788	14.5115	16.5433	19.6908	21.1101	18.9253	21.0318	21.7587	2.33723	4.6605	8.15654	10.1577	11.5627	14.1127	15.2934	2.32625	5.82541	7.87049	10.017	12.5211	13.7465	3.49954	5.58862	8.68261	11.0591	12.3127	2.28413
U11-NPC-A-2	U11-NPC-A-2-26	UNPCA	low-risk	low-risk	U11	NA	high-risk	2	26	1	1.98171	5.95261	11.7963	8.63992	13.4522	14.0773	16.6071	16.1334	19.9561	20.6411	22.1622	18.2048	4.8693	5.49874	7.9857	7.55562	12.0389	12.941	15.2283	20.7946	0.629435	3.58717	2.68802	7.63973	8.7046	11.548	22.7967	3.12099	2.05929	7.11695	8.20955	11.1404	23.1194	2.1353	7.32057	8.54775	11.9218	26.1748	5.64785
U11-NPC-A-2	U11-NPC-A-2-27	UNPCA	low-risk	low-risk	U11	NA	high-risk	2	27	1	1.98171	4.6656	9.24586	1.32813	2.93956	2.6906	8.89068	10.6826	14.7346	15.0684	16.406	20.9494	2.26762	1.98373	7.56714	9.36831	13.4213	13.7537	15.0882	19.6747	0.28405	7.04272	9.33085	13.3063	13.6168	14.8911	19.8087	7.06201	9.29653	13.2908	13.6045	14.8882	19.7689	2.73074	6.35878	6.64882	7.87879	12.9721	4.05307
U11-NPC-A-2	U11-NPC-A-2-28	UNPCA	low-risk	low-risk	U11	NA	high-risk	2	28	1	1.98171	6.29411	12.4731	3.60982	6.74669	8.66491	14.3752	16.342	20.6568	21.3354	21.2374	21.1428	3.15292	5.27494	12.3983	15.2312	19.3631	20.3751	20.9834	21.4703	2.47966	10.9318	14.488	18.3083	19.604	20.8332	21.8151	8.82008	12.7209	16.3029	17.7428	19.3412	20.6496	4.55361	7.5076	9.10606	11.4821	13.6639	4.34891
U11-NPC-A-2	U11-NPC-A-2-29	UNPCA	low-risk	low-risk	U11	NA	high-risk	2	29	1	1.98171	6.27595	12.4371	1.42787	2.55863	3.42245	4.29069	22.6558	20.9849	20.9025	15.9658	15.1425	1.18534	2.67401	2.86401	21.9984	20.7357	20.7847	16.1582	15.3175	2.05983	1.87826	21.1133	20.1384	20.2865	15.9272	15.0773	3.3197	19.3438	18.1199	18.2369	13.895	13.0432	21.0496	20.6715	20.9857	17.0385	16.1838	6.67775
U11-NPC-A-2	U11-NPC-A-2-30	UNPCA	low-risk	low-risk	U11	NA	high-risk	2	30	1	1.98171	8.40927	16.6647	0.486302	11.6549	19.2428	23.6271	26.4303	23.4761	21.1208	20.9355	19.4292	11.1816	18.7589	23.2002	26.035	23.1694	20.974	20.839	19.3825	9.00819	16.7478	20.6047	21.0267	23.1786	24.1193	23.8061	9.45873	13.5933	16.7308	22.0799	23.7226	24.3674	4.13483	9.02726	16.7324	18.8395	20.3713	7.19003
U11-NPC-A-2	U11-NPC-A-2-31	UNPCA	low-risk	low-risk	U11	NA	high-risk	2	31	1	1.98171	7.36673	14.5987	14.5571	14.6581	23.2288	22.3882	23.26	21.9191	21.67	13.9976	13.4705	2.25594	16.0318	18.3356	20.4322	20.5709	20.7896	22.2584	22.921	13.8203	16.0836	18.1934	18.3808	18.6185	20.8878	21.6901	4.70512	6.98735	8.72254	9.34866	20.1105	21.7492	2.40771	4.03567	4.68212	16.6042	18.3506	2.30027
U11-NPC-A-2	U11-NPC-A-2-32	UNPCA	low-risk	low-risk	U11	NA	high-risk	2	32	1	1.98171	6.4123	12.7073	3.46318	4.23357	7.47834	11.1815	21.1749	19.8595	16.8167	13.0691	9.09769	0.77378	10.6	14.2373	19.8311	17.8585	14.6564	10.9982	6.4987	11.2939	14.909	19.5264	17.4059	14.1778	10.5651	5.97368	3.70717	21.9987	22.2397	19.8239	16.3692	14.05	23.1088	24.0271	21.9542	18.7627	17.0904	4.5727
U11-NPC-A-2	U11-NPC-A-2-33	UNPCA	low-risk	low-risk	U11	NA	high-risk	2	33	1	1.98171	6.10723	12.1027	1.94764	4.80459	5.87046	7.66253	7.93716	10.0813	25.8341	15.1221	13.3989	5.40432	6.41563	7.99486	8.20904	10.1037	24.1028	13.2799	11.554	1.06596	2.89637	3.19952	5.4745	24.6829	17.6871	15.9972	1.87084	2.19429	4.51594	24.5631	18.3896	16.7177	0.350677	2.68377	23.8321	19.1889	17.5644	2.33865
U11-NPC-A-2	U11-NPC-A-2-34	UNPCA	low-risk	low-risk	U11	NA	high-risk	2	34	1	1.98171	6.32471	12.5337	1.68394	5.09726	6.47309	11.9383	10.8016	13.6204	21.1334	20.543	20.3356	3.69567	4.94635	10.335	9.12017	12.0108	19.8127	19.8326	19.6494	1.51742	7.01612	6.93555	10.5643	19.5234	21.242	21.1152	5.5203	5.59201	9.36594	18.5893	20.938	20.8364	3.98677	7.33928	16.9849	21.7832	21.7757	3.95917
U11-NPC-A-2	U11-NPC-A-2-35	UNPCA	low-risk	low-risk	U11	NA	high-risk	2	35	1	1.98171	7.317	14.5002	7.44534	11.8657	14.77	19.4866	20.8296	21.6113	21.4386	24.0185	15.7748	6.98432	10.6896	15.7578	17.5353	18.7064	19.9254	26.5152	21.4659	3.73051	8.77898	10.592	11.8247	13.5267	22.4475	21.0707	5.07516	6.86155	8.1084	10.1244	20.4258	21.2685	1.99561	3.46888	6.81725	19.3342	23.2726	1.50157
U11-NPC-A-2	U11-NPC-A-2-36	UNPCA	low-risk	low-risk	U11	NA	high-risk	2	36	1	1.98171	7.26294	14.393	6.35037	6.5277	10.0365	11.7117	12.8675	17.0502	15.9845	10.6256	9.57336	5.38576	10.3089	13.5077	14.879	23.1994	22.3209	13.6623	12.872	4.93373	8.18732	9.56682	20.5586	21.1153	16.7315	15.7482	3.74123	5.06111	19.6208	21.6262	20.6603	19.6098	1.38052	17.2905	20.2362	22.1134	21.0254	17.0113
U11-NPC-A-2	U11-NPC-A-2-37	UNPCA	low-risk	low-risk	U11	NA	high-risk	2	37	1	1.98171	7.2792	14.4253	4.10457	16.0795	16.9952	15.0291	23.0257	22.1873	24.0477	15.3315	11.4633	12.1729	13.4734	11.5942	20.5515	19.8528	22.3191	16.632	13.916	3.4856	3.71369	13.0233	13.0041	17.0586	21.4015	21.8005	2.00895	9.55431	9.5186	13.5995	19.5414	20.7802	10.3026	10.0398	13.8135	17.9977	18.9371	1.18322
U11-NPC-A-2	U11-NPC-A-2-38	UNPCA	low-risk	low-risk	U11	NA	high-risk	2	38	1	1.98171	5.51282	10.9248	2.63702	9.7583	9.28751	10.5414	22.7413	16.5456	14.8808	15.1321	3.58073	7.24323	6.75345	8.49027	22.0043	14.6345	12.779	12.7627	5.97475	0.522167	3.47088	19.0103	8.78002	6.48224	5.68512	13.2167	3.74614	19.3098	9.24127	6.96482	6.2072	12.7282	15.5637	6.1679	4.33962	5.13322	14.1211	11.8658
U11-NPC-A-2	U11-NPC-A-2-39	UNPCA	low-risk	low-risk	U11	NA	high-risk	2	39	1	1.98171	7.47597	14.8152	10.1499	8.29065	3.10248	6.78354	8.66054	11.6713	18.9354	17.8667	17.6916	6.39108	13.1169	16.9321	18.7753	21.5379	20.1653	16.6234	13.807	10.2652	14.1555	16.2986	19.6554	24.2421	21.5803	19.5465	3.94813	6.0418	9.41876	20.5576	20.1148	20.3954	2.19518	5.78414	21.1628	21.6443	22.6812	3.62267
U11-NPC-A-2	U11-NPC-A-2-40	UNPCA	low-risk	low-risk	U11	NA	high-risk	2	40	1	1.98171	7.65164	15.1633	16.2093	18.2007	20.2946	21.3395	21.5477	21.4275	11.0894	7.69008	3.3274	1.99965	7.37377	7.83215	8.03183	20.436	22.7436	20.4283	17.8387	6.64275	6.82903	7.00342	21.0087	24.4534	22.2446	19.7744	1.12883	1.30595	15.8457	23.4605	22.0787	20.8399	0.217481	16.6125	24.5846	23.2065	21.9383	16.6354
U11-NPC-C-1	U11-NPC-C-1-00	UNPCC	low-risk	low-risk	U11	NA	low-risk	1	0	1	1.90627	3.77068	7.18792	2.6193	2.87529	5.24319	4.79257	7.79154	9.10141	11.3625	13.1075	14.8736	1.31963	3.06814	2.83209	6.29756	8.88272	10.1225	12.4736	13.8147	4.14988	4.02723	7.53223	10.1952	11.3775	13.7879	15.0865	0.62305	3.53377	7.19362	7.37778	10.154	11.1183	3.50991	6.82286	7.36398	9.97378	11.089	4.55914
U11-NPC-C-1	U11-NPC-C-1-01	UNPCC	low-risk	low-risk	U11	NA	low-risk	1	1	1	1.90627	6.16433	11.7509	2.88514	2.90218	4.72806	15.2453	16.358	18.3762	20.0171	19.2919	20.739	0.409186	1.94904	16.5221	16.9063	18.8638	20.6374	19.5948	20.7917	2.1611	16.8686	17.297	19.2579	21.0269	19.9953	21.1981	16.8484	16.7219	18.6093	20.4517	19.2069	20.2247	4.39331	5.65551	6.2147	7.13214	9.31811	2.02961
U11-NPC-C-1	U11-NPC-C-1-02	UNPCC	low-risk	low-risk	U11	NA	low-risk	1	2	1	1.90627	7.31339	13.9413	2.24325	14.1948	17.1012	25.9212	24.5968	23.5956	23.1725	22.9601	21.845	12.0064	14.8965	24.9851	23.81	22.8562	22.2745	22.3654	21.3014	2.94465	20.3535	20.2324	19.7106	18.3032	20.1291	19.55	20.7965	20.9812	20.6008	19.0415	21.2314	20.7975	2.1838	3.20238	2.76872	4.78939	5.82823	1.11393
U11-NPC-C-1	U11-NPC-C-1-03	UNPCC	low-risk	low-risk	U11	NA	low-risk	1	3	1	1.90627	7.70612	14.6899	4.09816	4.65442	6.48877	10.1456	20.1917	18.8079	22.6782	22.3112	21.6119	4.15368	4.20417	6.04767	18.4076	18.0802	22.0718	21.8279	21.599	2.45324	8.45181	22.5606	22.078	26.0528	25.7728	25.3814	6.50206	22.0531	22.1403	26.1375	25.9233	25.7728	17.3656	18.7552	22.6338	22.5854	23.0384	5.18314
U11-NPC-C-1	U11-NPC-C-1-04	UNPCC	low-risk	low-risk	U11	NA	low-risk	1	4	1	1.90627	3.10544	5.91979	3.16266	5.35808	5.91635	11.063	10.1361	10.8342	12.2899	13.2655	13.6823	2.81951	3.9058	8.53773	7.42539	8.02183	9.3941	10.2904	10.5861	1.3497	5.78061	4.78059	5.48086	6.95817	7.98296	8.5995	5.20681	4.48713	5.30333	6.84338	7.96603	8.83015	1.40548	1.66746	2.58803	3.74964	5.27035	0.880475
U11-NPC-C-1	U11-NPC-C-1-05	UNPCC	low-risk	low-risk	U11	NA	low-risk	1	5	1	1.90627	9.11536	17.3763	2.42137	2.88405	21.0822	20.8403	23.5417	26.3026	25.6956	17.4181	16.241	0.840834	19.49	19.4055	23.0242	26.2942	25.8576	19.1433	18.0644	18.6719	18.5734	22.2172	25.5539	25.148	18.9211	17.8921	1.69085	11.2057	17.2293	18.3254	26.4786	26.5594	9.53718	15.5508	16.6353	25.1766	25.3239	6.04279
U11-NPC-C-1	U11-NPC-C-1-06	UNPCC	low-risk	low-risk	U11	NA	low-risk	1	6	1	1.90627	3.2685	6.23063	2.338	3.14602	5.04898	5.09932	7.59908	8.55695	12.5482	14.4728	14.2153	1.40853	2.89902	2.99408	5.50883	6.58226	10.6748	12.5217	12.1886	1.97069	1.98764	4.45707	5.41937	9.45212	11.3505	11.0745	0.193057	2.6102	3.71623	7.82866	9.63876	9.29099	2.52159	3.59681	7.70421	9.53009	9.1963	1.23617
U11-NPC-C-1	U11-NPC-C-1-07	UNPCC	low-risk	low-risk	U11	NA	low-risk	1	7	1	1.90627	8.03635	15.3194	3.10419	4.73576	5.56861	19.8089	22.0577	23.454	19.2647	18.7755	5.43996	1.87848	2.92619	17.8394	21.2565	23.0602	21.1923	20.8957	7.42508	1.09446	16.0519	19.8917	21.8766	21.4166	21.266	8.03811	14.9583	18.8981	20.9535	21.2208	21.1559	8.19526	8.99654	12.3867	24.54	25.4917	18.7603	3.40333
U11-NPC-C-1	U11-NPC-C-1-08	UNPCC	low-risk	low-risk	U11	NA	low-risk	1	8	1	1.90627	7.7702	14.8121	1.0165	1.25344	11.2594	21.487	21.2161	21.4928	16.4592	18.116	15.5249	0.813452	11.8075	21.9292	21.6571	21.8651	15.8073	17.3765	14.7857	11.1138	21.1811	20.9087	21.0949	15.2203	16.8633	14.2721	10.3524	10.0871	10.604	16.7784	19.288	17.2543	0.273024	1.62902	21.0475	23.538	22.4152	1.60883
U11-NPC-C-1	U11-NPC-C-1-09	UNPCC	low-risk	low-risk	U11	NA	low-risk	1	9	1	1.90627	3.32986	6.3476	0.579171	1.77199	1.83259	4.88869	7.13865	8.79987	10.0006	11.0178	12.5951	1.79466	1.78456	4.31828	6.58213	8.29813	9.49923	10.4992	12.0466	0.220769	5.2648	7.5993	9.60228	10.7923	11.705	13.055	5.08423	7.41766	9.44548	10.6329	11.5353	12.867	2.33468	4.50601	5.6509	6.47621	7.80279	2.50597
U11-NPC-C-1	U11-NPC-C-1-10	UNPCC	low-risk	low-risk	U11	NA	low-risk	1	10	1	1.90627	6.01452	11.4653	6.05904	9.93706	9.4002	7.71113	11.6847	15.3616	14.4721	15.4176	14.2858	5.04256	3.45351	7.36367	5.7362	10.3456	10.0894	16.5499	16.75	2.96241	12.2876	3.52556	11.9605	12.5785	21.4517	21.7876	9.9071	2.2918	9.18032	9.65398	18.9412	19.5944	11.7138	10.2095	8.55454	9.1871	9.72932	8.81113
U11-NPC-C-1	U11-NPC-C-1-11	UNPCC	low-risk	low-risk	U11	NA	low-risk	1	11	1	1.90627	5.82093	11.0962	2.27119	18.4095	19.4948	19.7323	19.8866	18.3694	19.4632	12.5368	19.3764	18.9673	20.2755	20.5698	20.799	19.2194	20.635	14.2321	21.449	2.31433	2.90781	3.61969	2.53825	5.83029	10.6752	17.0903	0.598644	1.33775	1.26188	3.8149	10.2656	15.6626	0.74809	1.36344	3.30209	10.1545	15.2584	1.65659
U11-NPC-C-1	U11-NPC-C-1-12	UNPCC	low-risk	low-risk	U11	NA	low-risk	1	12	1	1.90627	3.57633	6.81745	1.52728	3.44819	6.24319	9.60225	10.2782	12.5902	12.6657	13.7713	8.14804	2.6994	5.01948	8.67303	9.30271	11.5188	11.5418	12.5343	6.64727	3.09559	6.15406	6.83277	9.1671	9.27051	10.4748	6.99184	4.02666	4.52068	6.55471	6.53829	7.53303	5.45207	0.749621	3.19476	3.48038	5.11532	8.76	2.44622
U11-NPC-C-1	U11-NPC-C-1-13	UNPCC	low-risk	low-risk	U11	NA	low-risk	1	13	1	1.90627	5.78892	11.0352	1.20516	3.29418	21.1104	18.6078	18.8333	14.7069	7.32932	7.72896	9.37238	2.09001	20.2885	17.7606	17.6469	13.5618	6.13479	6.52438	8.22024	19.0478	16.4841	15.6211	11.567	4.05879	4.44547	6.31683	2.5787	12.5355	19.5449	17.6663	16.4704	13.7943	11.0154	17.3373	15.1053	13.9084	11.2371	8.84585
U11-NPC-C-1	U11-NPC-C-1-14	UNPCC	low-risk	low-risk	U11	NA	low-risk	1	14	1	1.90627	3.0049	5.72815	2.43271	2.61897	3.97384	2.15632	3.64047	4.24381	3.31422	8.53911	10.9355	2.70121	3.33156	3.73585	5.01194	5.30116	2.89585	9.05264	11.0022	1.42432	4.76737	6.2515	6.8158	5.21611	11.0219	13.2631	6.08585	7.56038	8.072	6.15141	12.1686	14.2753	1.48464	2.1216	2.56622	6.47458	9.00183	0.813452
U11-NPC-C-1	U11-NPC-C-1-15	UNPCC	low-risk	low-risk	U11	NA	low-risk	1	15	1	1.90627	5.15076	9.81873	9.54355	12.9202	18.4678	15.6441	14.8217	19.725	20.1005	20.8214	21.799	4.97196	11.8094	10.3459	14.8007	15.0514	15.8382	16.109	16.362	6.85117	5.86965	12.3171	10.4442	11.3264	11.4452	11.5139	3.35625	11.1701	4.74954	5.7928	5.4154	4.90017	8.20488	4.70825	5.50695	5.78061	6.29901	8.50088
U11-NPC-C-1	U11-NPC-C-1-16	UNPCC	low-risk	low-risk	U11	NA	low-risk	1	16	1	1.90627	5.13285	9.78459	3.28302	2.35559	1.60079	2.88345	6.52328	9.70356	16.6818	17.5932	19.8399	0.957831	2.72709	4.07901	3.82331	10.7922	15.2732	16.2228	18.5947	1.8315	3.30911	4.39279	10.2023	15.4316	16.372	18.7103	1.62214	5.2077	8.63726	15.0844	15.998	18.2537	5.52271	7.01542	14.0768	14.963	17.145	10.2057
U11-NPC-C-1	U11-NPC-C-1-17	UNPCC	low-risk	low-risk	U11	NA	low-risk	1	17	1	1.90627	6.81561	12.9924	5.29857	6.42858	9.26813	13.8771	15.635	15.3901	19.769	19.8438	18.1515	1.17432	5.78185	11.7313	13.8438	13.9942	18.395	22.2164	22.0477	5.09105	11.192	13.3492	13.5894	17.9377	22.5579	22.7384	6.15448	8.34193	8.70431	12.9469	19.613	21.3668	2.20119	2.81309	6.80098	16.2809	20.0703	1.15064
U11-NPC-C-1	U11-NPC-C-1-18	UNPCC	low-risk	low-risk	U11	NA	low-risk	1	18	1	1.90627	8.49909	16.2015	2.35838	7.08686	21.1233	22.5507	9.22708	24.4678	25.1008	20.4319	18.2124	5.22331	19.8522	22.2199	11.3045	24.5681	25.2219	21.4052	19.8955	14.8707	18.5114	13.9517	21.5886	22.266	20.4182	20.8175	9.30095	23.6048	14.0867	14.6323	19.7569	24.9484	21.1633	4.78915	5.33341	12.1763	18.9157	21.2066
U11-NPC-C-1	U11-NPC-C-1-19	UNPCC	low-risk	low-risk	U11	NA	low-risk	1	19	1	1.90627	7.6033	14.4939	1.49157	3.8911	7.0818	19.6362	21.464	24.6185	25.3554	27.142	26.5328	4.22159	6.21484	19.2387	20.8163	23.6662	24.3197	26.0432	25.3985	4.98998	16.0299	18.1903	21.9485	22.9045	24.865	24.3791	13.4097	14.6535	17.537	18.305	20.1512	19.5957	4.01161	10.2353	12.0966	14.4298	14.6858	6.2515
U11-NPC-C-1	U11-NPC-C-1-21	UNPCC	low-risk	low-risk	U11	NA	low-risk	1	21	1	1.90627	7.80218	14.873	11.8271	20.9412	22.66	21.491	4.29938	9.14681	10.3031	13.5632	13.3858	11.5895	14.44	15.302	15.5799	18.8016	18.9912	20.1749	18.9988	3.36547	6.43959	23.3753	24.3478	23.6214	22.6168	20.9299	3.93942	24.6052	24.8774	23.9169	22.3275	20.5867	22.8019	22.342	21.1824	19.1368	17.383	5.27688
U11-NPC-C-1	U11-NPC-C-1-22	UNPCC	low-risk	low-risk	U11	NA	low-risk	1	22	1	1.90627	4.46542	8.51229	7.60047	8.28472	10.0158	11.0431	8.69772	6.73251	10.7427	13.96	15.4718	0.711959	2.52988	3.76954	3.60318	11.7861	11.7095	9.28281	11.5109	2.00488	3.31534	3.81107	12.4733	12.2086	9.25547	11.5387	1.33775	3.41376	13.4825	12.2592	7.85399	10.2206	3.44028	13.9759	12.1264	6.81277	9.20418	10.6324
U11-NPC-C-1	U11-NPC-C-1-23	UNPCC	low-risk	low-risk	U11	NA	low-risk	1	23	1	1.90627	4.0854	7.78786	2.80646	10.5564	11.8809	11.4864	10.4507	12.2891	13.7941	15.2619	17.2004	7.95	9.12686	8.72336	7.73178	9.5606	11.0697	12.9375	14.8048	2.20626	2.12565	5.6219	6.26451	7.24446	11.6686	12.7457	0.436969	4.48707	4.54907	5.27052	9.9594	10.8379	4.14033	4.34185	5.17317	9.77011	10.7206	1.84009
U11-NPC-C-1	U11-NPC-C-1-24	UNPCC	low-risk	low-risk	U11	NA	low-risk	1	24	1	1.90627	6.01832	11.4725	2.25548	7.58824	9.07595	10.3209	10.5126	12.1534	18.2464	20.8162	22.0349	5.51195	6.82471	8.07004	8.26476	10.177	16.2977	20.2544	21.6513	2.79007	3.69394	3.76185	4.70216	10.817	17.3617	19.1165	1.24541	1.44946	5.20808	10.7702	19.5797	21.4334	0.254547	4.80428	9.92537	19.6956	21.612	4.60606
U11-NPC-C-1	U11-NPC-C-1-25	UNPCC	low-risk	low-risk	U11	NA	low-risk	1	25	1	1.90627	7.04812	13.4356	18.9376	20.6339	20.7701	20.4165	22.5413	22.5627	11.8249	13.0098	13.5604	2.41603	1.91716	5.57849	12.4283	13.5542	19.2014	21.168	18.5568	1.22147	3.84596	10.7766	11.9944	19.5991	21.5018	18.6992	5.06531	11.998	13.215	20.3863	22.3161	19.5772	6.94692	8.15057	17.2269	19.0058	16.0202	1.32807
U11-NPC-C-1	U11-NPC-C-1-26	UNPCC	low-risk	low-risk	U11	NA	low-risk	1	26	1	1.90627	7.70334	14.6846	12.2633	12.4139	12.6454	12.8355	19.935	19.2285	17.4854	18.4315	16.3	0.734554	0.696077	1.91207	13.4937	16.012	19.1236	23.7044	23.6098	0.273024	1.17919	14.1799	16.7441	19.829	24.3452	24.1801	1.27274	14.0088	16.6377	19.8168	24.3941	24.2733	15.2541	17.9083	20.9879	25.4277	25.171	4.96238
U11-NPC-C-1	U11-NPC-C-1-27	UNPCC	low-risk	low-risk	U11	NA	low-risk	1	27	1	1.90627	7.9038	15.0668	2.93519	4.6559	6.35646	7.9357	19.7409	20.5386	21.2329	17.5824	14.6993	7.52446	9.28682	10.6329	20.7007	19.4002	19.9919	15.7659	12.2275	2.0265	5.50945	20.3217	23.9189	24.7083	21.6611	19.2528	4.12041	19.5359	24.3978	25.2349	22.5948	20.6212	15.5615	21.9594	22.8676	21.0781	20.1932	14.3747
U11-NPC-C-1	U11-NPC-C-1-28	UNPCC	low-risk	low-risk	U11	NA	low-risk	1	28	1	1.90627	6.77129	12.9079	3.87071	5.92468	7.22401	20.4861	15.0945	13.6258	12.8646	10.8953	9.40508	4.14822	3.48697	19.4142	18.6079	17.4189	16.654	14.7369	13.1538	4.02296	15.2898	17.8432	17.5545	16.7997	15.2513	13.3054	17.7821	21.2514	20.4581	19.6917	17.8921	16.1612	24.0581	26.197	25.6517	25.3009	23.1653	3.95635
U11-NPC-C-1	U11-NPC-C-1-29	UNPCC	low-risk	low-risk	U11	NA	low-risk	1	29	1	1.90627	7.03804	13.4164	13.0246	13.8387	23.2026	23.2739	22.9722	21.9133	21.3588	21.433	21.735	0.881126	15.0551	16.0315	16.5057	16.741	17.5519	21.0979	24.5868	14.4515	15.4894	16.0203	16.3568	17.2626	21.0117	24.6774	1.72576	3.04648	5.05261	7.18892	12.9955	18.6778	1.36218	3.49903	5.65445	11.4477	17.1862	2.18891
U11-NPC-C-1	U11-NPC-C-1-30	UNPCC	low-risk	low-risk	U11	NA	low-risk	1	30	1	1.90627	7.59833	14.4845	19.2778	21.2358	22.2673	18.6071	21.3212	20.9417	20.8328	20.6156	4.32684	2.13561	4.8908	2.05892	16.2119	17.5868	18.5724	20.6796	21.9152	3.31405	2.89229	16.053	17.5742	18.6384	20.9091	23.7093	4.04201	13.5054	15.1611	16.2977	18.7298	24.2161	14.1627	15.5283	16.5141	18.6335	20.9131	1.85375
U11-NPC-C-1	U11-NPC-C-1-31	UNPCC	low-risk	low-risk	U11	NA	low-risk	1	31	1	1.90627	6.16219	11.7468	13.1178	13.6689	16.2791	17.0075	12.9174	14.6649	11.7609	14.2538	14.2213	9.0287	13.7209	17.1293	18.7552	19.8439	19.6301	23.2336	24.0776	4.69636	8.23069	11.8487	12.378	13.7078	17.3461	18.6805	3.98623	9.97792	9.84203	12.4745	15.7622	17.3667	7.45498	6.74319	10.2275	13.0132	14.7507	1.77021
U11-NPC-C-1	U11-NPC-C-1-32	UNPCC	low-risk	low-risk	U11	NA	low-risk	1	32	1	1.90627	8.01674	15.2821	15.2423	19.7984	21.0982	23.7398	25.3207	24.9756	18.7993	8.16017	5.62517	9.07472	10.9876	15.142	17.3722	17.3509	22.7473	19.6424	19.1547	1.91342	6.10847	8.35762	8.39336	18.4514	20.6563	21.5701	4.21616	6.4682	6.53162	17.9539	21.3143	22.4732	2.25205	2.35851	16.805	22.5902	24.2458	0.551273
U11-NPC-C-1	U11-NPC-C-1-33	UNPCC	low-risk	low-risk	U11	NA	low-risk	1	33	1	1.90627	8.09865	15.4382	1.06039	2.63501	20.2989	21.8622	17.1772	22.6938	22.4418	16.6601	5.48985	1.59199	19.8535	21.5493	17.4475	23.1584	22.9782	17.4604	6.50876	19.6381	21.5408	18.2921	24.224	24.1288	18.8991	8.1004	3.2341	12.9298	18.632	19.9665	22.4359	21.8109	11.5335	16.4515	17.9289	21.5138	22.6288	6.83441
U11-NPC-C-1	U11-NPC-C-1-34	UNPCC	low-risk	low-risk	U11	NA	low-risk	1	34	1	1.90627	5.38695	10.269	3.54308	4.62897	5.96418	6.65731	8.55159	9.49585	17.6224	19.4926	17.6242	1.09052	2.43553	3.37848	5.98788	6.07194	14.1759	16.1037	18.8609	1.3463	2.44247	5.32544	5.01377	13.0997	15.0417	19.2528	1.50782	4.64974	3.70541	11.7615	13.7172	19.7288	3.14848	2.88345	10.9851	12.8353	18.7978	3.69138
U11-NPC-C-1	U11-NPC-C-1-35	UNPCC	low-risk	low-risk	U11	NA	low-risk	1	35	1	1.90627	8.23399	15.6962	17.371	19.1667	19.6124	19.9263	20.7274	16.1764	19.2799	18.8889	12.1686	3.28537	4.29491	5.72023	21.5779	20.7142	27.0605	26.6658	22.7666	1.02995	2.55727	19.901	19.798	26.316	25.941	22.8242	1.55648	19.2581	19.3892	25.9356	25.5677	22.7047	18.0049	18.4363	25.0027	24.645	22.1437	5.19231
U11-NPC-C-1	U11-NPC-C-1-36	UNPCC	low-risk	low-risk	U11	NA	low-risk	1	36	1	1.90627	7.77551	14.8222	5.00146	21.1765	22.7601	23.4758	25.0723	17.4322	18.5585	18.8496	13.9658	17.6723	20.8644	22.3133	24.5011	17.7331	19.7675	21.2931	17.2507	8.26549	11.7931	15.2261	15.1093	18.835	23.6954	23.9554	3.60764	7.02375	9.70262	13.0003	18.2704	20.349	3.43436	7.96074	10.6185	15.8582	18.7914	8.11843
U11-NPC-C-1	U11-NPC-C-1-37	UNPCC	low-risk	low-risk	U11	NA	low-risk	1	37	1	1.90627	8.38654	15.987	8.21354	16.0353	17.5752	15.8244	24.0713	25.3203	24.2402	21.7922	21.7618	7.85662	9.83075	8.22651	19.475	21.6837	21.4905	23.1506	23.5351	3.47709	3.35112	16.6913	19.7726	20.6046	25.9723	26.6623	1.79737	13.3865	16.5856	17.645	24.0983	24.8943	13.4694	16.4709	17.2547	22.9418	23.6876	3.51122
U11-NPC-C-1	U11-NPC-C-1-38	UNPCC	low-risk	low-risk	U11	NA	low-risk	1	38	1	1.90627	7.73127	14.7379	8.84867	9.41821	9.10547	21.6399	20.2515	20.0589	18.7941	18.0695	13.7005	2.99848	4.04712	17.0698	20.0123	23.5993	22.4672	22.4333	20.5855	1.24264	14.2392	17.0999	21.2268	20.148	20.285	19.319	13.6508	15.9674	19.9848	18.9079	19.0578	18.2607	10.0782	19.0462	18.6897	20.0111	24.0283	9.27839
U11-NPC-C-1	U11-NPC-C-1-39	UNPCC	low-risk	low-risk	U11	NA	low-risk	1	39	1	1.90627	3.67704	7.00942	1.56309	3.12013	3.719	14.4409	9.25004	8.23017	7.8093	5.02496	7.46252	2.08548	2.37075	14.6445	9.58022	8.32587	8.14508	5.11168	6.90876	0.977093	16.6564	11.6395	10.33	10.2101	7.14764	8.58024	16.5176	11.6161	10.2073	10.2107	7.1106	8.16912	5.22792	6.3264	6.64697	9.53541	8.90412	1.75785
U11-NPC-C-1	U11-NPC-C-1-40	UNPCC	low-risk	low-risk	U11	NA	low-risk	1	40	1	1.90627	8.3458	15.9093	5.35369	5.62853	20.8812	20.9552	22.0809	14.5076	14.8177	12.7195	21.1344	0.306655	20.523	21.4034	23.3272	19.6338	19.9013	17.6812	24.1661	20.4029	21.3258	23.2913	19.8649	20.1276	17.8971	24.2361	3.19054	6.82492	23.6298	23.3964	21.454	14.344	3.64928	21.696	21.4103	19.652	11.3105	20.335
U11-NPC-C-2	U11-NPC-C-2-00	UNPCC	low-risk	low-risk	U11	NA	low-risk	2	0	1	2.15187	7.50188	16.143	0.262717	24.5961	25.1402	25.4839	24.2684	24.4794	19.6045	17.7115	16.5823	24.7931	25.3372	25.6843	24.4836	24.7355	19.8552	17.9573	16.8276	0.544376	1.02432	2.76263	12.1394	22.244	22.7229	22.5131	0.604455	2.88902	12.2717	22.5891	23.1059	22.9146	2.58832	11.9037	22.45	23.0219	22.8598	9.38946
U11-NPC-C-2	U11-NPC-C-2-01	UNPCC	low-risk	low-risk	U11	NA	low-risk	2	1	1	2.15187	6.69668	14.4104	0.390647	3.00841	5.04036	20.6489	23.4761	21.1945	17.815	17.743	16.9146	2.84362	5.1344	20.2593	23.2985	21.0562	17.8109	17.7579	16.9636	3.35821	19.2014	20.4681	18.2133	15.2001	15.2103	14.5502	21.8989	19.8307	17.1888	12.9537	12.8138	11.9042	21.6756	22.3807	25.9862	26.6195	27.2423	3.32933
U11-NPC-C-2	U11-NPC-C-2-02	UNPCC	low-risk	low-risk	U11	NA	low-risk	2	2	1	2.15187	7.41163	15.9488	2.40574	6.38833	17.3072	17.7294	19.6537	22.0193	25.0897	23.4861	22.1738	4.05332	15.126	15.5017	17.3577	19.9977	24.511	23.3054	22.4008	11.1445	11.4809	13.3051	16.1673	22.8385	22.3227	22.1268	0.886465	3.23479	5.42091	19.3108	20.9539	22.75	2.39387	5.59321	20.1271	21.8211	23.6354	5.85538
U11-NPC-C-2	U11-NPC-C-2-03	UNPCC	low-risk	low-risk	U11	NA	low-risk	2	3	1	2.15187	6.59611	14.1939	13.7085	17.1256	16.2071	20.3199	22.8247	25.3328	24.5969	25.9625	20.8359	5.20939	7.11401	11.9625	16.0651	19.2552	19.1425	20.8735	27.6388	3.34451	7.22638	11.4727	14.6578	14.7289	16.465	26.8857	4.99055	8.96512	12.1476	12.0327	13.7664	23.7232	4.25446	7.43167	7.55571	9.27974	23.4984	3.19827
U11-NPC-C-2	U11-NPC-C-2-04	UNPCC	low-risk	low-risk	U11	NA	low-risk	2	4	1	2.15187	4.98581	10.7288	1.40196	3.15672	24.6412	15.1532	14.1296	14.0175	12.7418	11.8906	11.0982	4.4289	23.4942	13.7519	12.7723	12.6425	11.4072	10.5533	9.81055	26.1838	17.9991	17.1864	17.0325	15.8345	14.9801	14.2314	15.2006	18.4451	17.7175	19.3484	19.4022	20.5978	3.25791	2.56621	4.3974	4.75142	6.08968	0.764084
U11-NPC-C-2	U11-NPC-C-2-05	UNPCC	low-risk	low-risk	U11	NA	low-risk	2	5	1	2.15187	6.89902	14.8458	1.31864	21.8436	21.1864	20.8045	21.4284	19.2265	12.6522	11.0221	8.78057	22.1794	22.0449	21.7468	22.5089	20.4626	13.9682	12.2979	9.87962	9.77191	11.5351	15.1379	19.3763	23.414	24.8767	26.508	1.89549	5.47357	10.5185	17.2603	19.544	22.4433	3.61589	8.66588	15.8366	18.2476	21.3526	5.71306
U11-NPC-C-2	U11-NPC-C-2-06	UNPCC	low-risk	low-risk	U11	NA	low-risk	2	6	1	2.15187	6.96693	14.9919	1.40782	0.907293	6.19928	7.58933	21.5615	23.3066	22.4411	19.844	8.77292	0.709065	4.9101	6.31691	20.4768	22.5299	22.8407	20.4279	9.59941	5.29564	6.6832	20.6775	22.5205	22.2873	19.8171	8.92335	1.41119	15.7586	18.5055	22.6324	20.9692	11.6991	14.3886	17.3532	22.6433	21.2101	12.4981	6.72796
U11-NPC-C-2	U11-NPC-C-2-07	UNPCC	low-risk	low-risk	U11	NA	low-risk	2	7	1	2.15187	7.28824	15.6833	2.53068	13.8163	15.5075	18.4584	20.1756	18.8037	20.0615	19.6948	3.01598	13.0499	16.0244	19.3355	22.6595	21.3254	22.5846	22.2253	5.33763	7.75109	11.7107	26.5397	26.4821	27.6532	27.9552	13.674	4.04769	21.0802	21.6568	22.6754	23.292	13.8132	19.8548	20.8994	21.7646	22.5897	16.3294	2.6186
U11-NPC-C-2	U11-NPC-C-2-08	UNPCC	low-risk	low-risk	U11	NA	low-risk	2	8	1	2.15187	6.63065	14.2683	2.17648	7.17873	10.1799	11.4801	7.9323	21.1389	24.885	23.1983	21.8797	9.34826	12.3403	13.656	9.71116	22.9632	26.4955	24.2001	22.8705	3.02342	4.4309	5.79035	16.2915	20.9081	21.8357	20.6452	2.16306	7.53423	15.239	20.2061	22.3803	21.2832	7.15519	13.1244	18.1498	20.7856	19.7447	13.2522
U11-NPC-C-2	U11-NPC-C-2-09	UNPCC	low-risk	low-risk	U11	NA	low-risk	2	9	1	2.15187	6.3585	13.6826	6.41553	8.83159	10.9395	11.6266	14.4373	16.5928	24.6685	26.0714	22.6156	3.68596	4.89447	6.39774	8.86858	10.7288	22.2731	25.368	23.1483	2.56325	2.86292	5.61203	7.7774	18.7371	22.2642	20.5671	2.45833	4.11102	5.83458	19.1893	23.4055	22.221	2.85251	5.16618	16.7494	20.9792	19.9673	2.37834
U11-NPC-C-2	U11-NPC-C-2-10	UNPCC	low-risk	low-risk	U11	NA	low-risk	2	10	1	2.15187	5.74015	12.352	3.22185	16.2162	16.3201	17.8207	19.9715	20.8456	23.1187	22.6834	14.2677	14.3232	14.1123	15.8688	18.1216	19.918	21.583	22.3961	15.8139	1.92992	1.62165	3.79848	7.81391	7.50134	12.2716	16.2118	2.33156	4.54734	9.59139	8.58088	14.1491	17.7703	2.3163	7.49885	6.27305	12.2105	17.4247	6.40694
U11-NPC-C-2	U11-NPC-C-2-11	UNPCC	low-risk	low-risk	U11	NA	low-risk	2	11	1	2.15187	5.83412	12.5542	7.83386	11.5349	14.2427	14.4975	18.0904	17.9421	20.0392	25.4856	24.0921	3.70121	6.42642	6.76133	12.2144	12.9312	15.3052	21.7893	22.3175	2.75942	3.25324	10.3426	11.6571	14.0278	20.8145	22.3616	0.933776	9.10125	10.8457	13.095	19.93	22.2193	8.17114	9.94125	12.176	19.0084	21.3739	2.33522
U11-NPC-C-2	U11-NPC-C-2-12	UNPCC	low-risk	low-risk	U11	NA	low-risk	2	12	1	2.15187	7.17882	15.4479	8.58129	10.9332	12.4262	14.0187	20.3578	22.6566	23.2794	23.6695	23.3247	4.20182	3.89844	5.4391	12.22	21.8642	22.4046	22.7856	22.557	5.12532	5.54117	12.9933	25.9082	26.4321	26.8078	26.597	1.72312	8.45877	21.8318	22.3065	22.6651	22.5021	7.47432	22.8977	23.3464	23.6947	23.5556	21.4556
U11-NPC-C-2	U11-NPC-C-2-13	UNPCC	low-risk	low-risk	U11	NA	low-risk	2	13	1	2.15187	7.0668	15.2068	1.44226	6.86976	10.5107	19.9275	21.8169	24.2498	25.1739	23.3619	21.7021	5.84239	9.52268	19.7285	22.0017	24.3963	25.4741	24.0328	22.6486	3.68088	15.2984	18.7767	20.9577	22.5655	22.6994	22.6964	13.0177	17.3769	19.3129	21.2784	22.5227	23.4044	5.92525	6.92296	9.51154	13.8254	17.5305	2.49236
U11-NPC-C-2	U11-NPC-C-2-14	UNPCC	low-risk	low-risk	U11	NA	low-risk	2	14	1	2.15187	6.84346	14.7262	3.67994	6.562	4.88236	4.77747	9.46469	22.6609	25.6495	17.8089	14.0643	3.35727	2.40955	3.78001	7.51993	23.364	27.5023	21.1839	17.4767	1.87043	3.47816	4.77747	22.0483	27.192	22.8646	19.2821	1.89448	5.12946	21.3147	25.9607	21.037	17.4355	4.70098	19.6019	24.0751	19.4599	15.9288	17.8467
U11-NPC-C-2	U11-NPC-C-2-15	UNPCC	low-risk	low-risk	U11	NA	low-risk	2	15	1	2.15187	2.87183	6.1798	3.60185	4.2714	5.33098	5.56961	8.31795	8.11663	11.5718	5.95228	0.0795748	1.38766	2.62054	3.0498	6.90079	7.35609	9.88424	9.42752	3.66822	1.25769	1.66804	5.5374	6.07949	8.49664	9.70725	4.32121	0.463997	4.46258	5.20038	7.29819	10.418	5.37145	3.99922	4.76128	6.84751	10.4678	5.60497	1.47009
U11-NPC-C-2	U11-NPC-C-2-16	UNPCC	low-risk	low-risk	U11	NA	low-risk	2	16	1	2.15187	4.69668	10.1066	5.5386	9.66688	10.3171	13.6723	14.0928	15.1974	18.0092	19.7741	22.1219	5.49176	6.57083	11.0355	11.8298	12.9623	16.2416	18.0031	22.7871	1.23943	5.95404	6.93352	7.99499	11.383	13.0717	19.4033	4.7153	5.69669	6.75557	10.1438	11.8328	18.2934	1.13237	2.05297	5.44451	7.11774	14.3744	1.14128
U11-NPC-C-2	U11-NPC-C-2-17	UNPCC	low-risk	low-risk	U11	NA	low-risk	2	17	1	2.15187	6.88096	14.8069	1.29538	7.62047	17.2333	22.9078	22.6114	22.3594	24.6178	24.1939	22.8414	6.56871	17.0412	22.5943	22.5873	22.4001	25.1409	24.8076	23.4605	13.21	17.9436	19.2187	19.3466	24.4313	24.6159	23.3591	5.92525	6.03495	6.31931	13.8664	14.8862	14.0222	5.11128	6.21499	15.5671	17.1185	16.6616	1.14599
U11-NPC-C-2	U11-NPC-C-2-18	UNPCC	low-risk	low-risk	U11	NA	low-risk	2	18	1	2.15187	6.53555	14.0636	4.28383	5.48224	7.625	9.79288	10.9835	11.6108	10.8219	19.7108	22.3275	1.5917	3.36038	5.70796	6.81121	7.99705	15.0983	22.7434	24.705	2.79873	5.40043	6.29084	8.09147	16.1559	24.3248	26.2925	2.60976	3.52329	5.43689	18.4468	25.0698	26.534	1.30658	3.02489	20.5473	25.7516	26.7394	3.20381
U11-NPC-C-2	U11-NPC-C-2-19	UNPCC	low-risk	low-risk	U11	NA	low-risk	2	19	1	2.15187	6.62538	14.2569	10.8417	13.3993	13.4632	17.0053	22.5136	23.5563	23.4407	22.9073	22.7189	3.09933	3.65949	10.162	17.888	22.0745	22.4364	23.2527	24.1166	0.89358	7.75453	15.6783	20.5619	21.0422	22.2035	23.3303	6.8815	14.7964	19.6756	20.1618	21.3486	22.5019	7.93952	13.4499	14.0946	15.797	17.367	7.01532
U11-NPC-C-2	U11-NPC-C-2-21	UNPCC	low-risk	low-risk	U11	NA	low-risk	2	21	1	2.15187	7.2363	15.5716	3.78169	5.40922	11.0511	21.4345	22.5247	22.7702	21.3528	23.3696	16.6578	2.75023	9.52391	20.3696	21.8097	22.7404	21.59	25.1978	20.0536	6.80307	17.6631	19.1631	20.2843	19.2427	23.6683	20.1081	10.8619	12.437	14.0009	13.2872	19.8803	20.6733	2.40995	6.31345	7.36147	17.6674	25.356	4.13177
U11-NPC-C-2	U11-NPC-C-2-22	UNPCC	low-risk	low-risk	U11	NA	low-risk	2	22	1	2.15187	7.24928	15.5995	6.82235	22.7168	20.612	22.4924	22.6177	17.9344	15.4801	14.4563	14.2131	21.5209	20.0312	23.2586	23.7789	22.833	21.1693	20.5441	20.5481	2.65129	6.51747	7.90206	19.9854	22.3857	23.8652	25.1274	4.98122	6.26679	17.4219	19.7448	21.2141	22.4769	1.38606	14.7539	17.8563	19.6765	21.0949	13.7329
U11-NPC-C-2	U11-NPC-C-2-23	UNPCC	low-risk	low-risk	U11	NA	low-risk	2	23	1	2.15187	7.26976	15.6436	3.725	7.73576	11.4407	15.8896	16.0999	24.0815	19.9678	18.6152	17.5903	5.36053	9.98973	14.8977	15.3163	25.8076	23.1344	21.9603	20.9443	4.88281	9.89323	10.4488	23.3164	23.408	22.7575	21.8077	5.01069	5.59757	19.9851	22.55	22.4074	21.5661	0.949578	17.282	22.679	23.0688	22.3781	16.3425
U11-NPC-C-2	U11-NPC-C-2-24	UNPCC	low-risk	low-risk	U11	NA	low-risk	2	24	1	2.15187	7.46068	16.0544	4.50544	7.25738	9.9707	13.2032	14.3858	22.691	23.018	24.3083	24.4853	3.25742	5.56324	16.6596	17.5432	22.488	22.3314	22.5883	22.5603	3.00051	17.6906	18.2754	20.5939	20.1493	19.8536	19.7322	20.6358	21.1574	21.9232	21.1665	20.076	19.7808	1.82589	18.0055	19.6711	23.7261	24.4826	16.5518
U11-NPC-C-2	U11-NPC-C-2-25	UNPCC	low-risk	low-risk	U11	NA	low-risk	2	25	1	2.15187	6.81429	14.6635	12.0751	12.1513	10.9017	11.886	12.5092	11.3106	9.90986	18.129	16.0194	1.80145	7.87823	6.67315	9.39826	21.4981	21.662	19.633	22.5137	6.30969	4.96498	7.70706	22.1945	21.9562	17.9946	21.2759	1.76236	1.92696	22.1745	20.4984	11.7683	15.2719	2.74331	23.0224	21.666	13.0477	16.9904	23.8179
U11-NPC-C-2	U11-NPC-C-2-26	UNPCC	low-risk	low-risk	U11	NA	low-risk	2	26	1	2.15187	7.03256	15.1331	4.25297	9.9227	15.435	12.64	16.9304	17.599	22.9856	22.1693	16.6816	5.6728	11.1991	8.79988	12.9873	13.6523	21.7289	23.4563	18.4954	5.54363	4.63246	8.03922	8.66369	21.0104	25.9297	21.7795	4.89867	4.41336	4.75442	21.16	28.7367	25.3925	4.31505	4.98122	17.026	23.8435	20.5504	0.668618
U11-NPC-C-2	U11-NPC-C-2-27	UNPCC	low-risk	low-risk	U11	NA	low-risk	2	27	1	2.15187	7.43716	16.0038	17.4261	16.4072	17.673	17.1235	23.6137	26.3221	22.0896	21.5308	18.6525	1.38584	3.79005	3.98168	12.4597	17.4234	26.7343	26.9459	24.5513	3.00725	3.0123	11.873	16.709	25.3931	25.591	23.1803	0.60393	8.86829	13.7154	23.6149	23.9233	21.7033	8.97222	13.7209	23.1463	23.4375	21.1895	5.12946
U11-NPC-C-2	U11-NPC-C-2-28	UNPCC	low-risk	low-risk	U11	NA	low-risk	2	28	1	2.15187	5.26592	11.3316	6.51397	12.7495	13.6153	16.9488	14.3362	15.5419	19.643	22.916	26.2555	6.24569	7.12175	10.5694	8.56456	10.0012	14.4604	18.9736	23.17	0.898174	4.56069	4.63915	6.15299	10.4716	16.2891	21.1942	3.682	4.31542	5.74004	9.90379	15.8662	20.842	4.09637	4.60359	7.43801	13.7911	18.955	1.57731
U11-NPC-C-2	U11-NPC-C-2-29	UNPCC	low-risk	low-risk	U11	NA	low-risk	2	29	1	2.15187	7.09069	15.2582	2.03889	6.53081	4.7061	21.7506	23.532	26.7535	23.6195	21.7051	20.3535	4.81674	4.13399	21.5828	23.1167	25.5895	22.2233	20.0606	18.5008	3.69873	18.7859	19.791	21.0667	17.4961	15.2447	13.8475	17.4497	19.0124	22.102	19.1496	17.6277	16.8864	3.2186	13.1595	14.7452	17.67	20.8155	10.2788
U11-NPC-C-2	U11-NPC-C-2-30	UNPCC	low-risk	low-risk	U11	NA	low-risk	2	30	1	2.15187	6.57123	14.1404	4.04386	7.04806	12.2042	14.9684	16.1554	21.3006	23.4794	19.5287	11.4678	3.06998	8.23482	11.4005	13.0685	19.2744	21.8941	20.2593	14.0541	5.16881	8.50796	10.5199	17.4269	20.3355	20.509	15.8426	4.51281	7.51904	15.5567	18.9085	22.2198	19.7837	3.2509	11.4314	14.9087	20.2387	20.1105	8.18136
U11-NPC-C-2	U11-NPC-C-2-31	UNPCC	low-risk	low-risk	U11	NA	low-risk	2	31	1	2.15187	7.74331	16.6626	3.53477	5.26308	14.4148	21.3069	22.9954	27.1522	23.436	22.0838	19.8657	2.58942	11.3077	17.7722	19.6708	23.9011	21.2369	20.2918	19.0566	9.15277	16.7089	19.5646	23.9082	22.5499	21.917	21.2116	10.151	15.9225	20.1595	23.649	24.2802	25.8642	7.37882	10.8713	18.4538	20.3382	24.2629	4.3979
U11-NPC-C-2	U11-NPC-C-2-32	UNPCC	low-risk	low-risk	U11	NA	low-risk	2	32	1	2.15187	7.07434	15.223	6.32232	15.2592	14.5731	19.8039	22.867	23.5896	27.8768	27.3878	26.6126	9.56783	8.89311	14.7552	20.0241	20.828	26.4446	26.6962	26.1359	0.686837	5.64477	13.8035	14.6216	21.638	22.9866	22.813	6.18972	14.0125	14.8363	21.7597	23.0183	22.8112	9.66	10.3914	17.7776	19.7177	19.7934	0.830786
U11-NPC-C-2	U11-NPC-C-2-33	UNPCC	low-risk	low-risk	U11	NA	low-risk	2	33	1	2.15187	2.19963	4.7333	1.62633	6.24574	4.26338	3.18498	2.84796	2.03344	2.79273	4.30536	7.22345	5.4377	2.64327	1.81197	1.43058	1.10978	4.17021	5.81376	6.10443	4.75762	6.33633	6.07985	6.44846	8.98597	10.2528	1.6972	2.05004	2.0197	2.90693	6.72292	8.41479	4.64958	0.384108	1.2271	5.08613	6.82848	6.55157	0.981387
U11-NPC-C-2	U11-NPC-C-2-34	UNPCC	low-risk	low-risk	U11	NA	low-risk	2	34	1	2.15187	7.56904	16.2876	8.65535	4.08429	21.8195	20.266	22.4366	24.9002	25.3784	23.1913	21.0387	10.5755	22.696	20.7777	22.3201	22.9688	22.2315	16.1118	12.7193	18.1004	16.6718	18.9496	21.9026	22.8132	22.7139	21.7291	1.98937	2.56584	7.69312	10.9094	21.2184	25.2578	2.45227	7.17569	10.0278	19.4879	23.3466	5.13643
U11-NPC-C-2	U11-NPC-C-2-35	UNPCC	low-risk	low-risk	U11	NA	low-risk	2	35	1	2.15187	6.25935	13.4693	9.54825	9.56554	15.034	19.7814	22.6791	22.3148	24.1876	26.1244	27.669	0.633608	5.49268	10.3196	14.7611	14.1538	17.7279	20.4296	22.9464	5.57234	10.4594	15.2049	14.5735	18.27	21.0002	23.5451	4.91577	11.0991	10.2781	15.1962	18.3029	21.3739	8.22212	7.24983	13.132	16.4026	19.8296	0.982677
U11-NPC-C-2	U11-NPC-C-2-36	UNPCC	low-risk	low-risk	U11	NA	low-risk	2	36	1	2.15187	5.98963	12.8889	2.5959	6.85236	16.9958	19.2272	23.2492	23.0615	22.7029	22.2351	22.2345	4.30771	15.2832	17.8805	22.3474	22.1649	22.1027	21.7586	22.0098	14.1442	17.3995	22.5502	22.3823	22.8341	22.7035	23.3466	3.87138	9.6481	9.52963	11.1093	11.5702	13.211	5.77792	5.66224	7.41653	8.0263	9.88087	0.191642
U11-NPC-C-2	U11-NPC-C-2-37	UNPCC	low-risk	low-risk	U11	NA	low-risk	2	37	1	2.15187	6.97632	15.0121	4.78535	8.70805	10.927	23.6057	22.2034	14.08	13.0908	10.451	8.54687	3.99859	6.91106	26.1675	24.8688	18.2985	17.4952	15.1824	13.3316	3.83192	27.8991	26.7117	21.5333	20.9015	18.9436	17.2127	26.4016	25.3454	21.9471	21.596	20.3493	18.9653	1.49232	13.397	15.0363	19.0496	20.8902	11.943
U11-NPC-C-2	U11-NPC-C-2-38	UNPCC	low-risk	low-risk	U11	NA	low-risk	2	38	1	2.15187	7.6193	16.3957	5.34634	8.30885	9.3109	12.5872	24.8488	23.371	23.3061	19.7196	22.1824	3.36047	3.9855	7.24459	22.6671	21.4434	22.157	21.7433	24.3366	2.7841	4.78727	20.0539	18.9774	20.0894	21.6037	24.2119	3.40595	22.303	21.3389	22.6511	24.3357	26.9453	21.1988	20.4786	22.266	25.7685	28.3563	1.80409
U11-NPC-C-2	U11-NPC-C-2-39	UNPCC	low-risk	low-risk	U11	NA	low-risk	2	39	1	2.15187	5.14609	11.0737	12.9681	15.3837	19.3709	20.2329	17.2124	21.4114	22.8481	22.6152	24.8413	2.87264	7.69884	8.92516	8.12883	11.4625	12.6379	13.2482	23.3912	4.85296	6.11267	6.07886	8.85593	9.93816	10.7064	22.2472	1.32606	4.20167	4.53123	5.31474	6.43091	20.2625	4.07661	3.29713	3.9928	5.17475	19.4644	4.19903
U11-NPC-C-2	U11-NPC-C-2-40	UNPCC	low-risk	low-risk	U11	NA	low-risk	2	40	1	2.15187	6.33088	13.6232	2.17881	3.8713	8.14999	13.843	18.05	18.5279	22.4759	24.7312	22.3547	1.69496	6.22283	11.7857	15.9902	16.5566	20.692	23.0881	21.1482	4.95956	10.275	14.3696	15.0065	19.2859	21.7903	20.2155	5.81174	13.1557	14.3724	19.3454	22.2996	22.1465	10.5266	12.2578	17.4933	20.7558	22.2947	1.93499
U11-NPC-C-2-Clutch-4	U11-NPC-C-2-Clutch-4-00	UNPCC	low-risk	low-risk	U11	NA	low-risk	2	0	4	1.77243	5.76414	10.2166	3.52116	6.88891	7.49429	14.9034	16.9176	18.4628	19.6039	18.9123	21.3247	3.39299	4.19165	11.4885	13.397	15.1121	16.2896	15.6545	18.1986	2.53752	8.56573	10.0549	11.786	12.9889	12.4051	15.0563	7.42453	9.92411	12.65	13.9158	13.49	16.3198	4.19336	8.90459	10.0874	10.2237	13.1339	4.91897
U11-NPC-C-2-Clutch-4	U11-NPC-C-2-Clutch-4-01	UNPCC	low-risk	low-risk	U11	NA	low-risk	2	1	4	1.77243	5.50148	9.75101	1.0157	2.82142	10.0126	12.6274	12.1725	14.0017	16.5212	18.845	18.8747	1.80631	9.80203	12.6217	12.3317	14.4257	16.6459	19.1029	19.0804	9.60606	12.7363	12.7375	15.2524	16.9415	19.6109	19.4983	3.54224	4.64884	8.6161	7.91115	11.0599	10.6757	2.05912	6.01223	4.37715	7.53272	7.13364	4.09606
U11-NPC-C-2-Clutch-4	U11-NPC-C-2-Clutch-4-02	UNPCC	low-risk	low-risk	U11	NA	low-risk	2	2	4	1.77243	7.07044	12.5319	18.8541	18.6019	21.486	24.7059	22.7034	23.8684	23.3075	24.4605	23.8678	0.459748	9.37245	17.735	15.758	18.9753	18.981	21.4374	21.3388	9.76987	18.0948	16.1004	19.2997	19.2929	21.7394	21.6293	8.55797	6.83582	10.1936	10.3792	12.8989	12.9734	2.21653	2.46178	3.08807	5.12703	5.51625	3.36
U11-NPC-C-2-Clutch-4	U11-NPC-C-2-Clutch-4-03	UNPCC	low-risk	low-risk	U11	NA	low-risk	2	3	4	1.77243	8.86493	15.7125	9.73142	10.8119	19.8752	20.7926	21.9934	21.3629	13.8411	8.35033	4.5011	1.32998	15.2058	17.065	17.3167	19.6857	20.6278	17.9023	14.215	15.8014	17.7646	17.869	20.5954	21.9562	19.0613	15.3115	2.41254	2.17374	6.88342	20.6457	24.6751	22.8037	2.20397	4.61675	19.9203	24.8521	23.3422	6.59984
U11-NPC-C-2-Clutch-4	U11-NPC-C-2-Clutch-4-04	UNPCC	low-risk	low-risk	U11	NA	low-risk	2	4	4	1.77243	4.63093	8.20802	1.44892	6.41865	9.99494	10.0317	11.5521	11.6945	13.3439	15.9622	18.7307	5.19402	8.59694	8.75967	10.1684	10.255	11.895	14.5543	17.3857	4.11239	3.62504	5.46529	6.26912	8.31941	11.9589	15.375	2.17321	1.60426	2.26952	4.41137	8.41171	12.0165	2.47362	4.187	6.29302	10.425	14.0662	2.03829
U11-NPC-C-2-Clutch-4	U11-NPC-C-2-Clutch-4-05	UNPCC	low-risk	low-risk	U11	NA	low-risk	2	5	4	1.77243	4.81108	8.52732	2.77226	3.22704	3.64427	6.15329	8.76641	9.44077	14.6364	15.8822	17.1139	0.531411	3.27758	6.13002	9.19649	10.1254	15.5435	16.7042	17.9359	3.15932	5.95748	9.06174	10.03	15.4611	16.6015	17.8298	2.86853	5.91991	6.87097	12.3019	13.4446	14.6741	3.13611	4.20229	9.61211	10.7	11.9189	1.195
U11-NPC-C-2-Clutch-4	U11-NPC-C-2-Clutch-4-06	UNPCC	low-risk	low-risk	U11	NA	low-risk	2	6	4	1.77243	7.54957	13.3811	2.06731	2.43335	5.3517	5.16177	9.14076	21.1771	22.2253	24.3454	25.3032	2.25026	3.7248	3.76792	7.43228	19.3403	20.3849	22.554	23.541	3.42316	3.01648	7.10862	21.1191	22.1544	24.3837	25.4037	0.739232	3.78914	18.7734	19.78	22.1003	23.1779	4.09263	19.5126	20.5189	22.8395	23.9169	17.8313
U11-NPC-C-2-Clutch-4	U11-NPC-C-2-Clutch-4-07	UNPCC	low-risk	low-risk	U11	NA	low-risk	2	7	4	1.77243	5.01511	8.88894	9.08608	9.83322	16.181	16.0446	17.5563	18.9345	19.2998	20.5754	21.0195	1.44337	7.31599	7.22638	8.56904	10.313	10.5151	12.3936	12.6956	6.35123	6.22345	7.73175	10.3592	10.4334	12.6369	12.8642	0.267585	1.56669	7.18122	6.6877	9.86462	9.73486	1.80536	7.43343	6.94835	10.1173	9.99313	6.26318
U11-NPC-C-2-Clutch-4	U11-NPC-C-2-Clutch-4-08	UNPCC	low-risk	low-risk	U11	NA	low-risk	2	8	4	1.77243	7.68974	13.6296	0.186927	5.09807	5.41157	6.20659	13.8447	20.1326	21.7531	22.108	20.6963	5.13763	5.48125	6.15706	13.9052	20.3176	21.9388	22.2945	20.8832	0.948324	2.88526	8.81222	19.0579	20.7723	21.3573	20.4118	3.77854	8.44125	18.1235	19.8394	20.4328	19.5136	9.43057	21.879	23.5977	24.2041	23.29	18.6148
U11-NPC-C-2-Clutch-4	U11-NPC-C-2-Clutch-4-09	UNPCC	low-risk	low-risk	U11	NA	low-risk	2	9	4	1.77243	3.44455	6.10523	3.17532	3.01382	3.44784	4.1432	10.1634	6.96667	5.16654	4.83937	4.25734	0.760243	2.13223	3.18325	12.7422	8.84751	6.26318	5.22415	2.86443	2.81257	3.87228	12.1665	8.17143	5.53465	4.46846	2.15734	1.05985	13.6068	10.1722	7.88765	7.05223	4.96902	14.2719	11.0303	8.85243	8.07114	6.02831	4.6331
U11-NPC-C-2-Clutch-4	U11-NPC-C-2-Clutch-4-10	UNPCC	low-risk	low-risk	U11	NA	low-risk	2	10	4	1.77243	6.74222	11.9501	0.986805	3.68771	10.3393	11.2531	12.4577	11.6667	21.3589	22.1604	22.8833	3.45945	9.99565	10.8823	11.831	10.9363	20.4011	21.1954	21.9099	6.65507	7.57526	9.08721	8.60453	19.5041	20.4022	21.2664	0.953744	4.17385	5.19446	17.3199	18.3518	19.4475	3.65933	4.9734	16.9341	17.9762	19.0967	1.89665
U11-NPC-C-2-Clutch-4	U11-NPC-C-2-Clutch-4-11	UNPCC	low-risk	low-risk	U11	NA	low-risk	2	11	4	1.77243	7.81387	13.8496	2.89784	4.17632	5.18049	21.222	22.6917	23.4199	19.8787	21.856	21.0009	1.49023	2.37027	21.0682	22.7127	23.7853	20.5291	22.813	22.1804	1.0369	20.208	21.9201	23.1447	20.0468	22.472	21.9623	20.3736	22.1377	23.4771	20.497	23.0065	22.57	2.04572	4.70225	5.83512	8.49826	10.0076	2.9007
U11-NPC-C-2-Clutch-4	U11-NPC-C-2-Clutch-4-12	UNPCC	low-risk	low-risk	U11	NA	low-risk	2	12	4	1.77243	5.15351	9.13425	2.10574	5.10116	4.10905	3.82712	9.79358	13.703	14.5208	17.0328	16.1162	3.08483	2.82426	2.51302	10.4702	13.8223	14.7879	17.3847	16.6248	2.33128	2.27985	11.0489	13.4102	14.5543	17.1944	16.6866	0.312055	8.76425	11.4553	12.5286	15.1631	14.5611	8.90643	11.6938	12.753	15.3845	14.7609	4.8389
U11-NPC-C-2-Clutch-4	U11-NPC-C-2-Clutch-4-13	UNPCC	low-risk	low-risk	U11	NA	low-risk	2	13	4	1.77243	3.33324	5.90794	1.9627	2.69983	2.95509	5.66138	6.51964	6.96174	8.92554	11.228	14.5374	0.914499	2.79111	4.83013	4.83552	5.37653	7.27642	10.0976	12.9245	2.49323	4.07889	3.92977	4.4625	6.3692	9.22047	12.0162	2.7994	4.6352	4.82728	6.77551	8.40772	12.1699	3.20146	2.96351	4.5953	5.60847	9.58923	0.72791
U11-NPC-C-2-Clutch-4	U11-NPC-C-2-Clutch-4-14	UNPCC	low-risk	low-risk	U11	NA	low-risk	2	14	4	1.77243	3.00176	5.32041	1.71955	4.00856	5.43339	7.90669	8.23327	8.59117	9.14712	8.83472	4.51152	2.5186	4.12241	6.29902	6.70011	7.10927	7.83391	7.4564	5.26347	1.68047	3.92466	4.22588	4.6042	5.3324	4.93988	7.71005	3.04624	3.03135	3.25443	3.72703	3.40269	9.36474	0.856941	1.46171	2.95557	2.34414	11.1213	0.609248
U11-NPC-C-2-Clutch-4	U11-NPC-C-2-Clutch-4-15	UNPCC	low-risk	low-risk	U11	NA	low-risk	2	15	4	1.77243	3.53459	6.26482	4.09438	4.23793	7.39624	10.7072	10.9492	12.1741	13.8812	13.9919	14.5912	0.143601	3.47861	6.65098	6.87322	8.09626	9.79516	9.95618	10.6892	3.35078	6.50891	6.73022	7.95407	9.65237	9.81642	10.5565	4.2847	4.32244	4.92525	6.65046	6.62077	7.22436	0.426124	2.52938	3.73187	4.48554	6.01413	2.10425
U11-NPC-C-2-Clutch-4	U11-NPC-C-2-Clutch-4-16	UNPCC	low-risk	low-risk	U11	NA	low-risk	2	16	4	1.77243	6.01856	10.6675	6.59963	9.04944	10.1991	16.0151	16.683	17.6752	18.643	21.7125	23.6404	2.54417	4.21516	9.94014	10.4829	12.2779	13.9745	18.1054	20.4168	2.06911	7.46039	7.96455	10.0257	11.9941	16.4702	18.8885	5.84199	6.4844	8.07366	9.93726	14.4104	16.8413	0.903154	3.51562	6.39782	11.5863	14.1506	3.92576
U11-NPC-C-2-Clutch-4	U11-NPC-C-2-Clutch-4-17	UNPCC	low-risk	low-risk	U11	NA	low-risk	2	17	4	1.77243	4.3948	7.78948	2.28474	3.3577	4.59181	8.95655	12.0598	13.383	10.7548	14.6491	15.0349	3.80332	5.00262	9.99912	12.8356	14.3739	12.1568	15.9988	16.5218	1.26576	6.21226	9.04691	10.5713	8.50045	12.281	12.8799	5.1325	7.83449	9.41686	7.58568	11.2732	11.9463	3.28805	4.42777	2.7767	6.16561	6.93647	1.9643
U11-NPC-C-2-Clutch-4	U11-NPC-C-2-Clutch-4-18	UNPCC	low-risk	low-risk	U11	NA	low-risk	2	18	4	1.77243	4.37095	7.74722	3.53253	6.00751	7.11406	13.4429	14.4908	14.2318	15.6392	16.472	15.9479	3.27776	4.19295	10.0999	10.9895	10.7047	12.1362	12.9768	12.433	1.12666	7.62308	9.10085	9.49465	11.1349	12.0021	11.3137	6.50732	8.06564	8.61135	10.284	11.1486	10.4308	2.56223	4.63279	6.13077	6.80538	5.96526	2.36446
U11-NPC-C-2-Clutch-4	U11-NPC-C-2-Clutch-4-19	UNPCC	low-risk	low-risk	U11	NA	low-risk	2	19	4	1.77243	5.58916	9.90641	1.13527	13.2325	12.4565	15.1223	15.0718	17.4506	20.9389	20.2759	17.4995	14.17	13.4112	15.8068	15.6699	17.9706	21.2832	20.6238	18.0282	0.848882	5.02063	6.23031	8.63072	13.3277	12.7781	8.55181	5.55676	6.66836	9.16767	13.8578	13.2901	9.09928	1.4252	3.61468	8.31076	7.75749	3.54289	2.67927
U11-NPC-C-2-Clutch-4	U11-NPC-C-2-Clutch-4-21	UNPCC	low-risk	low-risk	U11	NA	low-risk	2	21	4	1.77243	5.30317	9.39952	1.05985	3.13639	7.34962	9.29364	10.8436	10.8084	12.3687	13.9281	21.0797	2.07657	6.31782	8.25551	9.78375	9.77136	11.3418	12.935	20.8448	4.34313	6.24862	7.70719	7.75184	9.34481	11.0166	20.5155	1.95289	4.00556	5.01857	6.59541	8.61301	22.083	2.51291	4.15404	5.51334	7.58546	22.5471	2.06509
U11-NPC-C-2-Clutch-4	U11-NPC-C-2-Clutch-4-22	UNPCC	low-risk	low-risk	U11	NA	low-risk	2	22	4	1.77243	6.03221	10.6917	0.51164	4.48197	11.6317	12.248	13.4756	14.8732	18.7837	19.5694	21.1798	3.97556	11.1295	11.759	13.0733	14.4321	18.4836	19.276	20.924	7.16013	7.85272	9.83971	10.8574	15.9811	16.8132	18.7337	1.38277	6.06884	5.44807	12.9176	13.7348	16.0675	4.78886	4.06764	11.5791	12.3903	14.7361	2.32747
U11-NPC-C-2-Clutch-4	U11-NPC-C-2-Clutch-4-23	UNPCC	low-risk	low-risk	U11	NA	low-risk	2	23	4	1.77243	5.91883	10.4907	2.19198	4.35945	4.29912	9.51535	15.6663	18.4433	16.3651	15.0764	18.8706	2.37244	3.52807	8.55968	15.7601	18.7373	16.8538	15.7153	19.7118	2.7435	6.78806	14.7932	17.9256	16.2797	15.3282	19.484	5.22809	12.3154	15.3686	13.6219	12.6185	16.7535	8.87947	12.1584	11.1246	10.7148	14.9334	3.28108
U11-NPC-C-2-Clutch-4	U11-NPC-C-2-Clutch-4-24	UNPCC	low-risk	low-risk	U11	NA	low-risk	2	24	4	1.77243	8.29045	14.6943	6.97284	8.56904	11.2676	12.027	22.8887	21.6473	21.676	21.0569	6.06837	1.91782	4.33256	5.09925	20.2256	19.684	20.5824	20.123	12.9298	2.79285	3.5179	21.0855	20.7371	21.8228	21.4035	14.6098	0.767367	20.3914	20.363	21.7654	21.4267	17.2589	20.5507	20.6097	22.0892	21.7711	18.0239	2.41729
U11-NPC-C-2-Clutch-4	U11-NPC-C-2-Clutch-4-25	UNPCC	low-risk	low-risk	U11	NA	low-risk	2	25	4	1.77243	4.60613	8.16406	3.51098	5.32643	6.07124	6.82593	10.3845	11.5868	13.9565	14.9302	17.5685	4.98007	4.71709	5.70748	10.8523	11.9597	14.5346	15.9979	18.5027	1.57635	1.72919	5.88088	6.97961	9.55862	11.1126	13.5629	1.00007	6.66337	7.6348	10.2437	12.0261	14.353	5.7884	6.711	9.31534	11.1666	13.4441	1.20811
U11-NPC-C-2-Clutch-4	U11-NPC-C-2-Clutch-4-26	UNPCC	low-risk	low-risk	U11	NA	low-risk	2	26	4	1.77243	7.6098	13.4879	4.03733	4.0493	7.64143	10.0528	12.3933	20.6197	18.1567	17.478	14.4318	0.912304	3.60579	6.10849	8.36709	21.1691	19.1487	17.8623	16.7167	3.84258	6.01537	8.58667	22.0336	19.9734	18.7335	17.3615	2.91292	4.76872	22.1341	20.5376	18.7997	19.1479	3.45282	24.7263	23.2723	21.4062	22.0586	23.8331
U11-NPC-C-2-Clutch-4	U11-NPC-C-2-Clutch-4-27	UNPCC	low-risk	low-risk	U11	NA	low-risk	2	27	4	1.77243	7.18918	12.7423	2.14202	2.3357	6.42119	10.4227	17.114	19.1956	20.0816	20.6536	26.5226	2.16859	4.65721	8.45504	15.0125	17.1265	17.9511	18.5118	24.7012	4.52369	8.66952	15.6245	17.5781	18.7382	19.536	26.5543	4.15604	11.1979	13.0803	14.3956	15.3918	23.8814	7.11434	8.92657	10.3895	11.6164	21.6035	2.38772
U11-NPC-C-2-Clutch-4	U11-NPC-C-2-Clutch-4-28	UNPCC	low-risk	low-risk	U11	NA	low-risk	2	28	4	1.77243	7.20028	12.762	4.69646	13.112	16.8188	22.5795	22.9617	24.5582	25.7637	26.0444	20.8066	8.4964	12.3681	19.388	20.1919	22.3885	23.3481	23.5055	18.4392	4.16368	13.8368	15.5165	18.7667	19.1201	19.0041	14.8949	10.7077	12.7706	16.3896	16.4079	16.1563	12.8457	2.53944	6.40319	5.89465	5.51973	4.6276	3.8793
U11-NPC-C-2-Clutch-4	U11-NPC-C-2-Clutch-4-29	UNPCC	low-risk	low-risk	U11	NA	low-risk	2	29	4	1.77243	6.7053	11.8847	2.04334	3.2128	3.98333	9.09002	10.1442	13.5839	21.6148	21.4908	2.52949	1.17274	1.94098	7.22654	8.16726	12.095	21.6126	21.9637	4.53356	0.771833	6.15469	7.01955	11.2372	21.5885	22.2096	5.67956	5.52497	6.29943	10.7806	21.7028	22.4942	6.4499	1.74715	5.772	19.7171	21.7271	11.2238	6.4844
U11-NPC-C-2-Clutch-4	U11-NPC-C-2-Clutch-4-30	UNPCC	low-risk	low-risk	U11	NA	low-risk	2	30	4	1.77243	2.58047	4.57371	2.75828	2.55551	2.58327	2.31612	2.7908	3.91641	5.851	4.45858	7.95127	0.670566	0.919496	3.35659	4.62537	5.67629	7.95404	7.15168	10.5892	0.254417	2.74892	4.07123	5.08834	7.3955	6.7975	10.1802	2.56491	3.91553	4.91011	7.23114	6.73388	10.0872	1.42319	2.34597	4.68083	4.72243	7.80516	1.13476
U11-NPC-C-2-Clutch-4	U11-NPC-C-2-Clutch-4-31	UNPCC	low-risk	low-risk	U11	NA	low-risk	2	31	4	1.77243	5.7332	10.1617	13.8428	15.5696	16.459	16.7794	17.9086	16.3857	18.8224	16.6271	11.4979	1.99124	3.00687	2.93905	4.5079	4.94168	6.32629	11.1216	19.0044	1.01598	1.547	3.9549	5.61872	6.20451	12.4736	20.9886	1.53473	4.06983	6.21166	6.41637	13.2465	22.0035	2.54417	4.81058	4.88297	11.9787	21.495	3.11136
U11-NPC-C-2-Clutch-4	U11-NPC-C-2-Clutch-4-32	UNPCC	low-risk	low-risk	U11	NA	low-risk	2	32	4	1.77243	6.69167	11.8605	7.64331	7.51303	11.4163	15.9135	15.126	15.249	11.7522	5.62514	4.73503	1.69455	5.8159	21.6101	21.4398	21.6876	18.91	12.7981	10.4851	4.55851	20.4403	20.4204	20.7007	18.2098	12.2115	9.60841	21.4668	21.9519	22.325	20.6704	15.143	12.0733	2.44228	2.96283	7.04935	10.7684	11.436	0.567381
U11-NPC-C-2-Clutch-4	U11-NPC-C-2-Clutch-4-33	UNPCC	low-risk	low-risk	U11	NA	low-risk	2	33	4	1.77243	7.69982	13.6474	2.63443	5.52844	7.43871	20.3676	19.6978	21.3927	22.6806	23.8115	21.51	4.27607	6.73366	21.7808	21.2963	23.0166	24.2333	25.6818	23.7205	2.59102	19.2558	19.0946	20.8192	21.8867	23.9064	22.8042	17.2106	17.2238	18.9289	19.9069	22.2096	21.6039	1.87248	2.40016	2.77815	6.27301	9.42094	1.72919
U11-NPC-C-2-Clutch-4	U11-NPC-C-2-Clutch-4-34	UNPCC	low-risk	low-risk	U11	NA	low-risk	2	34	4	1.77243	4.82855	8.55829	2.4961	5.57204	7.25158	8.96534	10.1244	9.80495	13.1163	11.7439	19.9627	3.83303	5.50601	7.55834	8.52088	7.46373	10.7051	9.24863	17.8544	1.69979	3.75642	4.69152	4.83108	8.23147	7.80633	18.4243	2.28286	3.02331	3.93828	7.18405	7.34775	18.5694	1.37342	5.11445	7.77578	8.71328	20.2929	4.6263
U11-NPC-C-2-Clutch-4	U11-NPC-C-2-Clutch-4-35	UNPCC	low-risk	low-risk	U11	NA	low-risk	2	35	4	1.77243	3.30613	5.8599	1.59081	3.48477	4.34385	4.71782	3.99066	3.62038	4.64014	9.23602	6.41923	3.04793	3.65745	3.91992	2.46411	2.65004	4.85007	9.98671	6.84152	0.963603	1.41532	4.50065	5.54318	7.83281	12.7105	9.76116	0.460371	4.62487	5.94309	8.50584	13.5194	10.4802	4.64662	6.08086	8.76611	13.8471	10.7606	1.92958
U11-NPC-C-2-Clutch-4	U11-NPC-C-2-Clutch-4-36	UNPCC	low-risk	low-risk	U11	NA	low-risk	2	36	4	1.77243	5.94332	10.5341	18.984	22.9315	21.8331	22.7883	17.709	22.3912	21.5843	21.2505	21.6178	5.60847	5.94063	7.16876	4.61098	9.0374	12.4072	16.0663	17.2117	1.83166	2.33373	5.32272	4.9506	9.31752	13.6348	14.8084	1.25394	4.13386	3.40538	7.60416	11.8669	13.0436	5.18115	2.64116	7.07126	11.4404	12.6052	5.73576
U11-NPC-C-2-Clutch-4	U11-NPC-C-2-Clutch-4-37	UNPCC	low-risk	low-risk	U11	NA	low-risk	2	37	4	1.77243	5.92675	10.5048	21.6425	21.9416	21.549	24.8234	26.3216	26.2149	26.8918	26.7616	16.4441	0.646205	1.14181	5.88784	7.80762	8.71555	9.16907	11.1295	14.8498	0.695721	5.24166	7.16189	8.07156	8.52306	10.4981	14.6142	4.96366	6.90515	7.73086	8.21928	10.0727	13.9229	1.94378	2.87382	3.28317	5.48475	13.6674	1.32177
U11-NPC-C-2-Clutch-4	U11-NPC-C-2-Clutch-4-38	UNPCC	low-risk	low-risk	U11	NA	low-risk	2	38	4	1.77243	7.5542	13.3893	0.779219	6.32611	6.92986	10.771	20.0271	21.0664	20.6765	21.3613	21.9109	5.7979	6.15259	9.99459	19.3424	20.5278	20.1699	20.8919	21.5469	5.47121	7.18823	19.1188	22.0144	21.9674	22.9844	24.4155	4.0476	13.9944	16.546	16.4988	17.5323	19.0945	12.3997	16.4029	16.6487	17.8929	20.0827	6.34564
U11-NPC-C-2-Clutch-4	U11-NPC-C-2-Clutch-4-39	UNPCC	low-risk	low-risk	U11	NA	low-risk	2	39	4	1.77243	2.46547	4.36988	5.5704	6.11299	6.61298	6.28906	7.16748	5.08366	4.51685	4.02823	3.62757	1.10743	3.51953	4.99409	8.49977	8.62979	4.00377	4.39974	4.34675	2.54822	4.23103	7.96357	8.51603	3.60309	4.12775	4.17693	1.95553	5.90387	7.29749	2.44075	3.11587	3.39907	3.95085	5.67684	1.81201	2.26915	2.6662	3.37539
U11-NPC-C-2-Clutch-4	U11-NPC-C-2-Clutch-4-40	UNPCC	low-risk	low-risk	U11	NA	low-risk	2	40	4	1.77243	7.11309	12.6075	4.43514	3.76396	14.5536	16.9304	20.0206	19.2233	17.1271	19.5413	19.2501	1.58919	12.8728	15.6808	20.8098	20.1765	18.7289	21.2157	21.3501	14.3647	17.1234	21.8439	21.1632	19.5167	21.9931	21.9857	3.03692	11.551	11.5073	12.3599	14.3193	15.7119	9.36315	9.54015	11.1225	12.7124	14.3867	1.04351
U11-PCA-C-2-Clutch-4	U11-PCA-C-2-Clutch-4-00	UPCAC	low-risk	low-risk	U11	high-risk	low-risk	2	0	4	1.86683	5.35864	10.0037	4.47346	5.10813	6.08008	9.41404	10.1845	17.9455	17.8428	20.4725	20.6153	0.908539	4.5341	5.68328	8.68896	15.8678	14.4155	17.5095	17.6377	3.94922	4.77934	7.95411	15.0148	13.5097	16.6034	16.7312	4.49364	4.33045	11.9507	11.9913	14.417	14.5621	5.62121	10.9736	8.73364	11.9379	12.0586	7.77904
U11-PCA-C-2-Clutch-4	U11-PCA-C-2-Clutch-4-01	UPCAC	low-risk	low-risk	U11	high-risk	low-risk	2	1	4	1.86683	8.03467	14.9994	5.32043	7.73706	11.3406	12.2643	21.2822	21.3643	22.2259	21.7471	22.5649	2.46565	6.65805	7.97526	20.7175	21.6655	23.4367	22.9805	24.8187	5.48045	7.08315	21.4891	22.7854	24.8799	24.4379	26.608	1.71215	17.578	19.5066	22.2709	21.8775	24.8953	16.0695	18.1479	21.0743	20.6974	23.9327	3.49926
U11-PCA-C-2-Clutch-4	U11-PCA-C-2-Clutch-4-02	UPCAC	low-risk	low-risk	U11	high-risk	low-risk	2	2	4	1.86683	3.59509	6.71143	1.16316	1.13785	2.19179	2.00254	5.68005	5.77613	9.56153	10.9093	14.7662	0.297932	1.08442	2.1981	6.18454	6.23611	10.1384	11.508	15.6168	1.05616	1.90888	5.90263	5.95037	9.85968	11.2309	15.3775	2.44366	6.37256	6.37987	10.3274	11.7064	16.0693	4.00212	4.04309	7.96406	9.33855	13.6258	0.261553
U11-PCA-C-2-Clutch-4	U11-PCA-C-2-Clutch-4-03	UPCAC	low-risk	low-risk	U11	high-risk	low-risk	2	3	4	1.86683	8.10248	15.126	3.22324	3.11567	4.90187	6.54988	19.2176	18.9768	21.23	23.8021	20.3675	1.12385	2.14842	3.69869	17.2498	17.4817	20.8054	24.8678	21.9168	1.78727	4.64953	18.3224	18.5966	21.9044	25.7577	22.6832	4.18491	17.9558	18.5339	22.4044	26.9213	24.0453	13.7966	14.3637	18.5884	24.1771	21.8845	3.17107
U11-PCA-C-2-Clutch-4	U11-PCA-C-2-Clutch-4-04	UPCAC	low-risk	low-risk	U11	high-risk	low-risk	2	4	4	1.86683	7.67017	14.3189	4.90515	9.00601	11.3468	11.2908	11.5151	20.7529	20.1996	16.432	14.6312	4.1014	6.44411	7.04859	7.79776	18.05	22.5381	19.1315	17.8412	2.36595	4.73125	6.23135	16.6725	25.1362	22.0423	21.0849	4.27269	6.02999	15.8901	26.497	23.6034	22.839	1.76739	11.9478	23.0346	20.4774	20.0898	10.5219
U11-PCA-C-2-Clutch-4	U11-PCA-C-2-Clutch-4-05	UPCAC	low-risk	low-risk	U11	high-risk	low-risk	2	5	4	1.86683	6.6549	12.4236	0.905422	6.90962	13.7203	16.982	18.2358	18.5509	20.483	20.934	20.5207	6.32612	13.1887	16.5298	17.7327	18.0987	20.1555	20.6252	21.1265	6.87582	10.3141	11.437	11.8747	14.2285	14.753	20.9718	3.65626	4.5703	5.14084	8.07194	8.68206	22.3097	1.68133	1.56932	4.54269	5.17892	22.3228	1.24826
U11-PCA-C-2-Clutch-4	U11-PCA-C-2-Clutch-4-06	UPCAC	low-risk	low-risk	U11	high-risk	low-risk	2	6	4	1.86683	5.49662	10.2613	5.2557	5.59818	8.44079	10.127	11.3781	13.3088	8.36202	8.96511	5.24326	2.82833	4.02628	5.87652	8.09226	16.3024	13.5332	14.2156	10.2602	3.02732	4.5586	5.94557	14.0613	13.0233	13.9888	9.6405	1.85068	4.3328	16.3158	16.0502	17.0089	12.6672	2.89628	16.699	17.4302	18.4754	14.0559	15.2491
U11-PCA-C-2-Clutch-4	U11-PCA-C-2-Clutch-4-07	UPCAC	low-risk	low-risk	U11	high-risk	low-risk	2	7	4	1.86683	7.43114	13.8727	6.99549	19.7558	20.5175	23.1253	23.2339	22.4358	21.2106	18.3605	21.5112	14.8923	16.7453	19.3747	21.3496	20.4573	22.1523	19.9938	23.6603	3.78541	5.53542	10.8438	10.0671	17.4643	17.6249	21.0246	2.64914	7.06197	6.30109	14.1999	14.8152	17.9556	6.43071	5.92939	14.7358	15.8835	18.6707	0.908539
U11-PCA-C-2-Clutch-4	U11-PCA-C-2-Clutch-4-08	UPCAC	low-risk	low-risk	U11	high-risk	low-risk	2	8	4	1.86683	7.83754	14.6314	2.82192	6.21536	7.33405	17.7828	20.0085	26.3098	26.0513	23.4481	13.2687	3.43065	4.53204	15.0349	17.2226	23.7918	23.8206	21.6134	10.6532	1.8236	11.6064	13.7966	21.3173	21.8951	20.3902	7.33555	11.0067	13.0063	19.5833	20.0782	18.5932	7.30977	2.51919	16.3095	19.3337	20.8489	4.94721	14.7903
U11-PCA-C-2-Clutch-4	U11-PCA-C-2-Clutch-4-09	UPCAC	low-risk	low-risk	U11	high-risk	low-risk	2	9	4	1.86683	6.22286	11.617	8.4982	10.4886	14.618	14.3913	14.3712	15.4335	17.0944	22.5723	21.6537	2.00424	6.4128	6.21013	6.43041	7.98773	10.8106	21.271	21.8199	4.7944	4.62447	5.03955	6.83223	10.0721	21.7054	22.5796	0.238961	0.979219	2.7583	6.44529	19.942	21.5798	0.865516	2.74278	6.42064	19.8296	21.4342	1.95512
U11-PCA-C-2-Clutch-4	U11-PCA-C-2-Clutch-4-10	UPCAC	low-risk	low-risk	U11	high-risk	low-risk	2	10	4	1.86683	6.87239	12.8296	3.31976	4.08566	6.72148	23.7214	20.0229	20.3185	17.7126	19.1354	16.3538	1.91671	4.11908	24.2586	18.7458	18.7426	16.2601	16.9558	14.2779	5.58666	26.1706	20.4715	20.377	17.9483	18.3399	15.7401	21.9733	14.971	14.802	12.4125	12.8401	10.1833	12.7322	14.6667	14.1011	18.6737	17.8568	1.94366
U11-PCA-C-2-Clutch-4	U11-PCA-C-2-Clutch-4-11	UPCAC	low-risk	low-risk	U11	high-risk	low-risk	2	11	4	1.86683	4.8492	9.05263	9.46672	12.0061	11.2015	14.4007	16.8682	21.0469	18.8379	20.9316	21.3113	2.79019	2.75512	6.08454	8.08436	12.9745	11.1603	14.2935	15.2432	1.4083	3.53062	5.30671	10.28	8.60198	11.9596	13.0549	3.43221	5.7079	10.3549	8.44946	11.5386	12.5039	2.57874	6.92314	5.09112	8.44856	9.60265	5.1453
U11-PCA-C-2-Clutch-4	U11-PCA-C-2-Clutch-4-12	UPCAC	low-risk	low-risk	U11	high-risk	low-risk	2	12	4	1.86683	7.94317	14.8286	2.11179	5.78537	9.99407	21.1668	21.9417	25.851	26.4559	24.6632	22.5109	4.12614	8.49284	20.0427	21.3867	25.9049	26.6217	24.8855	22.7175	4.37739	16.0662	17.973	23.3021	24.1908	22.5755	20.4202	11.8106	14.4462	20.6942	21.7716	20.344	18.2722	6.30751	14.3617	15.8631	15.3641	14.1187	8.06651
U11-PCA-C-2-Clutch-4	U11-PCA-C-2-Clutch-4-13	UPCAC	low-risk	low-risk	U11	high-risk	low-risk	2	13	4	1.86683	6.35155	11.8573	16.8166	15.8406	15.0639	20.5321	21.7192	20.4931	23.2002	20.9618	20.1777	1.02354	2.96104	7.97966	8.87441	10.2595	13.9682	16.2093	22.0415	2.16898	8.03167	9.01545	10.1018	13.834	15.751	21.3147	6.82018	7.93479	8.46484	12.1808	13.7024	19.1465	1.1967	2.85905	6.20708	9.84402	17.3968	3.04733
U11-PCA-C-2-Clutch-4	U11-PCA-C-2-Clutch-4-14	UPCAC	low-risk	low-risk	U11	high-risk	low-risk	2	14	4	1.86683	7.30345	13.6343	7.29974	7.91664	14.0045	18.6273	23.158	23.49	18.967	22.8681	24.7389	0.655933	6.92617	12.097	19.758	20.6777	16.19	20.8098	23.3141	6.44529	11.7252	19.7917	20.7693	16.3157	20.976	23.5269	5.58291	16.3154	17.7775	13.9418	18.6919	21.595	12.613	14.4142	11.6208	15.9134	18.9276	2.03281
U11-PCA-C-2-Clutch-4	U11-PCA-C-2-Clutch-4-15	UPCAC	low-risk	low-risk	U11	high-risk	low-risk	2	15	4	1.86683	4.47166	8.34783	2.8139	2.90144	7.90331	11.8396	11.8995	12.4174	13.078	13.898	6.39974	1.76739	5.09112	9.09938	9.25142	9.78526	10.624	11.5908	9.20191	5.87695	9.27766	9.19733	9.69369	10.2316	11.008	8.76692	4.51203	5.11355	5.6631	7.10678	8.45491	14.2913	1.21172	1.54719	3.40227	4.89962	18.0401	0.555092
U11-PCA-C-2-Clutch-4	U11-PCA-C-2-Clutch-4-16	UPCAC	low-risk	low-risk	U11	high-risk	low-risk	2	16	4	1.86683	8.20847	15.3238	8.47952	10.9332	10.9506	13.8528	16.183	21.3167	18.3974	20.0309	21.9679	3.57652	4.02227	8.99992	12.4993	21.8656	23.1631	25.4854	26.9143	0.654207	5.77872	9.41245	19.7575	22.7202	25.2908	26.4329	5.1611	8.78322	19.1087	22.1982	24.7943	25.9019	3.65185	14.744	19.9482	22.7905	23.4569	11.6356
U11-PCA-C-2-Clutch-4	U11-PCA-C-2-Clutch-4-17	UPCAC	low-risk	low-risk	U11	high-risk	low-risk	2	17	4	1.86683	8.05885	15.0445	5.31602	4.5188	12.0491	17.3165	17.6262	19.9137	19.6407	20.1828	11.8799	2.6876	7.46698	12.0524	12.4156	19.0938	18.9106	20.2574	13.9599	7.58537	13.9769	14.4549	21.4473	21.241	22.3785	15.2771	9.13565	9.94919	24.455	24.3625	26.2827	21.2169	0.934914	20.6067	20.6636	23.3416	21.8311	19.9594
U11-PCA-C-2-Clutch-4	U11-PCA-C-2-Clutch-4-18	UPCAC	low-risk	low-risk	U11	high-risk	low-risk	2	18	4	1.86683	6.37292	11.8972	9.69523	13.62	17.351	12.1998	9.8001	8.54686	20.4832	21.0674	15.1838	4.56312	7.70939	3.029	3.26229	4.41885	12.4604	13.3731	19.1658	4.25306	4.82567	7.24154	8.77195	7.97058	8.95429	19.8105	6.11379	9.20191	10.9635	7.71408	8.9214	23.9064	3.09693	4.86743	12.52	13.5936	22.1314	1.7725
U11-PCA-C-2-Clutch-4	U11-PCA-C-2-Clutch-4-19	UPCAC	low-risk	low-risk	U11	high-risk	low-risk	2	19	4	1.86683	7.01289	13.0919	11.2748	12.4377	18.5251	19.2444	20.4777	21.2626	19.1226	20.9518	21.7673	1.70221	9.87146	10.8563	13.5048	14.1521	18.0509	19.8928	24.3212	8.18832	9.1801	11.9068	12.5343	17.0655	18.8628	23.6946	1.01661	4.26036	4.68152	13.0172	14.3463	20.9665	3.34275	3.70235	12.5667	13.8017	20.5967	0.787536
U11-PCA-C-2-Clutch-4	U11-PCA-C-2-Clutch-4-21	UPCAC	low-risk	low-risk	U11	high-risk	low-risk	2	21	4	1.86683	3.5339	6.59721	5.75421	6.33412	8.18946	8.77472	10.8918	12.8256	11.088	15.1361	12.7802	1.46671	2.45497	3.02125	5.1404	7.3921	6.66255	10.9948	9.53776	2.67759	2.99352	4.85574	6.49632	5.30388	9.62647	8.07576	0.659371	2.77505	5.53777	5.93515	10.0892	9.32944	2.13866	4.901	5.5275	9.59464	8.99809	3.32894
U11-PCA-C-2-Clutch-4	U11-PCA-C-2-Clutch-4-22	UPCAC	low-risk	low-risk	U11	high-risk	low-risk	2	22	4	1.86683	6.67263	12.4567	2.91641	4.80906	7.97966	11.9025	18.5341	19.4537	20.534	22.1381	23.5565	2.61012	6.68166	9.8787	17.7232	18.4033	19.082	22.0067	23.8171	4.21855	7.29703	15.2823	15.8823	16.4822	19.8432	21.8659	4.49823	11.0677	11.7242	12.5701	15.7327	17.9394	9.91116	9.86221	9.64047	15.671	18.5063	1.79453
U11-PCA-C-2-Clutch-4	U11-PCA-C-2-Clutch-4-23	UPCAC	low-risk	low-risk	U11	high-risk	low-risk	2	23	4	1.86683	4.93641	9.21545	16.8311	19.9834	19.5834	17.9985	16.8626	16.8596	20.3454	23.2205	23.1819	3.38577	3.642	3.25639	3.4065	6.58985	8.52275	13.3977	14.8879	1.3292	2.84457	3.98563	6.73211	7.13647	11.8879	13.6798	1.78205	3.01159	5.47694	5.84299	10.6413	12.3954	1.23391	3.97149	5.28081	10.1661	11.7252	3.21876
U11-PCA-C-2-Clutch-4	U11-PCA-C-2-Clutch-4-24	UPCAC	low-risk	low-risk	U11	high-risk	low-risk	2	24	4	1.86683	7.73801	14.4456	6.06956	8.62194	22.8946	21.2353	21.6955	21.3416	19.5646	18.3266	15.4793	3.60173	19.1033	19.6966	21.0979	22.3113	20.3251	19.9058	17.9046	20.8311	22.5606	24.2392	25.7751	23.7712	23.4574	21.5056	8.60799	12.0315	17.3723	15.9668	18.2001	19.8216	3.42694	8.85151	7.68703	10.2517	12.6946	5.5994
U11-PCA-C-2-Clutch-4	U11-PCA-C-2-Clutch-4-25	UPCAC	low-risk	low-risk	U11	high-risk	low-risk	2	25	4	1.86683	7.68169	14.3404	6.04866	7.81298	9.7726	14.6446	22.0457	20.2572	20.7028	12.2875	11.9737	4.21104	6.90163	11.5595	20.7951	19.5046	20.9701	18.0473	17.6783	2.69065	7.4663	16.5952	15.3625	17.0271	18.0268	17.5748	4.94579	13.9173	12.7452	14.5966	18.5434	18.0524	10.0385	9.51319	12.2701	22.0817	21.558	2.32108
U11-PCA-C-2-Clutch-4	U11-PCA-C-2-Clutch-4-26	UPCAC	low-risk	low-risk	U11	high-risk	low-risk	2	26	4	1.86683	6.40638	11.9596	2.02333	2.34616	3.92797	17.9057	20.542	12.8624	12.9191	11.9705	11.679	3.03804	4.19409	16.1093	18.5971	12.4387	12.4463	11.3575	11.0159	1.60177	18.9688	21.1928	10.6049	10.6793	9.80033	9.53808	19.534	21.4592	9.01247	9.0931	8.24803	8.0029	4.43214	23.6809	23.484	22.1469	21.7125	23.9836
U11-PCA-C-2-Clutch-4	U11-PCA-C-2-Clutch-4-27	UPCAC	low-risk	low-risk	U11	high-risk	low-risk	2	27	4	1.86683	7.81177	14.5833	5.12758	15.4876	24.2817	24.6697	22.7814	21.7054	21.5361	20.3732	16.1454	10.7491	22.6141	24.0463	22.3413	22.2765	22.0462	21.5955	19.1403	17.7051	21.2082	20.1768	22.2314	21.9167	22.9717	24.2616	5.07627	5.69674	10.0808	9.80676	12.7575	19.5824	1.99406	5.89424	5.71062	8.83072	16.5378	4.43061
U11-PCA-C-2-Clutch-4	U11-PCA-C-2-Clutch-4-28	UPCAC	low-risk	low-risk	U11	high-risk	low-risk	2	28	4	1.86683	5.3233	9.9377	6.27137	5.55077	7.14866	11.4306	11.904	12.4839	12.6198	17.0417	10.054	1.99788	3.07843	5.19037	5.71794	6.81288	6.82577	20.1457	13.8359	1.78727	6.20635	6.56368	6.93314	7.07485	18.1684	11.9569	5.46139	5.64069	5.46827	5.68169	17.9435	12.1732	0.723166	3.16241	2.84636	23.1314	17.619	2.54231
U11-PCA-C-2-Clutch-4	U11-PCA-C-2-Clutch-4-29	UPCAC	low-risk	low-risk	U11	high-risk	low-risk	2	29	4	1.86683	6.4342	12.0116	7.46649	9.67091	10.3912	11.6895	14.1956	15.1495	16.4889	12.0171	10.8302	3.17321	3.28449	5.55932	10.6978	11.7186	13.0227	18.9418	18.155	1.23024	2.38784	7.91967	8.90681	10.1488	20.1759	19.8067	2.74195	8.75947	9.71067	10.8927	21.2188	20.748	6.17946	7.0818	8.20907	21.4695	21.3679	1.03015
U11-PCA-C-2-Clutch-4	U11-PCA-C-2-Clutch-4-30	UPCAC	low-risk	low-risk	U11	high-risk	low-risk	2	30	4	1.86683	6.44202	12.0262	21.1088	20.355	19.8812	22.1911	19.5991	14.786	13.6542	11.9981	8.23582	2.02333	4.4596	7.10165	11.2262	13.8167	17.2507	17.5095	22.9082	2.43995	5.31283	9.20341	11.9543	15.4475	15.8078	21.5117	3.35735	6.76888	9.90394	13.475	14.007	20.1358	5.41089	10.1363	13.7054	14.6028	21.3236	5.49776
U11-PCA-C-2-Clutch-4	U11-PCA-C-2-Clutch-4-31	UPCAC	low-risk	low-risk	U11	high-risk	low-risk	2	31	4	1.86683	6.28443	11.732	7.62622	9.61048	10.5622	12.5461	13.052	18.0282	18.1197	21.2625	15.6694	2.08823	2.9463	5.72091	6.73324	13.2183	14.566	17.6458	19.3632	1.06999	5.04286	6.325	13.1382	14.9056	17.8626	21.1955	4.24101	5.59278	12.4422	14.3775	17.2645	21.5501	1.4083	8.22789	10.3732	13.1345	20.1036	6.84995
U11-PCA-C-2-Clutch-4	U11-PCA-C-2-Clutch-4-32	UPCAC	low-risk	low-risk	U11	high-risk	low-risk	2	32	4	1.86683	4.94887	9.2387	2.7625	7.41165	11.0202	13.278	13.231	16.426	17.1426	18.8967	7.15135	4.65093	9.4199	11.4554	12.1164	15.429	15.9289	17.5194	4.38984	8.04486	9.27327	11.3541	14.5908	14.6448	15.8251	0.265841	2.44435	3.37113	6.54626	6.68491	8.12291	8.10594	3.8122	6.06327	5.63894	6.56798	9.39457	3.33191
U11-PCA-C-2-Clutch-4	U11-PCA-C-2-Clutch-4-33	UPCAC	low-risk	low-risk	U11	high-risk	low-risk	2	33	4	1.86683	7.87807	14.707	11.1827	19.7562	19.798	21.7552	22.4101	21.9843	21.6202	21.1697	8.36334	11.6513	12.2607	17.3452	18.992	24.2184	21.1094	21.0025	18.4388	1.1433	7.99735	10.2063	19.909	14.7743	15.0624	23.9472	6.85589	9.06311	18.8628	13.67	13.9726	23.6053	2.23989	13.2077	7.53624	8.02329	23.1034	11.3425
U11-PCA-C-2-Clutch-4	U11-PCA-C-2-Clutch-4-34	UPCAC	low-risk	low-risk	U11	high-risk	low-risk	2	34	4	1.86683	3.11341	5.81221	1.88743	7.54831	10.1772	11.0509	11.3023	8.0873	5.86631	9.37888	5.52642	7.05536	9.70651	10.9051	11.4105	8.18269	6.04081	9.88837	6.84054	2.65735	4.05594	5.0112	2.55761	2.7074	5.03439	6.73547	2.09849	3.56893	3.26333	4.80642	5.09223	8.54683	1.55011	3.10213	5.24164	3.83342	8.30939	3.23768
U11-PCA-C-2-Clutch-4	U11-PCA-C-2-Clutch-4-35	UPCAC	low-risk	low-risk	U11	high-risk	low-risk	2	35	4	1.86683	6.14432	11.4704	3.66205	4.43341	5.80878	5.59394	5.51413	17.2779	17.7143	18.4038	17.2153	1.11754	5.20142	5.33571	5.85237	19.775	20.7334	21.4241	20.4023	4.52673	4.75366	5.40629	19.7016	20.8822	21.5706	20.6399	0.527947	1.45743	15.9206	17.7079	18.3768	17.7618	0.936726	15.4653	17.2038	17.8743	17.2449	14.5829
U11-PCA-C-2-Clutch-4	U11-PCA-C-2-Clutch-4-36	UPCAC	low-risk	low-risk	U11	high-risk	low-risk	2	36	4	1.86683	6.40693	11.9607	3.92394	3.81131	5.61321	7.52111	7.01018	18.6542	18.3428	18.4284	20.3475	1.17091	4.95966	7.96406	7.61954	21.4899	20.2322	20.3468	23.5739	3.78929	6.80262	6.46906	20.5528	19.1336	19.2514	22.7462	3.138	2.92657	17.8082	15.7103	15.8418	20.4086	0.5474	15.0443	12.5963	12.7316	17.8974	15.0203
U11-PCA-C-2-Clutch-4	U11-PCA-C-2-Clutch-4-37	UPCAC	low-risk	low-risk	U11	high-risk	low-risk	2	37	4	1.86683	5.0815	9.4863	2.67516	3.67661	4.6791	6.46491	8.04106	9.95405	18.5432	15.2106	8.53961	1.54627	2.81068	5.8222	8.67411	11.2868	20.4573	17.6221	9.36449	1.26581	4.50457	7.79766	10.7161	20.1671	17.823	8.56272	3.50749	7.17515	10.3198	19.9359	18.0061	7.99438	4.09222	7.53534	17.2749	16.3234	4.97042	3.49748
U11-PCA-C-2-Clutch-4	U11-PCA-C-2-Clutch-4-38	UPCAC	low-risk	low-risk	U11	high-risk	low-risk	2	38	4	1.86683	5.77352	10.7782	1.71462	4.5228	6.34932	10.5812	12.4119	12.8875	15.4221	14.4421	11.7608	2.82273	4.63662	8.87058	10.7003	11.1764	13.7167	15.142	12.3825	1.85678	6.06495	7.89704	8.37135	11.0269	16.9754	14.1727	4.23567	6.06402	6.54038	9.1752	17.932	15.135	1.83226	2.30654	5.25371	21.1591	18.4229	0.477923
U11-PCA-C-2-Clutch-4	U11-PCA-C-2-Clutch-4-39	UPCAC	low-risk	low-risk	U11	high-risk	low-risk	2	39	4	1.86683	5.30114	9.89633	1.82344	7.39726	11.1701	13.2341	15.6352	8.07036	18.0779	19.5091	19.2431	5.61472	9.35787	11.4109	13.9014	6.61516	16.5115	18.0328	17.7985	3.84763	6.07259	9.69987	5.76893	13.2737	15.1957	15.1321	2.31633	6.87035	7.02344	11.0051	13.124	13.1987	5.06423	7.92402	9.38719	11.5657	11.7227	8.18397
U11-PCA-C-2-Clutch-4	U11-PCA-C-2-Clutch-4-40	UPCAC	low-risk	low-risk	U11	high-risk	low-risk	2	40	4	1.86683	5.4801	10.2304	2.57292	4.84181	10.59	11.1353	13.8603	13.9547	15.3788	18.5	21.8975	3.28664	8.60865	9.29823	12.9929	13.3722	14.1251	18.1989	22.0608	5.77447	6.29351	9.73382	10.1982	10.8481	15.1104	19.2159	1.03234	7.1162	8.36922	6.76729	13.1968	18.1041	6.14478	7.45057	5.73749	12.2191	17.1632	1.5808
U11-PCC-C-1	U11-PCC-C-1-00	UPCCC	low-risk	low-risk	U11	low-risk	low-risk	1	0	1	1.87529	4.87073	9.134	3.88181	3.82332	7.04461	11.708	12.9373	13.8095	14.0466	17.9302	19.5212	2.47535	5.50794	10.5871	11.2171	11.6971	11.6306	14.5431	15.8859	3.4482	8.45533	9.38207	10.1109	10.2686	14.2027	15.9559	5.08199	5.94238	6.76757	7.081	11.9255	14.1115	2.14031	3.72161	4.80639	11.2608	14.0471	1.59184
U11-PCC-C-1	U11-PCC-C-1-01	UPCCC	low-risk	low-risk	U11	low-risk	low-risk	1	1	1	1.87529	8.16355	15.309	3.61202	4.04381	10.0182	12.4056	13.693	22.5046	22.2018	22.1801	22.177	2.84939	7.86502	10.0727	11.3457	19.7079	19.66	19.8856	20.2733	5.97627	8.36187	9.6492	22.1276	22.225	22.5528	23.048	2.40569	3.68199	23.129	23.7832	24.5649	25.6803	1.2904	23.5955	24.454	25.3969	26.7315	24.1604
U11-PCC-C-1	U11-PCC-C-1-02	UPCCC	low-risk	low-risk	U11	low-risk	low-risk	1	2	1	1.87529	7.95167	14.9117	0.496559	12.1444	13.6736	16.7918	21.7454	22.2307	25.4936	21.012	23.8977	12.0495	13.6206	16.7059	21.8225	22.415	25.7798	21.4093	24.2972	1.89839	4.65985	11.2026	13.81	19.3496	19.3027	21.8344	3.26351	9.3093	12.0909	17.8335	18.4491	20.8564	8.04561	11.9596	18.2293	20.2275	22.3923	4.96466
U11-PCC-C-1	U11-PCC-C-1-03	UPCCC	low-risk	low-risk	U11	low-risk	low-risk	1	3	1	1.87529	7.04646	13.2141	14.9934	18.4742	18.8063	20.9504	21.5363	24.8795	26.0438	27.7342	27.8944	3.59085	4.03856	8.07152	10.0944	15.8321	19.1072	21.5209	21.6803	0.5915	5.59099	8.09768	14.1746	17.9063	20.3841	20.5337	5.021	7.55433	13.6407	17.4075	19.8875	20.036	2.66726	8.73138	12.6787	15.1573	15.2979	6.09546
U11-PCC-C-1	U11-PCC-C-1-04	UPCCC	low-risk	low-risk	U11	low-risk	low-risk	1	4	1	1.87529	5.01735	9.40897	4.55306	7.69497	8.79076	9.92603	12.1717	13.4417	14.2259	20.5394	21.916	4.65787	5.08338	6.61888	9.6294	11.8024	12.1947	19.4401	20.8744	1.60032	2.23173	4.97153	7.31716	7.57883	15.0112	16.4503	1.7009	5.05864	7.85641	7.84588	15.49	16.9224	3.37822	6.28895	6.18081	13.8564	15.284	3.14306
U11-PCC-C-1	U11-PCC-C-1-05	UPCCC	low-risk	low-risk	U11	low-risk	low-risk	1	5	1	1.87529	7.59654	14.2457	2.30705	7.29844	7.75527	9.93446	18.4205	21.3368	20.4705	22.4115	15.3659	4.99774	5.47407	7.717	16.9206	19.8116	18.7962	21.659	17.0683	0.665372	3.70472	14.8458	17.5316	16.1241	21.2758	21.3705	3.90448	15.198	17.8416	16.3829	21.7837	21.9973	11.3868	13.9694	12.4809	18.4328	22.147	2.91973
U11-PCC-C-1	U11-PCC-C-1-06	UPCCC	low-risk	low-risk	U11	low-risk	low-risk	1	6	1	1.87529	7.4903	14.0465	4.61763	4.45421	6.96614	7.91594	9.18151	23.6681	21.3322	15.9748	6.24903	0.619924	2.80381	3.39935	4.83719	26.0062	24.4327	19.8897	10.8645	2.62824	3.46182	4.78395	25.4105	23.8835	19.4383	10.6924	1.37885	2.22372	25.827	24.8185	21.0157	13.1278	1.57807	27.1671	26.1963	22.357	14.149	27.0487
U11-PCC-C-1	U11-PCC-C-1-07	UPCCC	low-risk	low-risk	U11	low-risk	low-risk	1	7	1	1.87529	8.02442	15.0481	6.87095	6.38843	7.25378	12.6745	11.4482	17.054	15.112	15.4715	15.3743	2.3578	5.93275	14.397	15.3152	23.0541	21.8314	22.0259	20.8722	3.57498	12.0582	13.1976	21.4103	21.4795	21.8594	21.3722	8.53664	10.2044	19.2233	21.4583	22.1129	22.6044	4.58911	14.4441	22.0532	23.2684	25.8553	10.0374
U11-PCC-C-1	U11-PCC-C-1-08	UPCCC	low-risk	low-risk	U11	low-risk	low-risk	1	8	1	1.87529	6.85233	12.8501	1.67485	3.00197	4.94878	9.20498	13.8679	14.7924	15.0169	22.2579	16.7212	1.49811	3.65156	8.88804	14.018	14.9635	15.2985	23.6869	18.3836	2.18509	7.93162	13.3492	14.3024	14.7265	24.2826	19.4799	6.38554	12.0947	13.0441	13.5888	24.747	20.7588	5.82581	6.75502	7.41943	21.5402	20.275	0.953958
U11-PCC-C-1	U11-PCC-C-1-09	UPCCC	low-risk	low-risk	U11	low-risk	low-risk	1	9	1	1.87529	6.47798	12.1481	2.98069	2.87516	24.1059	23.4775	21.6818	20.049	19.8598	16.0218	12.5535	0.938689	21.9493	21.2149	19.1774	17.3904	17.0276	13.0661	9.5886	21.4847	20.7962	18.8826	17.1957	16.9859	13.2183	9.77617	1.38197	4.84055	7.4249	10.1704	14.1689	15.7815	3.47157	6.08213	8.80306	12.8952	14.6505	2.65235
U11-PCC-C-1	U11-PCC-C-1-10	UPCCC	low-risk	low-risk	U11	low-risk	low-risk	1	10	1	1.87529	8.14849	15.2807	3.83656	4.70574	9.34424	19.0304	20.6251	24.0238	22.6751	19.7955	22.1497	1.4512	5.52994	16.0405	17.8144	22.3669	21.8777	19.4903	23.1986	5.20252	14.672	16.4136	20.9282	20.5335	18.2422	22.2738	13.2708	15.3252	21.7806	22.6512	21.0824	26.2916	2.13484	10.5759	14.0711	14.8268	22.6155	8.82385
U11-PCC-C-1	U11-PCC-C-1-11	UPCCC	low-risk	low-risk	U11	low-risk	low-risk	1	11	1	1.87529	8.34153	15.6427	2.25993	4.84221	10.317	18.2681	19.7552	19.9932	25.3232	27.0817	25.3898	6.2776	8.0645	16.0404	17.517	17.7723	23.5169	25.5707	24.237	13.6208	20.4832	22.0485	22.0997	25.31	26.1219	23.5587	8.55351	9.86922	10.3032	18.5586	21.983	22.3349	1.57807	1.75499	12.0627	16.6898	18.9211	0.918827
U11-PCC-C-1	U11-PCC-C-1-12	UPCCC	low-risk	low-risk	U11	low-risk	low-risk	1	12	1	1.87529	5.75345	10.7894	1.86357	2.84247	4.19098	4.65259	27.4749	13.665	7.56372	6.61461	4.98918	1.31307	2.53136	3.26002	28.0546	15.2287	9.27529	8.38196	6.74742	1.35115	1.94873	27.3426	15.4009	9.7022	8.91146	7.29258	1.08683	27.4853	16.4045	10.883	10.1437	8.54186	26.489	15.9789	10.7158	10.0694	8.51666	18.8551
U11-PCC-C-1	U11-PCC-C-1-13	UPCCC	low-risk	low-risk	U11	low-risk	low-risk	1	13	1	1.87529	6.64864	12.4681	2.64213	7.02962	5.80334	10.8544	10.9231	14.9037	18.7586	15.6211	13.2617	9.31633	8.22665	12.9731	13.2391	17.2691	17.2658	14.0725	11.6321	1.44441	3.91863	3.92294	7.9577	20.3424	17.6617	15.8144	5.33602	5.14565	9.10062	20.5368	17.7316	15.7506	1.65917	4.84861	21.1965	18.9034	17.4357	4.04806
U11-PCC-C-1	U11-PCC-C-1-14	UPCCC	low-risk	low-risk	U11	low-risk	low-risk	1	14	1	1.87529	6.25228	11.7248	1.49133	4.53974	4.99799	6.76825	8.19625	11.3963	19.9652	18.8386	6.02887	3.11634	3.68066	5.37568	6.8293	10.1294	20.731	19.8887	7.34446	0.901601	2.26685	3.73373	7.12644	21.5756	21.4039	10.4551	1.84317	3.20812	6.44969	21.0363	21.0438	11.0026	1.47391	4.93684	22.219	22.5129	12.719	3.50068
U11-PCC-C-1	U11-PCC-C-1-15	UPCCC	low-risk	low-risk	U11	low-risk	low-risk	1	15	1	1.87529	7.10189	13.3181	1.64185	10.9855	12.7535	13.8913	16.434	19.917	21.4766	22.4405	20.8059	11.7616	13.5784	14.6987	17.0877	19.9476	21.6403	22.3734	19.37	1.84317	2.93925	5.51475	11.1071	11.8854	13.8842	22.947	1.14308	3.9957	10.5878	11.0197	13.3408	24.2392	2.95178	10.0187	10.2463	12.7309	24.7465	7.77633
U11-PCC-C-1	U11-PCC-C-1-16	UPCCC	low-risk	low-risk	U11	low-risk	low-risk	1	16	1	1.87529	7.62842	14.3055	13.0688	15.9907	16.2468	21.1291	21.834	23.2238	13.9297	10.8994	7.93724	2.97729	6.1148	10.5104	13.2978	16.2438	21.7267	15.4948	17.7756	5.15687	8.48187	11.8888	15.1498	23.7487	17.3323	20.2475	4.96367	7.18624	10.1853	20.7402	14.2182	18.4128	4.18246	7.70001	23.999	17.6497	22.5599	3.52195
U11-PCC-C-1	U11-PCC-C-1-17	UPCCC	low-risk	low-risk	U11	low-risk	low-risk	1	17	1	1.87529	7.41731	13.9096	10.1292	9.97029	13.2699	17.5798	21.0001	21.4253	21.2568	15.4393	14.8569	2.86241	3.22789	7.64185	10.8886	11.396	11.2006	18.7849	19.0517	4.16264	7.89105	11.5734	12.7639	12.5076	20.8715	20.982	4.41637	7.73872	8.62439	8.38082	21.3617	21.7658	3.78899	5.87981	5.5355	25.2355	25.7645	3.09843
U11-PCC-C-1	U11-PCC-C-1-18	UPCCC	low-risk	low-risk	U11	low-risk	low-risk	1	18	1	1.87529	5.19307	9.73848	2.4554	3.71665	8.19524	10.7593	13.3576	15.1584	19.3369	15.2551	21.7763	1.33305	6.6193	9.4025	12.1415	14.0477	18.8761	14.1875	21.1089	5.57049	8.40983	11.1835	13.1229	18.2339	13.282	20.3539	2.85693	5.64288	7.60459	13.1783	7.78522	15.038	2.78621	4.75203	10.5763	4.94151	12.2644	1.97444
U11-PCC-C-1	U11-PCC-C-1-19	UPCCC	low-risk	low-risk	U11	low-risk	low-risk	1	19	1	1.87529	8.04789	15.0921	1.57084	2.6342	4.00062	23.1285	25.8528	15.2635	16.1038	17.2846	15.0937	1.13092	2.94907	23.5177	26.4688	16.7075	17.6216	18.8213	16.6466	2.0853	23.3514	26.4659	17.4826	18.4986	19.7306	17.5925	21.6434	24.947	17.4334	18.7085	20.0241	18.0152	4.71547	18.5759	21.0547	22.275	22.4931	18.3133
U11-PCC-C-1	U11-PCC-C-1-21	UPCCC	low-risk	low-risk	U11	low-risk	low-risk	1	21	1	1.87529	5.26334	9.87025	2.63035	8.43479	11.8328	10.4265	12.0125	15.0961	16.8508	13.3261	21.9131	6.9949	10.8741	8.33547	9.92672	13.235	15.5035	13.2809	21.8971	4.14042	3.3151	4.48359	6.82894	8.5176	7.9507	16.0337	5.89088	5.97854	5.90907	5.32967	4.77089	12.0488	1.59396	5.03476	8.25486	10.4898	17.8064	3.58528
U11-PCC-C-1	U11-PCC-C-1-22	UPCCC	low-risk	low-risk	U11	low-risk	low-risk	1	22	1	1.87529	4.49682	8.43281	10.8634	14.4083	14.3124	15.313	15.8367	18.4764	17.8147	20.3588	20.8003	4.64816	7.22903	9.15787	9.03998	12.2677	12.9158	15.1776	15.912	3.92779	5.8286	5.34862	8.36599	9.53197	11.4324	12.225	1.98438	1.84116	5.0652	5.77774	7.95132	8.69539	0.902623	3.32954	3.79466	6.03565	6.7563	3.23104
U11-PCC-C-1	U11-PCC-C-1-23	UPCCC	low-risk	low-risk	U11	low-risk	low-risk	1	23	1	1.87529	7.69719	14.4344	10.0764	12.9124	12.3165	13.1911	16.6318	14.7059	16.0154	19.1279	20.7463	2.97656	2.96124	4.36032	6.76957	20.4056	20.9233	23.2989	22.1953	1.33536	2.44234	3.79466	21.9221	22.212	24.3023	22.4652	1.45628	4.3599	20.6757	20.9285	22.9859	21.1345	3.97781	20.4653	20.5875	22.4797	20.2929	24.3754
U11-PCC-C-1	U11-PCC-C-1-24	UPCCC	low-risk	low-risk	U11	low-risk	low-risk	1	24	1	1.87529	5.7406	10.7653	3.83656	5.86284	9.34108	10.0196	12.2665	14.642	19.1143	19.9472	22.1798	2.36873	5.52972	6.64272	8.69808	11.9475	17.3339	18.4654	20.847	3.70148	4.28299	6.42016	9.64535	15.2925	16.5359	18.9589	3.02655	3.78996	8.76291	15.2689	16.8054	19.2713	2.41754	5.86976	12.2569	13.7795	16.2457	5.59522
U11-PCC-C-1	U11-PCC-C-1-25	UPCCC	low-risk	low-risk	U11	low-risk	low-risk	1	25	1	1.87529	4.77601	8.95637	2.24354	8.4643	11.2497	13.874	14.9539	16.453	17.5993	20.07	21.1658	6.26544	9.01126	11.6334	12.7118	14.2349	15.3741	17.8565	19.106	2.98811	5.90215	6.88324	8.78922	9.79681	12.3531	14.6837	2.94656	3.89699	5.87526	6.83542	9.39212	12.0441	1.09837	2.94092	3.8951	6.45198	9.31009	2.25584
U11-PCC-C-1	U11-PCC-C-1-26	UPCCC	low-risk	low-risk	U11	low-risk	low-risk	1	26	1	1.87529	5.42682	10.1768	1.25488	3.1021	4.64816	7.23158	5.96881	9.64576	13.2298	21.0636	13.2041	2.79415	4.78909	7.47578	6.52462	10.1346	13.6968	21.8264	14.2258	2.23847	4.89406	4.46194	7.78518	11.2596	19.793	16.0274	2.69478	2.42059	5.54854	9.02613	17.5928	16.4909	2.09545	3.08062	6.39209	15.2112	18.0016	3.68208
U11-PCC-C-1	U11-PCC-C-1-27	UPCCC	low-risk	low-risk	U11	low-risk	low-risk	1	27	1	1.87529	8.53838	16.0119	2.99838	7.1918	8.65588	14.2584	16.0626	23.8824	25.9377	21.8759	21.21	5.47496	6.94071	12.3236	13.7667	20.884	22.9803	19.6392	19.4919	1.48823	7.06718	8.99949	19.4417	22.4144	22.2551	23.1192	5.6096	7.68826	19.0132	22.1982	22.8938	24.0153	2.89541	17.1414	20.9972	24.8557	26.8994	14.5817
U11-PCC-C-1	U11-PCC-C-1-28	UPCCC	low-risk	low-risk	U11	low-risk	low-risk	1	28	1	1.87529	4.25562	7.9805	2.82119	3.73777	8.20645	9.00331	8.53145	10.076	10.2412	10.5527	21.6326	1.26464	5.40716	6.31247	6.02377	7.62397	7.89034	8.34244	21.3422	4.9118	6.06005	6.03952	7.64776	8.00558	8.56533	22.3211	1.53521	2.4594	3.61628	4.19977	5.01916	20.9962	1.31026	2.09545	2.70116	3.54527	19.734	1.6118
U11-PCC-C-1	U11-PCC-C-1-29	UPCCC	low-risk	low-risk	U11	low-risk	low-risk	1	29	1	1.87529	8.12796	15.2422	10.0713	11.7079	15.7225	17.0658	17.8546	15.7709	22.2765	22.1194	16.5345	1.63679	5.6733	7.08625	8.06111	10.0327	24.0279	24.6122	21.1796	4.04761	5.49095	6.54137	9.76597	24.6741	25.3572	22.2615	1.54817	2.89445	9.72344	26.1523	27.0623	24.8095	1.4529	9.48301	26.2181	27.214	25.3276	8.73138
U11-PCC-C-1	U11-PCC-C-1-30	UPCCC	low-risk	low-risk	U11	low-risk	low-risk	1	30	1	1.87529	7.51256	14.0882	9.91497	12.3911	14.6778	20.1639	17.901	12.7953	8.6043	3.78087	2.66068	2.87741	5.0703	25.0786	23.474	19.998	17.5808	13.6675	12.5552	2.29234	25.5169	24.1565	21.283	19.4974	16.0618	14.9711	26.886	25.6821	23.1483	21.6353	18.3344	17.2481	2.59078	8.45707	14.0377	18.7959	19.1441	5.87772
U11-PCC-C-1	U11-PCC-C-1-31	UPCCC	low-risk	low-risk	U11	low-risk	low-risk	1	31	1	1.87529	5.8457	10.9624	15.9473	17.1579	20.7541	23.3899	24.6279	24.678	25.0027	24.5869	24.6639	4.09338	10.8702	14.5908	16.0994	16.7555	18.1514	19.0547	19.4077	6.77724	10.4976	12.0061	12.6666	14.0889	15.0657	15.4346	3.72087	5.23216	5.89918	7.40836	8.62792	9.04222	1.51586	2.22787	3.92153	5.50671	5.9617	0.968352
U11-PCC-C-1	U11-PCC-C-1-32	UPCCC	low-risk	low-risk	U11	low-risk	low-risk	1	32	1	1.87529	7.61619	14.2825	18.0837	21.6661	19.4843	20.4118	14.2294	13.5936	13.2196	23.5248	25.8759	23.1127	23.0431	24.4548	26.0072	25.4328	25.4338	21.3303	20.5836	2.85036	3.24992	13.1877	13.214	13.7117	4.51291	8.58942	1.4119	10.3395	10.3641	10.8633	7.068	11.0977	10.2967	10.4101	10.9357	7.74559	11.8223	0.654659
U11-PCC-C-1	U11-PCC-C-1-33	UPCCC	low-risk	low-risk	U11	low-risk	low-risk	1	33	1	1.87529	8.35758	15.6728	4.61463	6.69523	24.2743	23.9826	22.1673	13.3485	11.303	9.39631	4.39193	2.08663	22.5775	22.4824	23.0151	16.7698	15.1595	13.8406	8.85144	22.275	22.2793	23.8605	18.5845	17.1009	15.9116	10.9313	1.0766	12.7704	22.9761	24.4523	27.1779	25.0742	11.7051	22.167	23.7203	26.5442	24.6043	13.9899
U11-PCC-C-1	U11-PCC-C-1-34	UPCCC	low-risk	low-risk	U11	low-risk	low-risk	1	34	1	1.87529	5.899	11.0623	2.30732	9.76336	9.7447	9.92576	10.544	13.8173	19.2525	13.4779	12.6678	9.34161	8.67897	8.90335	9.4509	13.5189	20.3122	15.1737	14.9111	2.78831	2.6038	3.04528	4.18217	13.5977	12.2806	16.3371	0.282729	0.800446	5.94429	16.341	14.8679	18.326	0.67455	5.66419	16.118	14.7589	18.3202	5.60921
U11-PCC-C-1	U11-PCC-C-1-35	UPCCC	low-risk	low-risk	U11	low-risk	low-risk	1	35	1	1.87529	7.41825	13.9113	2.74127	4.14755	4.59735	4.39158	6.43217	13.5438	19.8268	20.7535	20.8373	2.85165	4.20307	5.79814	9.04059	15.4627	22.1306	23.0219	23.2026	7.04971	8.24099	10.3975	17.6715	21.0783	21.8995	22.2489	3.24793	8.19366	12.4268	23.9432	24.9085	24.8575	5.10239	9.6965	21.6221	22.6203	22.4322	8.44412
U11-PCC-C-1	U11-PCC-C-1-36	UPCCC	low-risk	low-risk	U11	low-risk	low-risk	1	36	1	1.87529	5.5854	10.4742	3.24092	3.62341	4.44309	4.76618	9.27595	13.0836	17.4341	19.5439	20.1144	0.562186	1.4333	2.10438	8.57362	12.8293	17.5424	19.9602	20.3831	0.888894	1.54459	8.13314	12.4174	17.1606	19.614	20.0161	0.824289	7.70001	12.0286	16.8238	19.3439	19.7046	6.89717	11.233	16.041	18.5837	18.929	4.3452
U11-PCC-C-1	U11-PCC-C-1-37	UPCCC	low-risk	low-risk	U11	low-risk	low-risk	1	37	1	1.87529	8.50391	15.9473	1.26464	14.8767	23.7366	24.989	19.6595	19.9225	18.6734	17.0112	10.4644	14.1555	23.6555	25.032	20.6657	20.9423	19.7343	18.1327	11.5981	13.534	15.9472	24.3218	24.7567	24.4326	24.1624	19.4809	2.72868	20.954	21.3923	22.0197	23.0988	21.9555	19.8508	20.2708	21.078	22.4	22.0452	0.455887
U11-PCC-C-1	U11-PCC-C-1-38	UPCCC	low-risk	low-risk	U11	low-risk	low-risk	1	38	1	1.87529	7.3112	13.7106	4.43976	6.19944	22.8117	21.9615	19.9543	16.7355	9.87536	5.60609	3.22036	1.76128	24.1732	23.7898	22.1417	19.2812	13.8141	10.0429	7.65198	24.9911	24.773	23.257	20.533	15.4811	11.8038	9.4075	2.68369	5.13794	8.23397	17.2117	21.9953	22.6309	2.7056	6.1729	15.4169	20.5361	21.4236	3.57291
U11-PCC-C-1	U11-PCC-C-1-39	UPCCC	low-risk	low-risk	U11	low-risk	low-risk	1	39	1	1.87529	8.42747	15.8039	3.58357	6.1253	22.475	22.9049	22.2071	21.6323	22.1611	17.3738	11.0254	9.2847	23.2713	23.5372	21.4963	20.0034	19.7412	14.5123	7.83403	18.7744	19.44	20.9994	22.0766	24.0659	20.4246	15.2056	1.13119	9.45818	15.0226	20.4089	21.8737	22.5052	8.55384	14.2294	19.6852	21.4184	22.3882	5.87746
U11-PCC-C-1	U11-PCC-C-1-40	UPCCC	low-risk	low-risk	U11	low-risk	low-risk	1	40	1	1.87529	8.77064	16.4474	3.50349	17.2731	18.7686	20.3616	23.3171	23.0167	23.5486	11.094	12.9668	15.6134	16.884	18.6879	22.1285	23.8754	25.1859	14.0597	16.2033	1.88359	3.09406	6.9132	15.8615	20.445	20.0055	23.0333	2.14476	6.62896	17.1657	21.9702	21.8807	24.909	4.52719	16.0748	21.1778	22.5436	25.555	13.5234
U11-PCC-C-2	U11-PCC-C-2-00	UPCCC	low-risk	low-risk	U11	low-risk	low-risk	2	0	1	1.90914	7.0671	13.492	8.80464	9.91692	12.0834	13.0423	13.4438	21.5211	22.1679	23.4467	10.0899	4.47862	4.74837	4.94343	4.85662	14.1546	15.5072	17.2695	16.8134	2.61568	4.07506	5.23277	17.4441	19.1564	21.0783	19.4301	1.54414	2.91225	15.5925	17.5125	19.535	21.1405	1.45835	14.1987	16.1985	18.2576	21.7069	12.7408
U11-PCC-C-2	U11-PCC-C-2-01	UPCCC	low-risk	low-risk	U11	low-risk	low-risk	2	1	1	1.90914	4.185	7.98973	1.86079	2.5074	3.73932	9.06727	12.6751	8.19545	6.88011	6.97278	3.70248	0.706545	1.88163	7.51685	11.3609	9.94503	8.60147	8.58879	5.42	1.34058	7.24825	11.2125	10.6419	9.30166	9.29515	6.11823	6.01869	10.083	11.7039	10.3431	10.2455	7.1883	4.23174	15.5083	14.1647	13.6855	11.4755	17.8556
U11-PCC-C-2	U11-PCC-C-2-02	UPCCC	low-risk	low-risk	U11	low-risk	low-risk	2	2	1	1.90914	2.82469	5.39272	3.69482	5.22628	7.31514	9.91826	10.0736	9.5821	10.5078	12.3302	12.8983	1.53609	4.70217	6.22349	6.46783	5.97969	7.25359	8.77769	9.54974	3.99712	4.69733	4.96531	4.48159	5.96094	7.29436	8.17101	5.59168	4.45216	4.08867	3.57305	6.01628	5.95693	1.7988	1.78644	4.16085	3.56336	5.16579	0.491556
U11-PCC-C-2	U11-PCC-C-2-03	UPCCC	low-risk	low-risk	U11	low-risk	low-risk	2	3	1	1.90914	4.99287	9.53206	2.38346	2.67762	6.66731	14.3555	16.0177	15.8141	13.1304	12.7217	10.4634	0.717744	4.40017	12.0613	13.6905	13.456	10.7495	10.3413	11.0965	3.9898	11.678	13.3457	13.1617	10.5322	10.1999	11.8118	7.6882	9.36585	9.22683	6.75695	6.64481	14.4902	1.82877	2.28139	3.11969	4.31647	20.8745	1.07304
U11-PCC-C-2	U11-PCC-C-2-04	UPCCC	low-risk	low-risk	U11	low-risk	low-risk	2	4	1	1.90914	5.17853	9.88651	7.20492	8.82575	9.61005	11.5737	12.7606	17.3735	15.7079	19.0743	18.1721	1.62486	4.44432	4.61101	6.20734	10.8628	10.0725	13.0069	19.5327	4.08346	3.1248	4.89605	9.46027	9.00828	11.73	20.0691	3.6372	3.63135	7.89193	6.14247	9.46448	16.4007	1.95659	6.34388	6.27073	8.68738	19.8872	4.68101
U11-PCC-C-2	U11-PCC-C-2-05	UPCCC	low-risk	low-risk	U11	low-risk	low-risk	2	5	1	1.90914	3.77575	7.20841	1.49239	3.08081	4.51135	6.22615	8.95493	5.40668	15.3204	11.2387	13.5096	1.59458	3.85538	5.57241	8.07322	3.91898	13.8456	10.1823	12.1427	3.5303	5.06596	7.17036	2.32588	12.2521	9.03107	10.6355	1.73187	4.48099	4.35889	12.658	6.91382	10.0137	2.91316	5.31327	12.2095	5.49577	9.16496	6.48949
U11-PCC-C-2	U11-PCC-C-2-06	UPCCC	low-risk	low-risk	U11	low-risk	low-risk	2	6	1	1.90914	3.57168	6.81881	4.73316	7.50171	7.64404	9.16335	10.5232	9.26568	10.9414	14.1263	16.029	3.43273	3.34372	4.48343	5.79246	5.45238	7.79522	9.47821	11.7014	0.53307	4.0328	4.13229	6.75813	9.41442	8.34046	11.3337	3.50039	3.64985	6.2696	8.9293	7.85084	10.812	1.85315	3.27436	5.83797	4.99603	7.49071	4.90961
U11-PCC-C-2	U11-PCC-C-2-07	UPCCC	low-risk	low-risk	U11	low-risk	low-risk	2	7	1	1.90914	7.26742	13.8745	7.53106	14.7553	13.586	19.4701	18.4085	21.6775	24.251	23.556	6.34458	7.75453	6.79253	14.1964	14.4554	18.8023	22.4355	22.9362	12.0466	1.28339	7.91469	9.87684	14.7269	19.0717	20.7908	17.4954	8.05585	9.5443	14.3685	18.616	20.1361	16.2136	3.6901	7.80677	12.2996	14.893	19.7586	4.85005
U11-PCC-C-2	U11-PCC-C-2-08	UPCCC	low-risk	low-risk	U11	low-risk	low-risk	2	8	1	1.90914	7.43629	14.1969	2.13947	2.55258	10.3319	22.1803	23.0937	24.85	25.8792	24.0947	24.0687	0.918814	8.48122	20.073	20.9906	22.8085	23.8829	22.1875	22.4087	7.80291	20.0028	20.9297	22.8596	23.9937	22.3967	22.8073	15.1674	16.1028	18.779	20.3268	19.6461	21.7184	0.945434	3.9737	5.8177	6.83	11.3444	3.25926
U11-PCC-C-2	U11-PCC-C-2-09	UPCCC	low-risk	low-risk	U11	low-risk	low-risk	2	9	1	1.90914	4.36	8.32383	1.18502	2.40935	2.90463	8.54386	12.3661	15.5352	11.866	15.988	14.1786	1.39224	1.82699	7.46207	11.2562	14.3622	10.6836	14.8048	13.0481	1.95008	6.13453	9.96106	13.2198	9.61988	13.8548	12.4093	6.6556	10.2605	13.0139	9.2563	13.2227	11.2773	3.85699	7.5774	4.67363	9.04734	9.2774	4.24415
U11-PCC-C-2	U11-PCC-C-2-10	UPCCC	low-risk	low-risk	U11	low-risk	low-risk	2	10	1	1.90914	8.48598	16.2009	3.32067	5.78715	18.7316	24.6823	22.6457	21.5592	18.176	18.2353	16.5538	4.06694	18.4342	26.8887	25.0343	24.21	21.1763	21.4791	19.8723	14.4935	24.9092	23.3603	23.0027	20.8082	21.9511	21.0166	18.8149	18.9098	20.4762	21.8782	25.4011	26.6609	2.70888	5.59912	10.8474	15.1651	18.6074	2.9916
U11-PCC-C-2	U11-PCC-C-2-11	UPCCC	low-risk	low-risk	U11	low-risk	low-risk	2	11	1	1.90914	7.62316	14.5536	17.8685	17.6178	23.2226	21.0026	17.7233	16.5037	15.1441	12.0592	8.44227	1.06974	20.9694	22.5241	26.2061	25.5948	24.7753	22.3619	18.9885	21.8814	23.3074	26.7111	26.059	25.1978	22.7027	19.2219	4.64758	13.4278	13.978	14.4429	15.0334	15.9395	8.8308	9.474	10.0877	11.1918	12.9728	1.28362
U11-PCC-C-2	U11-PCC-C-2-12	UPCCC	low-risk	low-risk	U11	low-risk	low-risk	2	12	1	1.90914	7.08753	13.5311	5.46796	23.2224	22.0553	18.2997	18.3384	8.87248	15.0681	11.104	4.42668	22.8816	21.5154	15.5024	14.4339	5.79526	10.2524	6.01123	9.8942	1.51596	11.1564	15.4398	17.4284	19.5702	20.9382	24.3304	9.67973	13.9706	16.0047	18.055	19.4466	23.3596	4.29548	9.80841	8.83762	11.3986	21.2793	9.4701
U11-PCC-C-2	U11-PCC-C-2-13	UPCCC	low-risk	low-risk	U11	low-risk	low-risk	2	13	1	1.90914	5.28964	10.0986	1.47967	4.53941	17.6938	14.5555	13.7834	12.8671	11.75	9.65216	6.79735	4.66534	19.0568	15.7839	15.0103	13.9344	12.8844	9.91692	6.97731	20.2392	17.8099	17.0629	16.6213	15.3684	14.1904	11.3315	4.52508	5.06875	7.56386	7.52117	15.3731	16.0929	0.7736	3.03911	3.19842	10.9034	11.8709	2.58204
U11-PCC-C-2	U11-PCC-C-2-14	UPCCC	low-risk	low-risk	U11	low-risk	low-risk	2	14	1	1.90914	6.30187	12.0311	0.783841	4.69425	5.17573	7.12125	7.6037	14.8354	17.9246	22.43	22.7942	4.24484	4.47334	6.4197	7.0907	14.1466	17.2631	22.0443	22.923	2.32169	3.55398	2.94141	10.683	13.5806	17.8031	19.9251	1.9469	3.44707	9.67378	12.8095	18.4492	21.9511	2.82461	7.72962	10.8842	17.0544	21.8578	8.04264
U11-PCC-C-2	U11-PCC-C-2-15	UPCCC	low-risk	low-risk	U11	low-risk	low-risk	2	15	1	1.90914	6.61195	12.6231	10.0461	11.0945	13.0588	14.9605	21.3431	21.8821	22.2519	25.4725	26.6684	1.12466	3.06871	5.73248	12.2903	13.8845	14.8764	21.2122	22.1289	1.96998	4.66325	11.1932	12.8837	13.9386	20.5771	21.4533	3.26713	9.51367	11.54	12.7677	20.0672	20.8519	6.58528	8.29433	9.50115	17.0734	17.7892	3.54941
U11-PCC-C-2	U11-PCC-C-2-16	UPCCC	low-risk	low-risk	U11	low-risk	low-risk	2	16	1	1.90914	7.32535	13.9851	5.68243	8.29632	11.6269	15.1825	17.2429	21.0692	23.343	24.0344	19.4909	10.5608	13.3394	13.547	18.3857	19.4731	20.8748	21.6534	13.8544	3.34478	9.4726	8.98306	14.5157	17.6305	18.1611	21.2094	8.12042	5.63944	12.1771	15.6586	16.0816	22.4149	8.57626	5.98463	8.31546	8.93955	16.8464	9.49723
U11-PCC-C-2	U11-PCC-C-2-17	UPCCC	low-risk	low-risk	U11	low-risk	low-risk	2	17	1	1.90914	3.76275	7.1836	18.9988	19.9797	22.3056	22.7303	22.5356	22.9667	22.3526	21.7007	20.8127	2.62605	3.3652	3.73932	3.70105	5.30119	5.02168	5.71271	5.39678	4.01923	4.00546	2.98211	3.1282	2.65636	3.09153	2.80025	0.597846	1.87471	4.54072	4.7236	6.14483	6.33303	1.46845	4.1166	4.36539	5.85288	6.11852	2.66801
U11-PCC-C-2	U11-PCC-C-2-18	UPCCC	low-risk	low-risk	U11	low-risk	low-risk	2	18	1	1.90914	6.55146	12.5076	1.99989	4.62866	7.70255	8.6901	8.64668	9.69436	18.0685	19.2005	21.1081	2.99121	6.77659	7.01872	6.80096	7.75392	19.3153	20.3945	21.8896	4.25103	4.06984	4.0956	5.34536	19.3407	20.3045	21.0832	3.82538	5.08592	6.65369	17.1181	17.9041	17.8334	1.44411	2.89271	20.9354	21.7291	21.5382	1.58455
U11-PCC-C-2	U11-PCC-C-2-19	UPCCC	low-risk	low-risk	U11	low-risk	low-risk	2	19	1	1.90914	4.25903	8.13106	2.82994	5.25333	5.9547	7.34223	8.67421	8.86949	10.1302	9.70085	10.962	3.02743	6.12933	6.44477	8.1342	9.41827	10.998	10.8245	10.9455	5.01444	4.13657	5.96287	8.18679	9.96891	10.0859	13.6434	2.61444	3.00932	3.31024	5.00418	5.07155	16.7302	1.82877	4.66331	6.49263	6.91301	17.3902	3.45494
U11-PCC-C-2	U11-PCC-C-2-21	UPCCC	low-risk	low-risk	U11	low-risk	low-risk	2	21	1	1.90914	2.65535	5.06941	3.98416	3.95298	5.27259	4.10798	8.0145	7.64601	8.02492	10.0944	9.81443	0.809426	1.362	2.91225	4.52024	4.63536	6.42287	8.32866	7.36224	1.40827	3.65276	5.14373	5.37028	7.2323	9.13336	8.13376	3.93785	4.04048	4.5286	6.8741	8.60923	7.37651	4.44432	3.73663	4.04888	6.10905	5.70645	1.27878
U11-PCC-C-2	U11-PCC-C-2-22	UPCCC	low-risk	low-risk	U11	low-risk	low-risk	2	22	1	1.90914	2.54205	4.85311	5.90878	5.66411	6.64476	8.84855	10.127	10.9788	9.56874	11.215	12.4526	0.253761	1.96337	2.95794	4.31524	5.35287	4.12728	5.35977	6.67178	1.97252	3.19334	4.53453	5.54739	4.36567	5.61298	6.92547	2.89893	3.76208	4.38477	5.19925	5.63588	7.0516	1.45064	2.69883	2.83994	2.73698	4.15368	1.32171
U11-PCC-C-2	U11-PCC-C-2-23	UPCCC	low-risk	low-risk	U11	low-risk	low-risk	2	23	1	1.90914	3.96261	7.56517	3.04794	5.24219	5.70485	7.56503	8.3709	11.2983	8.009	7.68758	6.9998	2.21717	2.78766	4.90817	6.12031	12.3446	8.07969	7.38759	6.41841	1.60658	3.7995	5.44897	13.1317	8.43005	7.53498	6.46761	2.27556	3.84963	14.6222	9.99398	9.12106	8.05849	1.81531	16.8944	12.2295	11.3282	10.2573	18.3781
U11-PCC-C-2	U11-PCC-C-2-24	UPCCC	low-risk	low-risk	U11	low-risk	low-risk	2	24	1	1.90914	6.96711	13.3012	16.7794	21.2951	19.3856	21.3821	23.1009	24.1915	25.915	25.6203	19.5671	6.15016	5.46207	8.41988	14.6069	16.9196	19.4589	20.7899	22.1117	2.12242	3.26433	10.2865	12.7212	15.2267	17.0289	21.042	2.96113	9.47846	11.8809	14.4291	16.0223	19.2422	7.02238	9.45699	11.9641	13.7746	18.3584	2.43496
U11-PCC-C-2	U11-PCC-C-2-25	UPCCC	low-risk	low-risk	U11	low-risk	low-risk	2	25	1	1.90914	5.42092	10.3493	22.868	24.7853	24.2032	23.9972	21.8273	20.686	16.7058	15.0662	17.8813	4.81263	4.93266	8.9368	10.539	11.8286	11.0123	13.9151	15.8421	0.708632	4.81428	7.3048	8.99387	9.94114	12.9366	13.8126	4.30221	6.66265	8.32643	9.23675	12.2299	13.1166	3.04067	4.86853	7.51339	10.1155	9.94969	1.82877
U11-PCC-C-2	U11-PCC-C-2-26	UPCCC	low-risk	low-risk	U11	low-risk	low-risk	2	26	1	1.90914	6.25963	11.9505	3.08139	3.40985	2.02265	7.05834	7.93672	12.9246	12.4633	21.9136	13.0253	0.361333	4.97179	9.63648	10.2578	14.3031	13.6559	19.614	9.94539	5.32094	9.99764	10.6147	14.6116	13.9529	19.4972	9.61641	5.10568	6.09589	11.5189	11.179	22.8202	14.8803	1.40995	7.65651	7.71003	24.3235	19.0879	6.24704
U11-PCC-C-2	U11-PCC-C-2-27	UPCCC	low-risk	low-risk	U11	low-risk	low-risk	2	27	1	1.90914	4.60182	8.78551	2.15008	1.775	2.28281	5.34072	5.08743	7.43824	10.3743	11.637	18.0101	3.05926	3.82105	7.44483	7.23438	9.56458	12.5243	13.7863	18.0823	0.783841	4.83241	4.91466	7.57693	10.1601	11.347	19.7581	4.13229	4.30516	7.01935	9.48456	10.65	20.0618	0.974966	3.3331	5.35971	6.51851	20.1102	2.75183
U11-PCC-C-2	U11-PCC-C-2-28	UPCCC	low-risk	low-risk	U11	low-risk	low-risk	2	28	1	1.90914	8.24482	15.7405	3.061	18.1359	21.102	21.0147	21.0402	20.6208	16.6203	11.7762	9.87457	15.2804	18.6238	18.7483	21.5724	21.4864	18.0475	13.277	11.5062	5.65341	7.38071	24.3963	25.7706	25.4231	22.2611	21.4895	2.17521	21.863	23.6224	24.4366	22.2362	21.9425	19.9333	21.7697	22.8864	21.0104	20.8822	2.38247
U11-PCC-C-2	U11-PCC-C-2-29	UPCCC	low-risk	low-risk	U11	low-risk	low-risk	2	29	1	1.90914	4.27866	8.16854	4.10791	8.75704	10.0816	13.5088	12.7931	14.8879	16.9791	15.3646	18.2098	4.65031	7.06135	10.0814	9.91933	12.2935	14.2129	13.3246	15.8203	5.80748	7.2686	8.22825	10.7354	12.1901	12.4827	14.255	3.62035	2.85912	5.29249	7.15209	6.73221	8.86069	2.46738	4.20604	5.07015	6.51402	7.33676	2.51774
U11-PCC-C-2	U11-PCC-C-2-30	UPCCC	low-risk	low-risk	U11	low-risk	low-risk	2	30	1	1.90914	5.41317	10.3345	17.9668	20.393	22.031	22.4986	20.0095	19.0196	16.5037	15.1014	13.1521	5.12088	6.14838	7.07005	7.23863	11.6316	13.259	13.1614	16.0738	1.63988	2.23218	2.69576	7.96826	10.6819	11.1225	14.7763	0.972843	3.4954	8.76638	11.7854	12.3591	16.1132	3.23743	8.30565	11.4938	12.1685	15.9951	5.32543
U11-PCC-C-2	U11-PCC-C-2-31	UPCCC	low-risk	low-risk	U11	low-risk	low-risk	2	31	1	1.90914	5.15492	9.84143	2.44803	3.6945	3.09535	8.22147	13.6592	14.8387	16.4589	15.6722	20.7691	1.29712	3.66318	6.27097	12.7758	14.0675	15.9308	15.2918	20.395	4.15979	5.10938	12.0601	13.3948	15.364	14.806	19.8765	6.67581	10.7548	11.8714	13.4052	12.5928	17.6824	8.02109	9.43119	11.6772	11.4373	16.2031	1.41058
U11-PCC-C-2	U11-PCC-C-2-32	UPCCC	low-risk	low-risk	U11	low-risk	low-risk	2	32	1	1.90914	6.35673	12.1359	0.761283	6.58909	8.94906	9.68988	16.5766	19.3572	21.2072	21.8821	25.5909	5.87061	8.18907	8.97832	15.8493	18.6034	20.4466	21.1313	24.8906	3.09535	3.11125	9.99079	12.9278	15.2101	16.3239	21.0599	2.8221	8.15407	10.4639	12.3289	13.2881	17.9751	6.92355	10.0905	12.7826	14.2484	19.6124	3.9308
U11-PCC-C-2	U11-PCC-C-2-33	UPCCC	low-risk	low-risk	U11	low-risk	low-risk	2	33	1	1.90914	6.24984	11.9318	3.35853	2.94503	4.81158	6.39541	9.52989	15.0449	16.4168	23.5839	23.7887	2.25115	3.86127	6.72997	9.61595	14.1957	14.8619	20.7497	20.6712	2.0168	4.53212	7.52247	12.5173	13.6083	20.7007	21.0638	3.11087	5.77744	10.5112	11.6239	19.233	19.9024	3.13546	8.87804	10.8681	20.1387	21.3755	6.08114
U11-PCC-C-2	U11-PCC-C-2-34	UPCCC	low-risk	low-risk	U11	low-risk	low-risk	2	34	1	1.90914	4.47109	8.53591	3.33708	9.48522	12.6419	11.9198	6.66956	6.13222	5.9789	4.71609	5.76603	6.9542	15.8792	15.2189	9.91257	9.08045	8.74245	7.60374	8.08963	20.1496	19.9108	15.985	15.6169	15.4223	14.1869	14.9572	1.47146	7.87515	9.92041	10.746	10.6488	12.2259	6.65129	8.66654	9.49303	9.50519	10.9895	2.05611
U11-PCC-C-2	U11-PCC-C-2-35	UPCCC	low-risk	low-risk	U11	low-risk	low-risk	2	35	1	1.90914	4.76895	9.10456	3.89335	3.55274	5.42027	7.48685	9.16593	6.78744	8.19545	16.2399	13.0457	1.62486	1.58716	3.64378	6.10441	10.0535	10.658	12.6108	9.26743	2.37564	4.26102	7.66962	10.2448	11.2651	13.8677	10.4017	2.06957	5.67843	11.6287	12.1316	11.501	8.02628	5.42027	13.6277	13.9609	9.96921	6.3719	13.0681
U11-PCC-C-2	U11-PCC-C-2-36	UPCCC	low-risk	low-risk	U11	low-risk	low-risk	2	36	1	1.90914	3.95922	7.55869	1.10852	5.40012	6.24945	7.06896	8.42037	9.65348	12.5509	15.0006	16.4403	4.57112	5.37226	6.37723	7.31248	8.54811	11.4436	13.893	15.3375	0.904231	2.00151	5.45108	6.66141	9.10355	11.3915	13.0342	1.74614	5.0099	6.1528	8.43961	10.6717	12.3337	6.61013	7.67177	9.70052	11.7868	13.4792	1.28362
U11-PCC-C-2	U11-PCC-C-2-37	UPCCC	low-risk	low-risk	U11	low-risk	low-risk	2	37	1	1.90914	3.51257	6.70596	3.11315	2.48943	3.14862	3.7893	6.58847	7.30751	8.54718	9.84665	9.05097	4.6005	4.02187	5.9541	8.97888	9.48123	10.3978	11.7974	10.1101	1.59106	1.38629	4.38652	4.9656	6.09686	7.43144	11.2627	2.39188	5.28199	5.60755	6.39319	7.80253	12.1994	3.02694	3.57966	4.75806	6.06665	12.2075	1.02575
U11-PCC-C-2	U11-PCC-C-2-38	UPCCC	low-risk	low-risk	U11	low-risk	low-risk	2	38	1	1.90914	4.89524	9.34567	4.53192	9.46973	13.214	15.0122	16.7762	15.8875	19.1271	21.537	21.9736	5.62596	10.0588	12.7133	14.1309	12.4318	15.7004	18.8325	19.2761	4.69733	7.99697	8.98805	6.83065	10.0893	13.5151	13.9556	3.74886	4.31804	2.82639	5.94203	8.8309	9.27291	2.08436	4.65869	6.15453	6.61017	7.03352	3.80952
U11-PCC-C-2	U11-PCC-C-2-39	UPCCC	low-risk	low-risk	U11	low-risk	low-risk	2	39	1	1.90914	4.54338	8.67392	12.3197	12.4074	12.7906	12.914	13.4463	15.9926	17.3331	20.777	19.9828	1.08699	1.27229	2.28682	3.30569	7.99723	9.99117	14.5644	15.294	0.391921	1.21918	2.24682	6.92786	8.9203	13.4912	14.207	1.04938	2.04531	6.73712	8.73153	13.3061	14.0817	1.02806	5.71188	7.70531	12.2779	13.0327	4.69261
U11-PCC-C-2	U11-PCC-C-2-40	UPCCC	low-risk	low-risk	U11	low-risk	low-risk	2	40	1	1.90914	7.4912	14.3017	1.90673	4.88796	8.23715	11.3297	22.8482	22.568	26.0073	25.4023	18.7922	3.01746	6.33167	9.50808	20.9528	20.6855	24.2222	23.905	17.6327	3.436	6.5044	18.1641	17.9665	21.8404	22.2623	16.802	3.8741	14.7304	14.5492	18.6008	19.6635	15.1821	13.0133	13.1195	18.03	20.5921	17.5389	1.12361
U12-NPC-A-1	U12-NPC-A-1-00	UNPCA	low-risk	low-risk	U12	NA	high-risk	1	0	1	1.93913	6.52437	12.6516	3.47872	5.11718	7.61373	11.0208	13.3253	13.7051	13.7742	20.6936	21.645	1.72345	4.20843	7.57844	10.0816	10.5588	10.7332	22.1395	23.0866	2.5016	5.90389	8.36002	8.8506	9.04905	22.4054	23.3425	3.42004	5.95344	6.5299	6.83298	23.4344	24.3504	3.3362	4.19688	4.81626	25.5987	26.4818	0.942882
U12-NPC-A-1	U12-NPC-A-1-01	UNPCA	low-risk	low-risk	U12	NA	high-risk	1	1	1	1.93913	7.39131	14.3327	4.09169	6.77386	6.91534	12.249	14.0688	14.4292	17.3784	16.9449	17.085	3.80559	4.09789	10.1794	12.7842	18.3671	21.1756	20.8811	21.1739	0.352811	6.42176	9.24901	19.6479	22.0539	22.1032	23.1067	6.10123	8.90152	19.5865	21.9515	22.0323	23.1042	3.41377	22.0502	23.6809	24.2647	26.307	21.6055
U12-NPC-A-1	U12-NPC-A-1-02	UNPCA	low-risk	low-risk	U12	NA	high-risk	1	2	1	1.93913	7.44516	14.4372	3.34159	4.25444	21.1322	23.5445	23.6563	24.9425	19.0229	23.0243	21.3628	1.35847	17.8797	20.4771	20.635	21.9487	16.8818	21.0592	20.4355	17.4697	20.3107	20.5166	21.8522	17.3996	21.6365	21.4056	4.4209	5.08404	6.26514	11.9105	14.6181	20.3935	0.749948	1.86215	10.0443	11.6066	18.3128	1.36935
U12-NPC-A-1	U12-NPC-A-1-03	UNPCA	low-risk	low-risk	U12	NA	high-risk	1	3	1	1.93913	6.37592	12.3638	0.650024	3.75241	21.9033	20.6005	17.4577	17.9595	10.4679	11.0957	10.8982	4.35551	22.2542	20.7148	17.3445	17.8469	10.1186	10.8341	10.7718	21.6837	21.8412	19.8381	20.3302	13.7861	14.1424	13.4755	8.46964	15.0173	15.0493	20.0649	18.4343	16.1263	7.38938	7.25479	14.8261	13.0694	11.2785	0.502371
U12-NPC-A-1	U12-NPC-A-1-04	UNPCA	low-risk	low-risk	U12	NA	high-risk	1	4	1	1.93913	6.94569	13.4686	0.777242	7.64461	0.693377	7.23015	14.817	17.0766	21.0721	19.1427	14.2091	6.97257	1.36852	6.99191	15.3849	17.5402	20.6338	18.5921	13.5816	7.88999	5.16698	18.5799	19.5318	14.6025	11.9468	6.67198	6.99746	14.1238	16.3975	20.989	19.1903	14.3664	13.6812	14.3937	14.1836	12.9652	9.15304	3.65169
U12-NPC-A-1	U12-NPC-A-1-05	UNPCA	low-risk	low-risk	U12	NA	high-risk	1	5	1	1.93913	7.72289	14.9757	4.40155	5.8643	20.6382	21.092	20.5886	23.3809	24.5363	25.2913	25.2254	1.97986	19.2927	19.8231	20.549	24.2596	26.1029	26.8533	26.7859	17.567	18.1132	19.2046	23.2167	25.3292	26.0717	26.0041	0.616667	6.11889	11.6958	15.8218	16.2755	16.2251	5.79481	11.2984	15.4615	15.8962	15.8472	5.67413
U12-NPC-A-1	U12-NPC-A-1-06	UNPCA	low-risk	low-risk	U12	NA	high-risk	1	6	1	1.93913	7.62582	14.7875	7.07835	11.4401	14.8575	16.8704	19.1035	24.727	26.7379	26.5297	20.785	9.0068	12.1319	14.2468	15.4161	18.0663	19.769	19.4984	14.1147	3.44922	5.543	7.70042	16.7242	20.0095	20.3733	19.5956	2.13111	4.49112	15.7141	19.419	20.0091	21.002	3.24317	15.9516	19.8562	20.5753	22.4861	13.3097
U12-NPC-A-1	U12-NPC-A-1-07	UNPCA	low-risk	low-risk	U12	NA	high-risk	1	7	1	1.93913	7.44305	14.4331	2.31982	4.16218	8.56657	7.84241	24.7819	26.3931	26.6496	24.1879	7.71979	1.84242	6.46014	5.70839	24.2637	25.9866	26.2356	24.0122	5.61398	4.91344	4.14555	23.9847	25.7884	26.03	24.0123	4.09608	0.768004	20.8098	22.7591	22.9796	21.4826	0.848537	21.272	23.1998	23.4244	21.835	0.226691	2.08205
U12-NPC-A-1	U12-NPC-A-1-08	UNPCA	low-risk	low-risk	U12	NA	high-risk	1	8	1	1.93913	4.21623	8.17583	4.54068	2.55323	4.08016	5.04011	7.57874	4.99001	19.1255	4.21968	4.8517	2.68331	1.05384	1.54786	3.24871	4.27907	17.2894	8.69518	9.30066	1.83248	2.61782	5.93115	5.35437	19.3155	6.29609	6.85834	1.03745	4.18851	4.98199	18.3096	8.07663	8.65569	3.99274	5.80455	18.6827	8.91245	9.46847	5.09817
U12-NPC-A-1	U12-NPC-A-1-09	UNPCA	low-risk	low-risk	U12	NA	high-risk	1	9	1	1.93913	5.75476	11.1592	4.37291	11.9717	14.1134	13.5512	11.9498	10.0987	6.83444	6.85613	7.23145	8.83692	17.2336	16.9021	15.7852	14.1306	2.46308	2.51674	7.61002	19.0216	19.3008	19.6279	18.7925	7.73043	7.15393	8.10084	1.2868	4.40608	6.26076	19.2674	18.923	11.2082	3.14294	5.09302	19.0274	18.7182	11.3319	2.20149
U12-NPC-A-1	U12-NPC-A-1-10	UNPCA	low-risk	low-risk	U12	NA	high-risk	1	10	1	1.93913	5.1913	10.0666	1.24737	2.38307	3.59901	6.638	7.83319	15.7733	17.1748	17.8249	20.139	1.77229	3.14567	6.29881	8.13376	16.079	17.1849	18.0848	20.603	1.37538	4.52878	6.67895	14.5574	15.4832	16.5222	19.2031	3.15355	5.60538	13.3644	14.1464	15.2917	18.098	3.98737	10.8309	11.1352	12.6164	15.7662	7.95428
U12-NPC-A-1	U12-NPC-A-1-11	UNPCA	low-risk	low-risk	U12	NA	high-risk	1	11	1	1.93913	7.77255	15.072	1.38531	21.6393	24.9065	25.7779	24.4481	23.7219	19.2724	14.6498	12.3547	21.918	25.3739	26.3484	25.2421	24.5836	20.4567	15.9971	13.7012	4.7178	6.79779	9.90605	10.9133	16.7408	20.6458	20.0543	2.25492	6.64037	8.08701	15.8328	21.0996	21.0198	4.87664	6.46522	14.8222	20.6086	20.7734	1.64601
U12-NPC-A-1	U12-NPC-A-1-12	UNPCA	low-risk	low-risk	U12	NA	high-risk	1	12	1	1.93913	7.2652	14.0882	2.34174	4.8805	10.0122	15.0707	16.4481	24.3365	23.8633	21.7281	21.6179	2.54415	7.67044	13.1896	14.4099	22.9861	22.845	21.0319	21.3522	5.14422	11.5274	12.4755	21.9288	22.2011	20.7916	21.5908	8.73161	8.83546	19.8727	21.0212	20.5099	22.233	2.23201	11.1585	12.6732	12.9936	15.7022	11.7346
U12-NPC-A-1	U12-NPC-A-1-13	UNPCA	low-risk	low-risk	U12	NA	high-risk	1	13	1	1.93913	3.39607	6.58543	0.480884	3.06392	4.20178	4.59512	5.83604	8.59957	10.8586	15.7298	12.4656	2.59041	3.7253	4.11423	5.35624	8.12737	10.4015	15.2883	12.0882	1.53619	1.64601	2.93057	5.81104	8.24476	13.2391	10.6083	0.684258	1.66412	4.41133	6.76846	11.7396	9.08903	1.28458	4.16938	6.63004	11.639	9.26067	2.89292
U12-NPC-A-1	U12-NPC-A-1-14	UNPCA	low-risk	low-risk	U12	NA	high-risk	1	14	1	1.93913	7.80769	15.1401	6.40168	6.43535	8.54104	11.4682	11.3547	22.2725	22.0483	21.4596	21.6219	0.220304	2.48753	5.32845	5.32566	20.5412	20.9524	24.4521	25.0051	2.34052	5.21444	5.19634	20.3209	20.7335	24.2902	24.8531	2.93456	2.87142	18.9255	19.5465	24.5253	25.2325	0.439311	18.3198	19.2522	25.946	26.7981	17.9076
U12-NPC-A-1	U12-NPC-A-1-15	UNPCA	low-risk	low-risk	U12	NA	high-risk	1	15	1	1.93913	6.91684	13.4127	13.6146	13.43	14.2967	18.6779	14.2974	10.4251	11.0147	10.3469	6.26063	0.98523	2.12292	18.1147	21.6693	20.6696	21.3865	21.2395	19.4353	1.32807	17.1364	20.8901	20.0602	20.7766	20.6675	19.1048	16.399	20.8379	20.3386	21.0521	21.0058	19.7859	10.9416	14.7371	15.1237	15.8801	19.4776	5.17382
U12-NPC-A-1	U12-NPC-A-1-16	UNPCA	low-risk	low-risk	U12	NA	high-risk	1	16	1	1.93913	7.24619	14.0513	0.569993	1.33579	4.76531	13.0603	13.9253	10.3587	24.6868	19.5771	18.1082	0.839404	4.67232	13.6067	14.4953	10.9152	25.2457	19.8193	18.3229	4.135	14.3898	15.1668	11.472	25.8028	19.6614	18.1243	15.9651	15.6894	11.4001	25.2503	16.0409	14.4113	4.03548	6.54445	14.5767	22.0676	21.4944	4.47073
U12-NPC-A-1	U12-NPC-A-1-17	UNPCA	low-risk	low-risk	U12	NA	high-risk	1	17	1	1.93913	6.77697	13.1415	4.2445	7.74224	6.6539	7.53859	8.59708	18.8942	22.4856	6.78834	11.5461	3.50048	2.44481	3.29946	4.38335	16.8332	23.7286	10.9994	15.708	1.15491	0.483844	1.23934	15.9879	25.4103	14.4971	19.1894	1.18469	2.30414	16.5564	25.1858	13.4309	18.1507	1.13999	15.5999	24.9277	14.2602	18.9259	14.9361
U12-NPC-A-1	U12-NPC-A-1-18	UNPCA	low-risk	low-risk	U12	NA	high-risk	1	18	1	1.93913	4.48898	8.70474	4.73447	8.95795	10.255	10.8217	11.1669	17.5401	16.9031	17.1837	17.044	7.2322	10.0912	11.6635	12.7298	17.7348	16.4864	16.3109	16.0618	3.73265	6.12439	7.89523	10.8935	9.37112	9.08743	8.83094	2.52715	4.45179	7.65136	6.66834	6.96663	6.86878	1.96	6.76846	6.62664	7.47634	7.52798	7.17103
U12-NPC-A-1	U12-NPC-A-1-19	UNPCA	low-risk	low-risk	U12	NA	high-risk	1	19	1	1.93913	8.06976	15.6483	3.94418	5.72816	20.4203	21.8329	22.0589	21.0667	12.9627	12.0279	9.44758	2.38499	23.3505	25.078	25.7277	24.8042	16.4399	15.5699	12.7601	23.4416	25.4361	26.5645	25.7487	18.5908	17.6872	14.9651	3.30802	8.35398	9.11769	21.7184	20.9589	21.6614	5.4032	6.46169	21.1333	20.4921	21.6497	1.52425
U12-NPC-A-1	U12-NPC-A-1-21	UNPCA	low-risk	low-risk	U12	NA	high-risk	1	21	1	1.93913	3.44299	6.67642	2.55848	4.75901	5.40294	8.41472	10.565	10.5725	13.8594	13.2528	16.2387	3.04485	2.98462	6.14129	8.48581	8.61519	11.7962	10.9141	14.0926	1.96843	3.89193	5.82429	5.81364	9.10525	8.69741	11.502	3.19323	5.64598	5.88393	8.92743	7.92969	11.1632	2.55423	2.96774	5.76135	4.8451	7.97002	0.740756
U12-NPC-A-1	U12-NPC-A-1-22	UNPCA	low-risk	low-risk	U12	NA	high-risk	1	22	1	1.93913	6.5893	12.7775	0.899811	3.94997	5.70298	6.22055	4.55249	19.926	21.223	24.6626	23.0093	3.38581	5.3807	6.16245	4.58672	19.356	20.6897	23.9733	22.1483	2.34247	3.83071	3.00607	15.9869	17.307	20.7435	19.6616	1.87696	2.24413	14.4945	15.6913	19.6641	19.6715	1.71681	15.0531	16.1019	20.5408	21.2107	16.5101
U12-NPC-A-1	U12-NPC-A-1-23	UNPCA	low-risk	low-risk	U12	NA	high-risk	1	23	1	1.93913	7.88529	15.2906	11.9092	16.5353	17.6821	19.1497	18.6078	17.7705	16.2768	9.51278	9.7898	19.5969	17.0014	13.7433	12.6892	11.4495	23.3838	21.3899	21.3483	5.63996	12.4353	13.0269	13.436	7.30733	18.8201	16.7036	6.97781	7.73043	8.38342	12.871	22.3712	20.5668	1.14523	2.37046	19.3599	26.123	24.7718	1.2508
U12-NPC-A-1	U12-NPC-A-1-24	UNPCA	low-risk	low-risk	U12	NA	high-risk	1	24	1	1.93913	4.44712	8.62356	1.19046	4.10555	6.57296	9.09383	9.13706	12.4647	12.9889	14.3278	6.31317	3.72476	6.89947	9.75425	9.88277	12.9492	13.1066	14.4049	5.49614	4.16801	7.70012	8.11812	10.2038	9.64502	10.8789	8.41829	3.64856	4.21697	6.12253	6.54161	7.9245	12.2409	0.844828	3.76941	6.47934	7.7908	15.2475	4.26878
U12-NPC-A-1	U12-NPC-A-1-25	UNPCA	low-risk	low-risk	U12	NA	high-risk	1	25	1	1.93913	6.17791	11.9798	18.8799	22.0775	23.4626	25.8306	23.7488	23.8837	22.1114	22.2342	23.9894	8.27845	12.788	18.6274	19.0876	20.6766	20.4501	21.5887	20.3884	4.72699	10.8114	12.0146	13.8602	14.2669	15.5801	13.4777	6.10169	7.68353	9.62036	10.4419	11.7993	9.19176	3.19323	4.86914	6.62022	7.81831	4.39135	1.96
U12-NPC-A-1	U12-NPC-A-1-26	UNPCA	low-risk	low-risk	U12	NA	high-risk	1	26	1	1.93913	4.38948	8.51179	2.51764	2.92423	6.45617	9.58867	4.29432	4.8089	6.75681	7.52563	12.6791	1.36789	4.06649	7.14487	6.69905	7.2322	9.26005	10.0347	14.6859	3.67522	6.8232	7.20836	7.71331	9.54872	10.0979	14.0256	3.15056	10.73	11.2547	13.1866	13.7731	17.223	13.8407	14.3707	16.3316	16.9196	20.0244	0.544898
U12-NPC-A-1	U12-NPC-A-1-27	UNPCA	low-risk	low-risk	U12	NA	high-risk	1	27	1	1.93913	4.64731	9.01175	0.676707	0.939546	1.51146	0.847527	4.55299	7.57486	20.1042	15.2756	8.78494	0.71686	1.56053	1.4999	5.13505	8.18003	20.5981	15.9486	9.41552	0.869804	1.73105	5.45971	8.45477	21.0393	15.972	9.12655	2.0629	5.66728	8.55764	21.3218	15.7284	8.56114	3.72867	6.73459	19.3277	14.4567	8.1823	3.06616
U12-NPC-A-1	U12-NPC-A-1-28	UNPCA	low-risk	low-risk	U12	NA	high-risk	1	28	1	1.93913	4.12231	7.99371	10.4813	7.44876	12.0473	12.141	11.7198	13.8579	13.6711	15.6464	22.7669	5.76368	3.36729	4.45896	5.81011	6.6194	5.98205	9.89308	19.4384	5.38075	5.03784	4.29086	6.46721	6.37195	8.28207	16.4129	1.24737	3.00293	3.26694	2.6152	6.59581	16.2189	1.82483	2.21506	1.69724	5.43455	15.0176	2.2011
U12-NPC-A-1	U12-NPC-A-1-29	UNPCA	low-risk	low-risk	U12	NA	high-risk	1	29	1	1.93913	6.78535	13.1577	3.32566	5.5034	7.60826	7.05953	18.9005	15.8703	15.6626	15.4672	10.8614	2.64127	5.4978	5.80239	19.4271	19.09	18.9217	18.7436	14.1561	3.07592	4.00488	18.1747	20.5761	20.5083	20.3827	15.8982	1.9265	15.697	21.0888	21.1562	21.1039	16.8591	14.1938	19.4044	19.5164	19.4902	15.3698	20.0739
U12-NPC-A-1	U12-NPC-A-1-30	UNPCA	low-risk	low-risk	U12	NA	high-risk	1	30	1	1.93913	7.80071	15.1266	4.61929	4.85028	10.0194	14.9094	21.9378	23.7185	22.7644	7.41557	7.5284	0.35843	7.10914	12.6926	22.5834	25.1724	25.1554	11.8311	12.0394	7.27243	12.8844	22.9099	25.5187	25.5134	12.115	12.309	5.66728	17.6975	21.2147	22.6445	15.0467	15.5725	13.9456	18.1542	20.8244	18.299	18.9616	4.73134
U12-NPC-A-1	U12-NPC-A-1-31	UNPCA	low-risk	low-risk	U12	NA	high-risk	1	31	1	1.93913	5.70774	11.0681	3.75187	5.38075	6.47921	8.68115	10.4898	10.3111	13.3688	10.3103	12.6526	1.64601	2.73672	5.70519	8.0618	7.85201	17.0695	13.967	16.3999	1.09919	5.02371	7.63193	7.41283	18.715	15.6127	18.0333	4.66027	7.3586	7.13847	19.8046	16.6956	19.1316	2.71294	2.4944	20.7905	17.6043	20.518	0.220304
U12-NPC-A-1	U12-NPC-A-1-32	UNPCA	low-risk	low-risk	U12	NA	high-risk	1	32	1	1.93913	4.89316	9.48849	2.99979	4.65965	10.1388	10.7567	12.224	12.7048	13.4862	14.8028	21.6391	2.19655	7.39938	8.02727	9.45607	9.92926	10.5878	11.8034	20.2462	5.48376	6.09898	7.5709	8.05284	8.91344	10.5975	21.4058	0.628588	2.08767	2.57028	3.64856	6.23334	22.0878	1.48555	1.96843	3.17817	5.97536	22.378	0.483253
U12-NPC-A-1	U12-NPC-A-1-33	UNPCA	low-risk	low-risk	U12	NA	high-risk	1	33	1	1.93913	7.3188	14.1921	1.29521	4.72337	5.05504	9.28924	17.6062	23.1793	18.0011	24.9225	12.681	3.60503	3.92211	8.34389	16.7316	22.9587	18.1507	24.9174	13.7669	0.339617	4.85287	13.2623	20.6506	16.8555	23.1028	15.5511	4.60189	13.0028	20.5703	16.8973	23.0787	15.8387	8.4113	16.8993	14.6642	19.9354	17.5626	12.6542
U12-NPC-A-1	U12-NPC-A-1-34	UNPCA	low-risk	low-risk	U12	NA	high-risk	1	34	1	1.93913	4.77945	9.268	3.12152	4.15875	6.22018	5.89712	11.6384	12.3534	12.5542	14.5557	15.1655	4.08722	3.15563	2.89617	11.4492	12.3684	12.4546	15.5198	16.6032	6.48057	4.92737	7.62565	8.44808	8.59053	11.4381	12.6206	2.00749	12.8637	13.9071	13.8923	17.6774	19.0582	10.8733	11.9272	11.9014	15.8162	17.31	1.13597
U12-NPC-A-1	U12-NPC-A-1-35	UNPCA	low-risk	low-risk	U12	NA	high-risk	1	35	1	1.93913	3.79013	7.34957	3.14567	2.38056	4.15594	6.02466	8.08768	8.56671	11.9085	11.9208	14.2423	0.833602	1.99594	4.17902	6.96011	9.01589	12.5387	12.0794	15.0601	2.10198	4.2572	6.85201	8.52264	12.033	11.6778	14.5257	2.1933	4.98148	7.44431	10.9496	10.3238	13.5106	2.95347	6.28448	9.63104	8.72769	12.2066	4.2993
U12-NPC-A-1	U12-NPC-A-1-36	UNPCA	low-risk	low-risk	U12	NA	high-risk	1	36	1	1.93913	7.56366	14.6669	2.16513	3.15943	6.44665	18.2179	18.5753	20.6015	20.6246	20.3921	22.3661	0.997899	4.42838	18.4517	19.2216	21.5263	21.9538	22.0981	24.0391	3.61768	18.742	19.685	22.0971	22.6826	22.9647	24.8924	17.728	19.3186	22.1352	23.4449	24.4869	26.3116	3.66659	7.06612	11.1806	15.6261	16.3262	3.5057
U12-NPC-A-1	U12-NPC-A-1-37	UNPCA	low-risk	low-risk	U12	NA	high-risk	1	37	1	1.93913	7.59875	14.735	5.33765	12.1171	14.8626	16.2967	19.2839	19.4312	19.7393	19.2178	12.8579	6.83424	9.78966	11.0409	14.0813	14.2085	20.8405	20.8137	14.9449	3.38075	4.21108	7.28259	7.39232	22.8445	23.3848	18.6059	2.23954	4.54615	4.75319	22.5132	23.3217	19.2824	3.10639	3.19018	24.7407	25.5602	21.4807	0.32059
U12-NPC-A-1	U12-NPC-A-1-38	UNPCA	low-risk	low-risk	U12	NA	high-risk	1	38	1	1.93913	7.63891	14.8129	10.9459	17.6845	19.6654	21.3919	15.3522	13.9709	12.7844	9.76855	9.00908	7.51169	9.67688	12.8259	22.0658	21.4598	20.7326	16.834	14.794	2.1729	6.13738	25.225	25.1676	24.8	20.918	18.6231	4.52424	26.2963	26.3789	26.1054	22.2819	19.9703	25.19	25.6039	25.5706	21.9907	19.7109	1.95197
U12-NPC-A-1	U12-NPC-A-1-39	UNPCA	low-risk	low-risk	U12	NA	high-risk	1	39	1	1.93913	5.52866	10.7208	3.49265	7.60353	9.57777	17.3186	16.9463	17.1244	18.1576	20.1484	20.5158	10.8011	12.4414	19.258	19.1089	19.3105	20.2644	21.4818	21.3779	2.65765	11.635	10.8075	10.9215	12.0473	15.5435	16.9097	8.98811	8.15115	8.26779	9.39196	12.9925	14.5262	1.45526	1.59742	1.4377	4.59599	7.12294	0.246018
U12-NPC-A-1	U12-NPC-A-1-40	UNPCA	low-risk	low-risk	U12	NA	high-risk	1	40	1	1.93913	5.80196	11.2508	0.765024	4.75733	6.55295	7.22971	10.9987	16.3773	21.9441	22.7094	12.824	3.99231	5.92778	6.58307	10.2558	15.6175	21.2109	22.0141	12.2135	3.65731	3.95971	6.46094	11.6629	17.4308	18.4775	9.40621	0.744216	5.32657	10.924	18.3778	19.9637	12.1581	4.62805	10.2121	17.8084	19.4698	11.9693	5.60645
U12-NPC-A-2	U12-NPC-A-2-00	UNPCA	low-risk	low-risk	U12	NA	high-risk	2	0	1	1.98146	5.45768	10.8142	2.41805	15.1403	18.693	16.3368	17.6464	19.3787	18.3404	21.3065	18.9467	15.4089	19.1176	16.8799	18.3225	20.0818	19.2894	22.8989	20.8242	3.80435	2.27	3.93585	5.48519	6.07581	12.9435	13.992	2.46704	2.17519	2.43293	4.26928	11.4073	13.5543	1.69302	3.36506	3.82422	10.8355	12.2607	1.76291
U12-NPC-A-2	U12-NPC-A-2-01	UNPCA	low-risk	low-risk	U12	NA	high-risk	2	1	1	1.98146	6.87666	13.6258	0.708886	15.202	15.9899	19.4845	14.7919	13.8131	12.2809	6.38345	4.94269	15.8899	16.6876	20.0725	14.777	13.8135	12.271	6.0498	4.47719	1.30712	14.8504	24.0882	23.1425	22.1216	20.2372	19.587	13.945	24.104	23.1807	22.2287	20.7681	20.2248	17.1286	16.6288	16.6229	20.118	20.8925	1.01954
U12-NPC-A-2	U12-NPC-A-2-02	UNPCA	low-risk	low-risk	U12	NA	high-risk	2	2	1	1.98146	7.13686	14.1414	3.58175	7.14631	7.02216	7.69091	15.7427	23.3904	22.9982	20.7886	16.4034	3.93098	3.44045	10.0421	16.6444	21.1067	20.5688	18.0645	12.875	2.34721	11.596	16.0587	17.4121	16.8001	14.1832	9.45111	12.8593	18.1653	19.3093	18.6099	15.7929	9.52963	9.19198	22.6094	22.6397	21.4537	20.6434	18.3244
U12-NPC-A-2	U12-NPC-A-2-03	UNPCA	low-risk	low-risk	U12	NA	high-risk	2	3	1	1.98146	4.66115	9.23586	3.72	5.59479	8.78118	10.806	11.0777	13.4827	14.332	17.1364	22.2794	3.19935	5.8679	7.79133	7.98411	10.3518	11.0805	13.4219	18.8011	3.20611	5.23172	5.52689	7.9226	8.82156	13.0151	19.3454	2.02665	2.32654	4.7166	5.63277	10.8631	17.8146	0.416892	2.69467	3.65214	9.87971	17.168	2.40539
U12-NPC-A-2	U12-NPC-A-2-04	UNPCA	low-risk	low-risk	U12	NA	high-risk	2	4	1	1.98146	2.21736	4.39361	3.37173	5.3964	5.50908	8.00162	7.30299	7.86157	8.62451	10.4199	10.6155	2.03322	2.78217	5.49121	4.07081	4.85633	5.25671	7.05844	7.38476	2.02281	4.33049	2.18334	3.2132	3.22838	5.02585	5.42713	2.70937	2.20649	2.37998	4.05393	5.58132	5.27969	2.84688	1.70722	4.46483	5.21854	4.03966	1.25245
U12-NPC-A-2	U12-NPC-A-2-05	UNPCA	low-risk	low-risk	U12	NA	high-risk	2	5	1	1.98146	4.96122	9.83045	4.85359	8.28775	9.26275	9.8646	11.1766	15.6527	15.7161	20.031	21.7517	3.58338	4.63933	6.2945	7.60579	13.1097	13.6618	18.0602	20.2402	1.08421	3.89265	4.94875	10.8876	11.8019	16.0528	18.5021	3.30907	4.17252	10.1328	11.1509	15.3213	17.8363	1.33673	7.03527	7.90949	12.1745	14.6095	5.96192
U12-NPC-A-2	U12-NPC-A-2-06	UNPCA	low-risk	low-risk	U12	NA	high-risk	2	6	1	1.98146	6.24116	12.3666	0.883263	1.77405	2.81076	3.34188	5.71755	21.0878	26.5538	17.7511	11.4244	0.901926	1.94386	2.46536	4.98626	21.3213	26.5268	17.7788	10.8641	1.20154	1.65571	4.45587	21.7767	26.7291	18.0486	10.5178	0.556134	3.29705	21.5163	26.1212	17.5428	9.43523	3.05881	21.8108	26.2523	17.7333	9.25571	20.1345
U12-NPC-A-2	U12-NPC-A-2-07	UNPCA	low-risk	low-risk	U12	NA	high-risk	2	7	1	1.98146	5.23246	10.3679	3.0923	3.66913	2.4988	4.56452	19.7996	19.0667	18.0426	17.0252	15.8738	2.99941	3.67026	5.1056	19.3121	17.6863	16.4899	15.3751	14.2234	1.93542	2.25933	16.5362	15.4357	14.3831	13.3575	12.2055	2.06573	17.3109	16.7771	15.8301	14.867	13.7277	15.255	14.9301	14.0679	13.1677	12.0501	5.86766
U12-NPC-A-2	U12-NPC-A-2-08	UNPCA	low-risk	low-risk	U12	NA	high-risk	2	8	1	1.98146	4.43317	8.78413	4.48982	7.66034	8.57298	13.1235	3.72671	4.98319	5.86288	4.33849	5.71172	3.78907	5.01474	13.2489	8.10621	9.45346	9.62434	6.71616	8.60556	1.32148	11.6046	10.8064	12.5659	13.2503	10.4956	12.3715	10.7474	11.4785	13.3692	14.2916	11.6721	13.5246	12.9621	15.2387	18.1008	17.4616	18.6748	2.32618
U12-NPC-A-2	U12-NPC-A-2-09	UNPCA	low-risk	low-risk	U12	NA	high-risk	2	9	1	1.98146	5.28145	10.465	7.2953	11.611	12.307	13.2734	13.9068	16.5958	17.4027	15.6446	12.2284	7.81854	9.24175	9.2928	13.4998	17.8908	19.6603	18.3489	16.4364	1.59629	1.67372	6.96997	12.037	14.429	13.7308	13.8034	1.64882	5.48316	10.5889	13.0593	12.486	12.969	6.85976	11.9706	14.5182	14.0371	14.6178	5.11608
U12-NPC-A-2	U12-NPC-A-2-10	UNPCA	low-risk	low-risk	U12	NA	high-risk	2	10	1	1.98146	5.39425	10.6885	14.2834	16.143	16.1256	16.7242	18.9025	19.8677	21.3773	23.0505	24.3631	2.28427	4.1151	5.22365	10.799	14.203	14.7276	17.2783	18.6395	2.50911	3.53384	9.32763	12.9738	13.2752	15.8597	17.1752	1.10927	6.84193	10.4647	10.7929	13.3728	14.7005	5.79568	9.48723	9.74169	12.3268	13.6416	3.85546
U12-NPC-A-2	U12-NPC-A-2-11	UNPCA	low-risk	low-risk	U12	NA	high-risk	2	11	1	1.98146	4.94835	9.80495	3.10046	4.03085	7.00969	9.11214	10.6397	10.173	9.82724	10.3107	5.0072	2.07646	5.30241	7.76992	9.78423	10.3417	11.9156	12.073	5.36233	3.27643	5.70564	7.71128	8.4549	13.6172	13.9014	7.39929	2.52048	4.76328	6.49025	16.7883	17.1372	10.6604	2.37449	4.97377	18.9384	19.3866	13.1024	3.4019
U12-NPC-A-2	U12-NPC-A-2-12	UNPCA	low-risk	low-risk	U12	NA	high-risk	2	12	1	1.98146	5.25036	10.4034	0.835116	8.348	10.7945	15.0855	18.3861	19.6158	20.4543	20.8304	21.5331	7.52332	9.99123	14.2727	17.5804	18.832	19.7067	20.1239	20.8823	2.68363	6.78979	10.1305	11.5394	12.7309	13.5449	14.8473	4.3233	7.59208	8.89506	10.0476	10.9035	12.3187	3.35258	4.97689	6.68898	8.13687	10.1689	2.02185
U12-NPC-A-2	U12-NPC-A-2-13	UNPCA	low-risk	low-risk	U12	NA	high-risk	2	13	1	1.98146	5.2194	10.342	8.57852	13.4775	15.1314	15.3465	18.4838	19.5453	21.7965	21.8827	21.4171	6.28933	9.28885	11.0126	14.0833	15.3206	18.0385	18.3062	20.4981	3.51114	6.11443	8.62477	9.85083	12.6326	12.9844	16.6676	2.90365	5.11364	6.3409	9.12301	9.47326	13.4706	3.21277	4.39596	7.04005	7.29454	10.6031	1.24355
U12-NPC-A-2	U12-NPC-A-2-14	UNPCA	low-risk	low-risk	U12	NA	high-risk	2	14	1	1.98146	4.0664	8.05741	2.03527	4.00764	4.23795	5.98548	6.5695	8.65485	9.65458	20.6252	10.0259	2.90566	2.3711	4.69512	5.11755	6.81265	7.65491	19.8223	8.00634	1.91581	1.98065	2.61764	5.15113	6.73543	22.1939	7.26835	2.82426	3.00385	4.44757	5.48336	20.4204	5.91704	0.783309	3.70077	5.67549	23.0756	6.29132	2.93504
U12-NPC-A-2	U12-NPC-A-2-15	UNPCA	low-risk	low-risk	U12	NA	high-risk	2	15	1	1.98146	7.21598	14.2982	10.3786	17.2932	19.3879	19.2194	20.5966	22.0009	19.5127	22.9128	20.9931	22.6803	24.1603	23.8655	24.8605	19.7155	17.0114	18.403	15.9999	2.30929	2.31661	3.82016	15.3075	14.7839	19.4096	19.2955	0.377762	1.55059	14.6351	14.524	19.0044	19.1824	1.50976	14.2727	14.148	18.6328	18.8051	13.9387
U12-NPC-A-2	U12-NPC-A-2-16	UNPCA	low-risk	low-risk	U12	NA	high-risk	2	16	1	1.98146	5.60259	11.1013	2.08819	18.8958	16.2393	16.1792	15.1047	13.9239	13.7588	11.76	20.1474	16.8323	14.2808	14.2559	13.3449	12.4066	12.3259	10.4844	18.6223	4.20242	4.83071	7.4934	10.2412	10.998	12.4226	16.3332	0.69624	3.30915	6.03905	6.79568	8.28618	18.5048	2.66285	5.42575	6.18307	7.76552	19.1348	2.78665
U12-NPC-A-2	U12-NPC-A-2-17	UNPCA	low-risk	low-risk	U12	NA	high-risk	2	17	1	1.98146	6.7458	13.3665	6.64714	12.5361	14.2169	14.8	15.4365	16.1563	21.0575	19.4413	15.3889	5.89335	7.58052	8.17211	8.93616	10.4718	20.7448	20.451	16.6956	1.8998	2.52004	3.86797	7.32485	22.4823	23.2346	19.9822	0.622112	2.12914	6.11334	22.3351	23.4262	20.3948	1.68034	5.84776	22.3774	23.5763	20.6187	4.2657
U12-NPC-A-2	U12-NPC-A-2-18	UNPCA	low-risk	low-risk	U12	NA	high-risk	2	18	1	1.98146	7.56085	14.9815	9.26167	18.7835	21.6231	22.2225	21.098	21.9895	17.0978	12.4829	11.3287	14.7927	24.3122	26.6357	25.9181	26.8869	23.4543	20.483	20.1761	15.5496	19.9707	20.1299	20.9753	21.1509	22.4605	24.4675	4.99115	5.86426	6.36045	10.1949	15.5264	19.0192	1.52804	1.47101	7.10548	13.3722	16.9805	0.971575
U12-NPC-A-2	U12-NPC-A-2-19	UNPCA	low-risk	low-risk	U12	NA	high-risk	2	19	1	1.98146	5.94562	11.781	19.5859	20.6694	20.4714	17.665	15.4785	13.9221	9.66814	11.8359	8.93234	13.8609	16.1468	17.9525	19.1618	19.8021	18.5362	22.4869	23.9658	2.63086	6.44987	9.28535	11.0667	13.1071	15.4081	19.2514	4.30941	7.37603	9.32084	12.0511	13.7671	17.9338	3.1119	5.11999	8.45188	9.5689	13.9234	2.0339
U12-NPC-A-2	U12-NPC-A-2-21	UNPCA	low-risk	low-risk	U12	NA	high-risk	2	21	1	1.98146	2.92591	5.79757	2.12718	5.31203	3.91059	6.86619	6.59796	4.86661	8.28708	8.53286	7.62696	3.2727	2.31889	5.67896	5.74526	5.0479	8.01171	9.58578	9.09821	1.93929	3.99411	4.68364	5.81806	7.48324	10.8611	11.0049	3.39528	3.63018	3.98576	6.20221	8.99774	9.0685	1.11725	3.93521	3.78027	8.42533	9.32465	2.99079
U12-NPC-A-2	U12-NPC-A-2-22	UNPCA	low-risk	low-risk	U12	NA	high-risk	2	22	1	1.98146	2.01905	4.00066	2.87309	1.93929	4.58333	4.93932	5.05845	5.57809	7.07066	7.65933	8.96779	3.98819	4.91413	5.59642	6.07827	6.56227	7.24191	8.06328	9.45428	3.10341	3.24638	3.21519	3.72381	5.44862	5.92136	7.1711	0.790366	1.52604	1.85484	2.5049	3.20507	4.58412	0.777617	1.06457	2.20611	2.7201	4.04865	0.521615
U12-NPC-A-2	U12-NPC-A-2-23	UNPCA	low-risk	low-risk	U12	NA	high-risk	2	23	1	1.98146	1.62246	3.21484	1.51288	1.32715	3.01345	3.5871	4.88466	4.68554	5.1312	5.7725	7.51338	1.40162	2.10395	2.08286	3.42484	3.22855	3.72053	4.83013	6.2952	1.80231	3.00635	4.07667	3.87901	4.21719	4.49192	6.34624	2.09774	2.62315	2.44704	2.61605	2.78217	4.54403	1.42344	1.24623	1.83286	3.84356	4.66719	0.199948
U12-NPC-A-2	U12-NPC-A-2-24	UNPCA	low-risk	low-risk	U12	NA	high-risk	2	24	1	1.98146	3.59459	7.12252	1.12419	1.83559	3.1397	3.95232	5.38754	8.4949	11.2571	12.504	17.4505	0.805329	2.55027	3.60154	4.43513	7.54233	10.2489	11.499	16.5969	2.8668	4.02664	4.25834	7.31571	9.92278	11.173	16.452	1.21464	2.67803	5.62389	8.49098	9.71155	14.3662	3.13191	5.65937	8.54993	9.72318	13.9503	3.11083
U12-NPC-A-2	U12-NPC-A-2-25	UNPCA	low-risk	low-risk	U12	NA	high-risk	2	25	1	1.98146	3.61338	7.15977	5.61327	5.99744	11.4647	12.6897	14.8926	15.561	17.0028	17.2086	10.7954	0.618531	6.50644	8.37297	10.8948	10.7781	12.1838	12.6678	5.82511	5.9146	7.75551	10.2763	10.183	11.5936	12.0615	5.23145	2.49213	4.99049	4.27298	5.67901	6.21129	0.684984	2.58401	3.13226	4.51135	4.52217	2.94787	2.92594
U12-NPC-A-2	U12-NPC-A-2-26	UNPCA	low-risk	low-risk	U12	NA	high-risk	2	26	1	1.98146	6.52237	12.9238	26.7964	26.5603	26.5947	24.1693	22.054	19.4265	19.0879	17.9798	15.8813	1.24912	2.38976	6.28368	7.14009	18.4831	18.9793	19.7939	20.8633	1.14982	5.1169	6.16467	17.4283	17.9368	18.7931	19.9449	4.20394	5.53492	16.6131	17.1364	18.0426	19.29	2.11815	12.4248	12.956	13.9009	15.261	11.3725
U12-NPC-A-2	U12-NPC-A-2-27	UNPCA	low-risk	low-risk	U12	NA	high-risk	2	27	1	1.98146	5.49458	10.8873	2.97179	4.14093	6.84676	9.64007	11.5704	12.3869	15.6016	24.4882	20.5484	2.23897	4.5207	7.14118	8.99114	9.63878	13.0327	21.6455	17.9346	2.71029	5.51648	7.46117	8.38079	11.4763	21.904	18.6843	2.81214	4.76468	5.78278	8.76742	20.3189	17.6902	1.95639	3.14473	5.96192	18.7163	16.8013	1.54969
U12-NPC-A-2	U12-NPC-A-2-28	UNPCA	low-risk	low-risk	U12	NA	high-risk	2	28	1	1.98146	6.74983	13.3745	6.88243	7.59928	10.4581	10.7655	11.0879	10.533	16.7226	18.4516	18.0955	1.18197	10.4016	10.6997	11.2188	10.7964	22.247	25.1948	24.8645	9.72455	10.0102	10.5415	10.154	22.3314	25.6919	25.3802	0.320507	0.817985	0.549606	15.8061	22.1687	22.0474	0.542488	0.516802	15.794	22.2671	22.1532	0.556134
U12-NPC-A-2	U12-NPC-A-2-29	UNPCA	low-risk	low-risk	U12	NA	high-risk	2	29	1	1.98146	5.15977	10.2239	4.10348	9.16649	8.89018	12.4702	13.1149	12.84	12.165	21.0515	22.711	5.0698	4.84345	8.49422	9.3904	9.14174	8.98141	19.2646	21.6026	0.770443	3.73215	5.26626	5.11972	6.24917	17.7392	20.8798	3.68476	4.9501	4.7673	5.64267	17.0845	20.1709	2.10197	2.15067	4.45263	15.5706	19.1585	0.309938
U12-NPC-A-2	U12-NPC-A-2-30	UNPCA	low-risk	low-risk	U12	NA	high-risk	2	30	1	1.98146	5.64463	11.1846	3.64628	4.21436	5.95875	7.32326	12.4222	13.2506	21.4915	21.5596	22.0871	2.76676	2.89187	6.28134	10.1371	11.6649	19.8769	20.723	21.8281	2.40042	3.59181	8.2224	9.28619	17.5563	18.1034	19.0953	4.46831	7.30504	9.07599	17.1758	18.3544	19.7642	5.65662	5.93901	14.1683	14.5145	15.5511	2.93192
U12-NPC-A-2	U12-NPC-A-2-31	UNPCA	low-risk	low-risk	U12	NA	high-risk	2	31	1	1.98146	5.55135	10.9998	3.53242	4.80767	5.86383	6.36712	10.1172	12.259	13.5482	15.2256	15.6179	2.07926	3.55592	2.84902	12.1953	14.6861	16.1768	18.0211	18.4633	1.48772	2.97207	14.1909	16.6175	18.054	19.8417	20.2637	3.98631	15.5595	17.9271	19.3166	21.0554	21.4606	14.0375	16.6915	18.2941	20.2335	20.7074	2.80898
U12-NPC-A-2	U12-NPC-A-2-32	UNPCA	low-risk	low-risk	U12	NA	high-risk	2	32	1	1.98146	6.9779	13.8264	2.10567	2.35288	3.96438	6.66495	7.09661	14.968	19.2031	21.0396	21.2231	0.263455	1.98289	5.22599	6.02381	15.7336	19.7853	23.0296	23.2522	1.72164	5.00815	5.84467	15.7519	19.7759	23.2331	23.4653	3.5631	4.66273	15.7413	19.5622	24.4361	24.7369	1.48622	13.8889	17.2548	25.058	25.5465	12.459
U12-NPC-A-2	U12-NPC-A-2-33	UNPCA	low-risk	low-risk	U12	NA	high-risk	2	33	1	1.98146	6.74412	13.3632	2.68363	3.66633	5.53356	6.88271	8.039	18.4263	21.8438	21.1335	22.0144	1.72034	2.8911	4.49211	5.35938	16.398	20.1492	20.6158	22.1412	3.18256	5.16356	4.89828	14.8609	18.4967	18.946	20.6231	2.0339	2.75176	15.059	19.2384	21.1373	23.2948	3.29671	16.0666	20.4697	22.9751	25.2733	12.7702
U12-NPC-A-2	U12-NPC-A-2-34	UNPCA	low-risk	low-risk	U12	NA	high-risk	2	34	1	1.98146	5.20634	10.3161	0.212077	2.84307	3.62521	5.30712	6.46384	9.43476	17.2422	21.1797	21.2972	2.73283	3.53659	5.15086	6.28947	9.23913	17.0342	20.968	21.0863	0.873147	2.6665	3.99411	7.26755	15.3927	19.6092	20.1542	2.37332	3.76562	7.12515	15.3169	19.6277	20.3243	1.39348	4.76048	12.962	17.3175	18.1522	3.36976
U12-NPC-A-2	U12-NPC-A-2-35	UNPCA	low-risk	low-risk	U12	NA	high-risk	2	35	1	1.98146	5.25601	10.4146	4.36287	7.13371	9.52114	11.4241	15.3206	17.2084	17.8086	18.603	19.8133	6.87674	8.99725	11.0977	15.3498	17.5089	18.0973	20.0089	22.3863	2.39255	4.39236	8.54911	10.6569	11.25	13.288	16.4753	2.10052	6.3625	8.56349	9.1415	11.7849	15.7476	4.2683	6.49183	7.06249	10.0454	14.5501	2.28025
U12-NPC-A-2	U12-NPC-A-2-36	UNPCA	low-risk	low-risk	U12	NA	high-risk	2	36	1	1.98146	4.69222	9.29743	3.65518	7.11829	11.4563	13.3924	12.7236	18.2825	19.9014	19.7962	18.7201	3.46401	7.80148	9.73952	9.30525	14.679	16.5134	16.4937	15.6829	4.33811	6.28986	6.38463	11.3236	13.4902	13.5973	13.1809	2.00462	4.03931	7.21944	10.0321	10.3816	10.7214	3.66701	5.24132	8.31868	8.78567	9.51601	6.04846
U12-NPC-A-2	U12-NPC-A-2-37	UNPCA	low-risk	low-risk	U12	NA	high-risk	2	37	1	1.98146	6.25855	12.4011	4.57151	7.81041	9.48337	11.2413	14.1096	17.411	18.7848	19.4893	19.7307	3.27618	4.98458	6.80825	10.665	15.4442	17.0205	19.7469	20.7797	1.72002	3.5778	8.3	14.1292	15.8	19.9353	21.4909	1.8705	7.13718	13.4661	15.1626	20.0031	21.815	5.90069	12.6656	14.3668	19.9295	22.0062	7.05513
U12-NPC-A-2	U12-NPC-A-2-38	UNPCA	low-risk	low-risk	U12	NA	high-risk	2	38	1	1.98146	7.06741	14.0038	11.4269	16.6399	21.0653	18.9965	19.1179	17.8382	9.3904	7.05041	5.83649	5.35923	22.1218	21.7529	23.2804	23.1114	17.4735	16.4034	15.7758	23.1359	23.5453	25.5336	25.8185	21.5605	20.9218	20.4829	3.40541	5.97936	8.14686	14.2744	16.6839	17.8198	2.8077	4.78724	11.3547	13.9085	15.134	2.33297
U12-NPC-A-2	U12-NPC-A-2-39	UNPCA	low-risk	low-risk	U12	NA	high-risk	2	39	1	1.98146	4.35336	8.62601	2.65188	5.10364	4.38021	7.89779	8.82559	14.807	8.29599	10.2781	13.5478	2.70649	2.12914	5.64606	7.22067	16.352	9.78321	8.11186	11.4327	0.767193	2.94637	4.91068	16.7609	10.3908	5.41981	8.74233	3.56014	5.17044	16.1915	9.76515	6.00572	9.32099	2.93116	17.401	11.4995	2.47603	5.79755	15.2974
U12-NPC-A-2	U12-NPC-A-2-40	UNPCA	low-risk	low-risk	U12	NA	high-risk	2	40	1	1.98146	2.90143	5.74907	1.54628	4.52297	5.72919	10.1278	9.50276	8.82559	10.2993	13.6981	13.2316	2.97842	4.19449	8.70567	7.99968	7.28594	8.7659	12.1614	11.7137	1.25245	6.03951	5.11521	4.3123	5.80257	9.19002	8.77742	4.8458	3.86344	3.09983	4.57145	7.9689	7.53125	1.64612	3.01179	2.58401	4.75564	3.81601	1.39168
U12-NPC-C-1	U12-NPC-C-1-00	UNPCC	low-risk	low-risk	U12	NA	low-risk	1	0	1	1.99286	5.13587	10.2351	3.05236	5.96275	14.4823	16.4567	17.9732	20.7561	20.2916	19.2572	20.9859	3.80764	13.2434	15.7811	16.9786	20.1209	19.5326	18.9144	20.817	9.55763	12.3626	13.3626	16.6683	16.0141	15.6724	17.6767	3.68452	3.86692	7.47	6.67142	7.2089	9.35769	2.27573	4.34127	3.83946	3.55381	5.70042	3.76328
U12-NPC-C-1	U12-NPC-C-1-01	UNPCC	low-risk	low-risk	U12	NA	low-risk	1	1	1	1.99286	6.86097	13.673	2.24251	6.40062	6.48285	8.85601	20.0156	20.9296	19.3657	21.304	8.75329	4.42316	4.56559	6.61484	18.1736	19.6314	18.2345	20.3242	10.5374	0.312682	4.04714	17.2568	20.2451	19.2854	21.6282	14.9602	4.29813	17.5279	20.552	19.5969	21.9406	15.0932	13.2579	16.7339	16.0357	18.4808	16.3702	6.8811
U12-NPC-C-1	U12-NPC-C-1-02	UNPCC	low-risk	low-risk	U12	NA	low-risk	1	2	1	1.99286	5.55915	11.0786	1.28206	6.34004	8.09091	16.6475	17.855	18.4695	16.2235	20.4474	23.5828	5.17348	6.83308	15.4484	16.7853	17.4507	15.3988	19.5594	22.8591	2.28279	10.3141	11.6728	12.4198	10.9024	14.8121	18.5403	8.77773	10.7927	11.737	11.0316	14.5338	18.6425	3.9093	5.27617	8.04329	8.82524	13.6221	1.36695
U12-NPC-C-1	U12-NPC-C-1-03	UNPCC	low-risk	low-risk	U12	NA	low-risk	1	3	1	1.99286	7.31234	14.5725	1.53651	5.30991	6.87173	6.66956	23.2782	24.5999	21.2581	18.6591	17.847	4.46342	5.68991	5.33433	22.003	23.4229	20.3752	18.0224	17.3785	2.13921	2.74576	23.1602	25	23.003	21.2786	20.9573	1.10732	21.6946	23.6794	22.186	20.8458	20.7486	20.6555	22.6096	21.0791	19.7671	19.7039	2.83146
U12-NPC-C-1	U12-NPC-C-1-04	UNPCC	low-risk	low-risk	U12	NA	low-risk	1	4	1	1.99286	6.49539	12.9444	6.45123	11.3391	21.4108	23.1072	22.4583	22.3993	21.7069	20.0686	13.1287	4.93124	17.306	19.4979	19.034	19.932	19.3292	18.5082	15.9945	14.4943	17.027	16.7627	18.4639	17.9799	17.9165	18.7693	2.75663	2.94779	6.246	6.28611	8.51118	18.8925	0.910039	4.25827	4.57069	7.32127	18.9858	3.51419
U12-NPC-C-1	U12-NPC-C-1-05	UNPCC	low-risk	low-risk	U12	NA	low-risk	1	5	1	1.99286	7.87005	15.6839	15.0223	15.9063	17.2429	18.4661	19.0775	24.5244	16.6625	17.8726	13.5356	0.887644	2.23235	3.64812	5.32856	20.9475	22.3795	24.9537	21.9216	1.3449	2.80585	4.69795	20.9718	22.9185	25.5273	22.5807	1.60301	3.90459	21.0444	23.7477	26.4031	23.5851	2.5548	20.267	23.899	26.6153	24.0113	17.9165
U12-NPC-C-1	U12-NPC-C-1-06	UNPCC	low-risk	low-risk	U12	NA	low-risk	1	6	1	1.99286	6.13357	12.2234	1.89197	2.38385	3.85209	14.4658	16.1363	16.2907	18.4501	17.9175	22.2471	0.551577	2.62103	15.861	17.724	17.8904	19.8349	19.0959	22.9882	2.71766	16.405	18.2756	18.4419	20.3773	19.619	23.4459	15.4442	17.6906	17.8835	19.3327	18.2343	21.4554	3.19685	3.45177	3.98427	4.25152	10.8221	0.254928
U12-NPC-C-1	U12-NPC-C-1-07	UNPCC	low-risk	low-risk	U12	NA	low-risk	1	7	1	1.99286	5.42022	10.8018	2.50995	6.40597	8.94566	8.96964	10.6238	11.761	18.4841	21.1777	3.78226	4.92208	7.43975	7.46295	8.86065	9.70628	16.4464	19.4323	2.40869	2.55829	2.58212	4.25172	5.68825	18.199	21.8569	7.02072	0.0239816	1.96883	3.88769	19.0515	22.966	9.41366	1.94901	3.87264	19.0584	22.975	9.43554	2.08461
U12-NPC-C-1	U12-NPC-C-1-08	UNPCC	low-risk	low-risk	U12	NA	low-risk	1	8	1	1.99286	4.44812	8.8645	0.333163	2.93635	4.83002	5.42096	8.84587	13.2047	13.3006	16.406	21.1792	2.62892	4.49711	5.10138	8.52212	12.8799	12.9861	16.0844	20.8891	2.27257	3.56101	6.64814	10.8978	11.2271	14.1494	19.448	1.71347	4.3887	8.62635	8.96913	11.8772	17.2407	3.43842	7.79812	7.89316	10.986	15.9527	4.36077
U12-NPC-C-1	U12-NPC-C-1-09	UNPCC	low-risk	low-risk	U12	NA	low-risk	1	9	1	1.99286	6.20559	12.3669	1.23266	10.3898	21.4016	21.326	22.7192	21.7011	16.0301	14.5108	7.11931	9.59292	20.1744	20.0995	21.5131	20.5456	15.0942	13.3663	5.89563	17.1497	17.1423	19.4569	20.045	18.5203	14.3292	8.38884	0.14389	2.77379	5.47075	12.0655	8.3947	14.2841	2.69812	5.34376	11.924	8.27088	14.2075	3.34043
U12-NPC-C-1	U12-NPC-C-1-10	UNPCC	low-risk	low-risk	U12	NA	low-risk	1	10	1	1.99286	3.04749	6.07323	3.36846	6.27247	6.41579	8.75595	8.75411	8.2982	10.5694	11.121	15.2618	5.92967	4.76535	8.0086	7.97002	7.544	9.33082	9.25691	12.2477	2.42795	2.50146	2.51064	2.06214	4.475	5.62219	11.6901	3.47278	3.41197	3.05312	4.56596	4.71853	9.67771	0.0959265	0.471164	2.11528	3.79615	10.622	0.456281
U12-NPC-C-1	U12-NPC-C-1-11	UNPCC	low-risk	low-risk	U12	NA	low-risk	1	11	1	1.99286	5.0771	10.118	2.37624	13.7667	15.1201	13.6937	18.9068	20.9945	20.4412	21.7965	12.5875	12.039	13.3839	12.2028	17.6209	19.7065	19.1578	20.9164	12.4991	1.35342	1.75132	6.52459	8.41492	7.92225	11.0846	9.63602	2.31469	5.65422	7.40162	6.94267	10.416	10.3283	5.57123	7.60958	7.07657	9.76968	8.03642	2.08957
U12-NPC-C-1	U12-NPC-C-1-12	UNPCC	low-risk	low-risk	U12	NA	low-risk	1	12	1	1.99286	4.09429	8.15935	6.73538	7.1122	6.03351	6.6068	5.04379	12.4635	11.0494	10.0279	7.85668	5.06012	5.2581	7.56121	8.72489	8.77937	7.07604	5.5423	4.84322	1.24797	3.15702	5.62035	13.8387	12.1356	10.6012	9.69335	2.34898	4.44385	13.9254	12.2325	10.7414	9.56999	2.9854	16.1137	14.435	12.9762	11.6374	16.5176
U12-NPC-C-1	U12-NPC-C-1-13	UNPCC	low-risk	low-risk	U12	NA	low-risk	1	13	1	1.99286	3.66185	7.29756	14.0702	13.1029	15.2406	16.2966	16.9304	17.2457	17.5365	11.4738	9.2227	1.75082	2.73769	2.71702	3.79918	3.28583	3.57455	8.07722	6.31733	2.30847	4.4294	5.53996	4.80214	5.0751	6.32688	6.38155	4.40349	5.56193	4.13327	4.32661	6.91636	8.62085	1.17118	1.25188	1.47541	10.7091	7.72863	1.87118
U12-NPC-C-1	U12-NPC-C-1-14	UNPCC	low-risk	low-risk	U12	NA	low-risk	1	14	1	1.99286	3.75455	7.4823	6.35554	5.00895	7.35982	8.10685	8.60469	6.88089	9.04384	8.85211	10.1072	1.77026	4.35555	5.73196	6.63672	9.03967	8.81226	12.9288	15.8789	3.48097	4.76438	5.60703	7.33853	7.45597	11.1618	14.1816	1.37722	2.2867	6.02855	4.68864	10.4168	14.5986	0.913193	5.41587	3.47278	9.84135	14.3914	5.07125
U12-NPC-C-1	U12-NPC-C-1-15	UNPCC	low-risk	low-risk	U12	NA	low-risk	1	15	1	1.99286	3.43883	6.85312	1.69117	4.60672	4.27115	10.9917	12.583	13.5927	11.4173	14.0242	12.5243	4.43686	3.71096	10.4602	12.0769	13.2518	10.9761	13.8833	12.5743	1.14007	6.43074	8.00113	8.98757	6.82027	9.48657	8.13765	6.78718	8.39771	9.54119	7.27576	10.2006	8.99576	1.61818	3.04349	0.772268	4.33378	4.42628	1.69796
U12-NPC-C-1	U12-NPC-C-1-16	UNPCC	low-risk	low-risk	U12	NA	low-risk	1	16	1	1.99286	5.13747	10.2383	6.70547	5.90304	5.9254	5.87525	6.54834	7.74116	6.55348	13.6803	13.2102	2.93028	4.77252	8.47285	11.5572	12.5452	12.8717	12.7095	8.83318	1.84799	5.75624	9.22632	10.0957	11.1199	15.2045	11.7611	4.08822	7.82408	8.58133	10.1262	16.7624	13.5945	3.99134	4.56414	6.95818	19.0604	17.0278	1.19932
U12-NPC-C-1	U12-NPC-C-1-17	UNPCC	low-risk	low-risk	U12	NA	low-risk	1	17	1	1.99286	5.30563	10.5734	1.92392	4.07864	4.99854	7.13287	8.02983	10.3336	19.3174	20.2137	21.6518	2.17441	3.28119	5.20953	6.13128	8.63671	18.343	19.2495	20.8053	2.31879	3.08702	4.19356	7.17756	17.8434	18.7531	20.4455	3.15948	3.36128	5.36095	15.5399	16.4499	18.1298	1.52354	5.09478	16.7082	17.6021	19.4539	3.58708
U12-NPC-C-1	U12-NPC-C-1-18	UNPCC	low-risk	low-risk	U12	NA	low-risk	1	18	1	1.99286	7.30525	14.5584	4.53766	7.02862	7.32693	19.9816	22.6259	23.0191	20.6695	22.7635	13.0714	4.55827	4.92471	16.2739	19.3871	20.1495	17.6741	20.087	14.9562	0.366848	18.8717	22.4705	23.5656	21.0391	23.6593	19.2688	19.0988	22.7276	23.8458	21.3178	23.9507	19.6254	4.26205	6.36598	4.48322	7.17247	20.7509	2.41012
U12-NPC-C-1	U12-NPC-C-1-19	UNPCC	low-risk	low-risk	U12	NA	low-risk	1	19	1	1.99286	5.1658	10.2947	8.05476	7.87189	9.2588	10.3184	16.7806	19.8784	19.8611	21.1735	20.4683	1.32312	1.67202	2.26965	9.08831	12.4109	13.1843	14.7647	15.8475	1.41085	2.7799	9.9288	13.3135	14.294	15.9086	17.1476	1.55345	8.70546	12.1184	13.3117	14.9701	16.6017	7.17307	10.5776	11.7727	13.441	15.2585	3.42694
U12-NPC-C-1	U12-NPC-C-1-21	UNPCC	low-risk	low-risk	U12	NA	low-risk	1	21	1	1.99286	2.46516	4.91273	5.37087	4.76191	3.40649	2.40582	7.19644	8.17027	10.2763	9.57014	10.5271	2.2452	3.19181	4.10058	5.52983	5.3721	7.29897	5.55365	6.19102	1.5116	2.67951	3.5119	3.81639	5.93234	4.83989	5.76886	1.17118	4.01662	4.79884	6.92504	6.18247	7.16778	4.79638	5.78256	7.87722	7.30405	8.30838	1.56341
U12-NPC-C-1	U12-NPC-C-1-22	UNPCC	low-risk	low-risk	U12	NA	low-risk	1	22	1	1.99286	6.48514	12.924	4.23525	7.16573	10.5113	11.2805	9.90844	11.3811	13.4715	12.6555	16.6945	3.69698	7.48415	9.09191	9.61496	11.7041	17.6851	16.8456	20.9112	3.80394	5.71895	7.63362	9.98468	20.4327	19.0561	23.1959	2.68176	6.67922	8.9707	23.234	21.3996	25.528	4.68992	6.74502	23.0838	20.864	24.9245	2.3853
U12-NPC-C-1	U12-NPC-C-1-23	UNPCC	low-risk	low-risk	U12	NA	low-risk	1	23	1	1.99286	5.9787	11.9147	1.51255	3.50837	3.094	14.5151	17.0663	17.2707	15.5067	19.2246	22.0385	3.50099	2.54714	13.058	15.6113	15.8109	13.9941	17.8187	20.7007	1.33976	13.2667	15.7346	15.9724	15.1105	20.0205	23.1472	12.316	14.8232	15.0512	13.9504	18.706	21.8158	2.55356	2.75632	3.91364	11.2321	14.7686	0.279671
U12-NPC-C-1	U12-NPC-C-1-24	UNPCC	low-risk	low-risk	U12	NA	low-risk	1	24	1	1.99286	6.24471	12.4449	0.788846	1.46994	12.949	16.5164	16.4583	18.8527	20.2899	20.9024	22.25	0.729373	12.5535	16.1407	16.1508	18.5117	20.031	20.7659	22.5918	12.5804	16.1798	16.26	18.583	20.1817	21.0279	23.1971	3.60236	3.98304	6.05407	8.01621	9.89137	18.5392	1.56543	2.50754	4.82889	7.4442	18.4449	2.51293
U12-NPC-C-1	U12-NPC-C-1-25	UNPCC	low-risk	low-risk	U12	NA	low-risk	1	25	1	1.99286	6.70554	13.3632	2.57956	4.05311	17.7105	18.7566	20.1834	22.5827	20.3871	23.9114	25.4595	1.47404	15.4594	16.6193	18.4185	21.2604	19.4923	22.8513	24.5908	14.2509	15.4898	17.5398	20.6557	19.1657	22.4025	24.2507	1.81264	6.10472	11.1942	13.0091	14.0772	16.5992	4.4132	9.54577	11.7082	12.4731	15.0087	5.1366
U12-NPC-C-1	U12-NPC-C-1-26	UNPCC	low-risk	low-risk	U12	NA	low-risk	1	26	1	1.99286	5.62987	11.2196	2.04013	2.85018	2.77628	2.79671	18.0218	17.5762	13.5745	4.19288	8.55052	1.61551	0.740329	0.904015	19.9932	19.6091	14.4834	5.95754	8.66547	1.54323	2.18812	19.993	19.8778	16.0253	7.04101	10.2803	0.668911	20.6848	20.3346	14.943	6.6668	8.91142	20.8131	20.356	14.3624	6.40089	8.25651	3.32749
U12-NPC-C-1	U12-NPC-C-1-27	UNPCC	low-risk	low-risk	U12	NA	low-risk	1	27	1	1.99286	7.18245	14.3136	4.65373	17.3852	18.7378	21.4193	19.9307	19.7488	19.1199	17.1543	10.9717	13.4176	14.6137	20.9921	20.4804	20.6705	20.4384	19.4399	9.40648	1.67528	17.173	19.6002	20.7586	21.6649	23.4697	9.80215	18.5078	21.1049	22.3011	23.2497	25.1256	11.4762	4.46084	6.09176	7.85137	12.0982	11.7404	1.63515
U12-NPC-C-1	U12-NPC-C-1-28	UNPCC	low-risk	low-risk	U12	NA	low-risk	1	28	1	1.99286	4.79185	9.5495	13.5105	10.8087	11.5821	8.21282	8.63422	7.57425	6.9519	5.1619	3.77815	2.81005	20.6847	20.7003	21.4099	20.6821	20.0932	18.5665	17.2479	18.0217	17.8904	18.6029	17.8891	17.3038	15.8114	14.5129	6.44892	7.27213	8.31882	8.42219	9.64985	10.209	0.987624	1.90363	2.16898	3.99054	5.13728	1.44627
U12-NPC-C-1	U12-NPC-C-1-29	UNPCC	low-risk	low-risk	U12	NA	low-risk	1	29	1	1.99286	5.29691	10.556	16.9451	14.7912	19.008	16.6562	18.1564	22.0371	18.1077	18.0019	16.0729	7.54979	2.51064	7.06482	10.5576	5.9908	12.8703	15.5892	17.7188	7.6277	1.95711	4.12853	9.00908	5.74984	8.12949	10.2287	6.52199	9.723	3.48023	12.2212	15.1725	17.796	3.52823	7.32068	5.81726	8.66653	11.3661	9.62025
U12-NPC-C-1	U12-NPC-C-1-30	UNPCC	low-risk	low-risk	U12	NA	low-risk	1	30	1	1.99286	6.44205	12.8381	12.5041	14.2155	16.5813	6.74741	3.28688	2.76455	2.86829	14.2106	23.5527	2.341	4.14168	6.76014	11.4255	14.3868	14.4178	15.1435	17.5437	2.59412	7.91452	12.7103	15.8391	15.8555	17.4206	18.9729	10.4568	15.2421	18.327	18.3486	18.1183	18.0089	4.79686	7.97348	7.98084	15.8338	22.0574	3.27645
U12-NPC-C-1	U12-NPC-C-1-31	UNPCC	low-risk	low-risk	U12	NA	low-risk	1	31	1	1.99286	5.66385	11.2873	0.395515	2.9772	2.80677	4.66114	13.3103	16.723	21.1739	16.4417	22.9816	2.92576	2.7278	4.51014	13.0298	16.4029	20.8426	16.0565	22.6525	0.273433	1.89637	10.9874	14.6938	19.2227	15.4613	20.9951	1.9431	10.9779	14.6464	19.1693	15.3051	20.9472	9.11608	12.8845	17.4232	14.0865	19.1818	4.08962
U12-NPC-C-1	U12-NPC-C-1-32	UNPCC	low-risk	low-risk	U12	NA	low-risk	1	32	1	1.99286	5.27677	10.5159	1.41349	1.47228	13.4094	17.6412	19.3554	19.6345	18.9597	19.6363	21.2416	0.086467	13.8674	17.5035	19.296	19.554	18.9101	19.7091	21.3106	13.8287	17.4357	19.2311	19.4881	18.8456	19.6497	21.2509	7.65972	8.27453	8.6645	7.88416	7.55999	9.0123	2.0318	2.15888	1.77691	3.47734	4.66268	0.396966
U12-NPC-C-1	U12-NPC-C-1-33	UNPCC	low-risk	low-risk	U12	NA	low-risk	1	33	1	1.99286	5.83681	11.632	1.58351	4.54058	5.54515	10.8147	13.6719	17.855	18.3058	21.2933	22.1237	3.25585	4.3298	9.30468	12.1214	16.2771	16.7289	19.8973	20.7781	1.09083	6.47815	9.47259	13.8667	14.2943	19.1709	20.2506	5.804	8.85247	13.3249	13.7379	19.2678	20.4096	3.06158	7.58252	7.97698	15.3469	16.7233	4.53703
U12-NPC-C-1	U12-NPC-C-1-34	UNPCC	low-risk	low-risk	U12	NA	low-risk	1	34	1	1.99286	3.39154	6.75888	6.29183	7.93795	8.95873	10.2886	11.681	13.1691	13.2496	13.4946	17.8738	2.59589	2.69886	4.55588	5.62792	6.87871	6.97383	7.31263	12.7623	2.18667	2.35326	3.85441	6.06123	6.32701	7.04868	13.5637	2.47197	3.04878	4.2799	4.44618	5.0032	11.3778	1.66444	4.4132	4.79501	5.76807	12.8378	2.94261
U12-NPC-C-1	U12-NPC-C-1-35	UNPCC	low-risk	low-risk	U12	NA	low-risk	1	35	1	1.99286	8.00063	15.9442	12.2757	15.231	16.5111	25.8018	26.858	26.8185	25.9928	17.8603	17.0509	3.00489	4.45213	16.6682	18.4585	18.8153	19.0653	20.3486	20.4036	1.56396	15.6979	17.7162	18.2148	18.8538	22.4381	22.6313	16.1389	18.2537	18.8184	19.6342	23.9472	24.1625	2.34236	3.21676	5.30341	20.1019	21.195	0.984123
U12-NPC-C-1	U12-NPC-C-1-36	UNPCC	low-risk	low-risk	U12	NA	low-risk	1	36	1	1.99286	3.16422	6.30585	1.91283	4.11087	3.57841	4.33331	6.0563	14.2804	12.2345	11.7459	8.55092	2.19821	1.73945	2.8521	4.68139	12.9149	10.5172	9.94625	6.64641	0.878199	2.18351	3.70095	11.507	8.62325	7.92574	4.46084	1.52524	3.26159	11.3513	8.78647	8.20753	5.0094	1.83173	10.0674	7.94143	7.56653	5.00992	8.25449
U12-NPC-C-1	U12-NPC-C-1-37	UNPCC	low-risk	low-risk	U12	NA	low-risk	1	37	1	1.99286	5.52589	11.0123	1.63919	2.55086	3.31901	3.84283	12.5452	18.2753	19.3552	19.2382	19.8441	1.39052	2.42321	3.30329	13.2407	18.8956	19.8813	19.7907	20.6437	1.05301	2.02996	12.4495	18.014	18.9311	18.8584	19.8921	1.05546	11.7012	17.1895	18.0622	18.0007	19.1489	10.6858	16.1455	17.0094	16.9496	18.1306	5.75164
U12-NPC-C-1	U12-NPC-C-1-38	UNPCC	low-risk	low-risk	U12	NA	low-risk	1	38	1	1.99286	3.32259	6.62146	7.36271	8.18279	6.73512	10.3067	11.3309	11.315	12.2614	11.8239	16.4954	0.843458	1.50531	3.94386	6.2524	6.27939	7.45531	8.79037	13.8019	1.91568	3.30773	5.78837	5.82245	6.99363	8.56802	13.5084	3.68264	5.46786	5.48068	6.63004	7.58547	12.6469	2.71257	2.76299	3.86848	6.01423	10.6243	0.0678303
U12-NPC-C-1	U12-NPC-C-1-39	UNPCC	low-risk	low-risk	U12	NA	low-risk	1	39	1	1.99286	7.78708	15.5186	5.85981	8.11603	8.66586	12.0788	20.2385	21.9197	21.3883	18.1907	14.5182	2.25631	2.89076	7.46757	22.1948	24.9913	24.9669	22.3393	19.333	0.964646	6.25263	23.2793	26.4084	26.5452	24.1125	21.3159	5.29967	22.8673	26.1471	26.3714	24.0633	21.4287	20.3911	24.4389	25.1454	23.5875	21.9205	5.21196
U12-NPC-C-1	U12-NPC-C-1-40	UNPCC	low-risk	low-risk	U12	NA	low-risk	1	40	1	1.99286	6.47493	12.9037	1.33653	2.70514	5.88562	9.86251	9.46348	21.0959	23.6641	19.4636	21.6306	1.96737	4.56697	8.71127	8.13575	20.0325	22.6144	19.2095	20.4168	3.9994	7.28556	7.98628	18.417	20.9781	17.2716	19.1045	4.79423	4.03462	16.132	18.7331	18.1879	16.0451	5.75864	11.3979	13.9961	14.908	11.8239	15.4631
U12-NPC-C-1-Clutch-3	U12-NPC-C-1-Clutch-3-00	UNPCC	low-risk	low-risk	U12	NA	low-risk	1	0	3	1.7473	4.48508	7.83677	6.56583	6.80604	8.81099	10.3016	12.3028	14.6525	17.2252	18.9083	20.0005	2.0385	2.34601	4.40491	5.95027	8.3462	11.4353	12.6349	13.9754	2.60161	3.49922	5.62024	7.90131	10.4624	12.122	13.2003	2.38152	3.60577	6.00209	9.19606	10.2899	11.6617	2.34648	4.4445	7.06891	8.62637	9.72852	2.39633
U12-NPC-C-1-Clutch-3	U12-NPC-C-1-Clutch-3-01	UNPCC	low-risk	low-risk	U12	NA	low-risk	1	1	3	1.7473	8.88904	15.5318	3.01614	3.82932	6.43199	19.3032	20.2331	25.4361	25.7768	26.1248	9.82287	6.66948	8.47916	21.0875	21.3393	25.6104	26.0149	26.055	7.37834	3.67151	16.1431	17.7972	23.9957	24.2527	24.9707	12.3537	12.8721	14.1586	20.3918	20.6309	21.4389	12.0378	5.29054	13.9393	13.7467	15.9249	22.024	8.69681
U12-NPC-C-1-Clutch-3	U12-NPC-C-1-Clutch-3-02	UNPCC	low-risk	low-risk	U12	NA	low-risk	1	2	3	1.7473	8.35888	14.6055	3.03655	5.80751	16.3522	21.2728	18.5165	14.4877	13.7512	12.1955	10.6713	2.77255	15.3596	21.0053	20.5282	17.1883	16.5879	15.1859	13.6994	15.0725	21.2711	22.648	19.7845	19.2652	17.9444	16.4715	6.93331	18.1196	20.7532	21.5735	22.4935	22.2908	16.13	21.0863	22.3824	24.1426	24.5035	7.4608
U12-NPC-C-1-Clutch-3	U12-NPC-C-1-Clutch-3-03	UNPCC	low-risk	low-risk	U12	NA	low-risk	1	3	3	1.7473	5.63215	9.84104	6.36502	11.3987	13.0217	12.742	14.7032	14.9484	14.8311	18.8916	14.849	16.3609	17.9938	17.7381	19.0528	19.2394	18.4256	19.8957	15.7255	1.644	1.37891	3.70955	4.00592	5.20871	13.0013	10.7831	0.28535	2.68854	2.98733	4.83355	13.0626	11.3414	2.89889	3.2005	4.95489	13.1348	11.325	0.30347
U12-NPC-C-1-Clutch-3	U12-NPC-C-1-Clutch-3-04	UNPCC	low-risk	low-risk	U12	NA	low-risk	1	4	3	1.7473	9.10789	15.9142	4.88837	20.5321	7.87772	24.4326	25.1691	25.8244	26.3726	24.6161	18.0148	20.9311	10.1811	20.6998	21.5987	22.2676	23.0771	22.0219	13.1273	13.1045	19.8629	19.3348	19.6228	18.5096	14.094	26.5898	22.5425	22.8619	23.4421	23.4122	20.5009	21.1503	1.40853	1.94373	3.73068	7.09408	14.2895	0.670672
U12-NPC-C-1-Clutch-3	U12-NPC-C-1-Clutch-3-05	UNPCC	low-risk	low-risk	U12	NA	low-risk	1	5	3	1.7473	5.12366	8.95257	7.45737	12.9749	18.6865	18.6781	20.7577	19.3041	17.9257	21.6737	21.1303	5.83938	12.2663	12.4549	14.6131	13.6548	12.446	16.3815	16.6748	6.70965	7.05396	9.17185	8.69632	7.78013	11.5495	12.561	0.763103	2.48999	2.95862	3.19075	5.50735	7.4986	2.15838	2.20942	2.47007	4.84545	6.74899	2.19668
U12-NPC-C-1-Clutch-3	U12-NPC-C-1-Clutch-3-06	UNPCC	low-risk	low-risk	U12	NA	low-risk	1	6	3	1.7473	5.7377	10.0255	7.14319	6.31035	10.7137	13.112	13.9484	14.497	14.0181	14.2084	14.7838	5.35117	6.70643	9.53118	11.0338	12.0067	12.4145	15.473	20.79	4.5688	6.80439	7.68558	8.33007	8.1315	10.197	16.4734	2.83197	4.35664	5.39111	6.13162	10.6876	20.0464	1.73134	2.86616	4.11933	9.63117	20.6316	1.1377
U12-NPC-C-1-Clutch-3	U12-NPC-C-1-Clutch-3-07	UNPCC	low-risk	low-risk	U12	NA	low-risk	1	7	3	1.7473	8.27782	14.4638	19.4085	19.8347	16.5365	17.8228	14.5784	8.97169	6.65954	8.15756	6.73971	3.07605	9.13028	14.3575	20.0639	23.9799	23.7177	26.2243	25.626	6.8525	11.858	18.2475	23.2606	23.3751	25.98	25.6389	5.27012	11.4847	17.6507	18.3773	21.058	21.1903	7.85062	16.1646	17.6897	20.29	20.9695	9.47884
U12-NPC-C-1-Clutch-3	U12-NPC-C-1-Clutch-3-08	UNPCC	low-risk	low-risk	U12	NA	low-risk	1	8	3	1.7473	8.13681	14.2174	4.10335	9.8124	13.1853	17.0255	20.3192	21.7497	18.9405	23.8279	24.5316	7.66979	11.6374	15.8513	19.6501	22.4598	20.3138	25.7656	26.8131	4.09136	8.38249	12.4352	16.6922	15.7547	21.8207	23.4849	4.29171	8.39825	13.3907	13.2813	19.4375	21.4012	4.23905	10.4566	11.6071	17.5295	19.7989	7.37861
U12-NPC-C-1-Clutch-3	U12-NPC-C-1-Clutch-3-09	UNPCC	low-risk	low-risk	U12	NA	low-risk	1	9	3	1.7473	7.91559	13.8309	1.95755	4.81475	14.4169	24.759	19.1014	15.2129	13.1402	13.6288	6.33757	2.86822	12.4626	23.6221	19.5904	15.781	13.8218	14.3935	5.31875	9.66839	21.8283	20.256	16.6353	14.8855	15.5542	4.5804	20.4631	26.697	23.7399	22.5178	23.3021	11.8372	18.9067	19.1771	20.033	20.6764	18.4262	3.92256
U12-NPC-C-1-Clutch-3	U12-NPC-C-1-Clutch-3-10	UNPCC	low-risk	low-risk	U12	NA	low-risk	1	10	3	1.7473	7.05362	12.3248	2.84295	14.8172	16.9213	21.9125	21.8809	21.8434	19.6585	18.9993	17.1104	12.0827	14.3208	19.5758	19.6968	19.9117	17.973	17.3416	14.4985	2.95387	9.10993	10.0849	11.6898	11.5872	11.3019	10.0017	6.15617	7.19094	8.99738	9.36332	9.20433	12.5038	1.83938	4.51868	6.76607	7.0881	18.1808	2.68478
U12-NPC-C-1-Clutch-3	U12-NPC-C-1-Clutch-3-11	UNPCC	low-risk	low-risk	U12	NA	low-risk	1	11	3	1.7473	8.33569	14.5649	7.3804	16.9467	19.4114	20.9349	17.879	14.8661	17.2771	8.50192	8.14588	12.3644	17.1675	20.0352	20.9778	19.4195	22.6406	15.4195	14.5598	6.9199	11.0661	18.3342	19.7829	23.7208	21.5326	19.8344	4.24203	13.7202	16.5995	20.3839	21.2809	19.3943	10.9883	14.7479	18.211	21.0949	19.1988	4.79243
U12-NPC-C-1-Clutch-3	U12-NPC-C-1-Clutch-3-12	UNPCC	low-risk	low-risk	U12	NA	low-risk	1	12	3	1.7473	8.0779	14.1145	0.594318	3.49513	8.16561	14.3667	19.298	19.0836	12.8138	26.8741	25.987	3.48378	8.17767	14.4087	19.3992	19.1934	13.0753	27.3509	26.4888	4.69416	10.9264	15.946	15.7483	9.97723	25.2492	24.6107	6.24245	11.3396	11.1632	6.52151	23.0271	22.7628	5.23677	5.12081	5.41605	20.8152	21.1366	0.352282
U12-NPC-C-1-Clutch-3	U12-NPC-C-1-Clutch-3-13	UNPCC	low-risk	low-risk	U12	NA	low-risk	1	13	3	1.7473	7.07489	12.3619	2.47994	5.46374	5.74583	7.54388	11.6671	12.0001	19.3515	20.6901	23.2415	3.03516	3.26847	5.1838	9.74063	10.3045	17.8627	20.8138	23.4719	1.0758	3.33127	8.58892	9.56021	17.1669	22.1307	24.8653	2.31759	7.53345	8.48582	16.0966	21.2267	23.9727	5.28491	6.36714	13.9055	20.0669	22.8387	1.55464
U12-NPC-C-1-Clutch-3	U12-NPC-C-1-Clutch-3-14	UNPCC	low-risk	low-risk	U12	NA	low-risk	1	14	3	1.7473	7.922	13.8421	1.2148	18.5892	20.349	20.1787	20.6759	20.4861	13.1093	7.4788	6.97583	19.6961	21.5062	21.3427	21.8852	21.6707	14.0232	8.29193	7.27746	2.92012	3.12522	6.95297	12.9303	18.3016	18.3388	21.5297	0.423905	4.51644	11.0476	18.1235	19.0732	22.4799	4.12662	10.6294	17.745	18.7716	22.1979	6.71931
U12-NPC-C-1-Clutch-3	U12-NPC-C-1-Clutch-3-15	UNPCC	low-risk	low-risk	U12	NA	low-risk	1	15	3	1.7473	8.12802	14.2021	2.13392	6.82976	17.6458	16.1569	21.2429	19.4249	20.4014	16.5642	8.66637	5.3139	16.9056	15.527	21.2124	19.6727	20.7102	18.4645	10.7738	12.0823	10.9006	17.4583	16.5466	17.6771	20.2596	14.1703	1.69645	7.59137	8.86614	9.87629	23.101	21.3979	7.50302	8.16231	9.25644	21.4968	19.7062	3.14698
U12-NPC-C-1-Clutch-3	U12-NPC-C-1-Clutch-3-16	UNPCC	low-risk	low-risk	U12	NA	low-risk	1	16	3	1.7473	8.01439	14.0035	4.49519	17.6454	20.2116	18.6714	18.3527	21.271	20.9651	23.1573	10.8208	13.962	16.8108	16.2629	16.7431	19.2099	18.9978	23.7988	14.5755	3.22671	6.70274	9.87327	9.63607	9.83084	21.5949	23.6492	5.32851	8.80513	7.5273	7.8567	20.609	25.1425	3.47733	3.25142	3.28441	15.2924	21.418	3.40982
U12-NPC-C-1-Clutch-3	U12-NPC-C-1-Clutch-3-17	UNPCC	low-risk	low-risk	U12	NA	low-risk	1	17	3	1.7473	8.4564	14.7758	2.11754	3.63485	6.8568	8.82732	8.21986	21.3668	22.0061	26.4213	17.1449	1.58558	4.95319	6.94387	9.66095	21.9206	22.3986	26.0836	15.3393	3.39397	5.38178	10.44	21.8555	22.2081	25.349	13.7876	1.99069	12.0614	21.3532	21.4313	23.378	10.3936	13.4227	21.4408	21.3513	22.5026	8.408	14.3674
U12-NPC-C-1-Clutch-3	U12-NPC-C-1-Clutch-3-18	UNPCC	low-risk	low-risk	U12	NA	low-risk	1	18	3	1.7473	6.82717	11.9291	5.01487	6.93388	4.32988	16.2181	20.9753	20.7938	21.1484	21.5238	20.745	2.30056	8.79466	12.3193	17.8174	17.7434	18.1966	19.1132	18.3275	10.1888	10.0325	15.6297	15.5798	16.0532	17.1062	16.3257	17.9916	21.7803	21.5007	21.7449	21.5927	20.854	6.20867	6.36039	6.95632	8.94512	8.3109	0.541413
U12-NPC-C-1-Clutch-3	U12-NPC-C-1-Clutch-3-19	UNPCC	low-risk	low-risk	U12	NA	low-risk	1	19	3	1.7473	7.11655	12.4347	20.7674	22.1123	20.3779	21.8746	18.8842	17.6209	21.7079	20.8869	21.4631	1.8564	3.0207	6.43569	12.1345	12.2528	16.4472	21.2822	21.3021	2.51791	5.24556	11.6569	11.9678	15.7347	20.8831	20.8462	3.55376	9.24211	9.48503	13.4639	18.45	18.4363	7.06795	7.73917	10.6886	16.1636	16.0474	1.29035
U12-NPC-C-1-Clutch-3	U12-NPC-C-1-Clutch-3-21	UNPCC	low-risk	low-risk	U12	NA	low-risk	1	21	3	1.7473	4.51078	7.88167	5.86232	3.87879	5.99914	7.03658	9.00565	9.9698	12.0427	14.4592	15.8457	3.83687	3.77148	8.79147	8.70507	6.21084	9.08249	10.1052	16.2518	2.13773	5.10367	5.85259	6.11333	8.19917	10.6172	13.2817	5.42289	4.93359	3.97637	6.20889	8.4795	12.4837	3.12118	7.65572	7.8978	11.5324	8.81695	5.38084
U12-NPC-C-1-Clutch-3	U12-NPC-C-1-Clutch-3-22	UNPCC	low-risk	low-risk	U12	NA	low-risk	1	22	3	1.7473	3.41507	5.96715	1.31085	2.512	4.9174	5.29866	5.4131	5.76768	8.63691	9.61883	15.3432	1.25951	3.6151	3.99159	4.29799	4.6853	7.33996	8.64399	14.4998	2.43699	2.83514	3.83811	4.26606	6.32853	8.28207	14.2559	0.414529	3.01176	3.40652	4.01432	7.04806	13.0455	2.92205	3.28979	3.60203	6.79096	12.768	0.436952
U12-NPC-C-1-Clutch-3	U12-NPC-C-1-Clutch-3-23	UNPCC	low-risk	low-risk	U12	NA	low-risk	1	23	3	1.7473	6.30956	11.0247	1.51827	1.24404	7.11519	10.5949	16.6005	13.6318	9.30074	9.62146	9.09969	0.452731	5.73473	10.0261	16.3358	14.9893	10.4978	11.1376	10.6167	5.88192	9.82501	16.0602	14.5655	10.0526	10.8096	10.2924	7.15654	13.8649	19.0092	14.0676	16.3438	15.8527	6.73871	16.9503	12.1708	16.8294	16.4749	18.4779
U12-NPC-C-1-Clutch-3	U12-NPC-C-1-Clutch-3-24	UNPCC	low-risk	low-risk	U12	NA	low-risk	1	24	3	1.7473	8.67496	15.1577	16.3224	19.3542	19.0387	23.5915	24.3553	23.0629	22.2516	19.7748	19.1657	3.13697	4.11108	14.1296	15.1939	19.3025	21.3772	22.6753	24.3008	2.51289	12.9805	14.0306	19.2051	21.7607	23.7083	25.6358	10.5408	11.5985	16.7061	19.3302	21.4687	23.5203	1.06505	7.95814	11.6457	15.6742	18.5342	7.45673
U12-NPC-C-1-Clutch-3	U12-NPC-C-1-Clutch-3-25	UNPCC	low-risk	low-risk	U12	NA	low-risk	1	25	3	1.7473	9.55839	16.7013	3.64303	5.02734	13.9084	15.4752	21.1924	23.8845	20.9609	13.8787	12.7151	1.77237	11.4229	13.0616	19.327	24.8868	22.6579	17.1938	16.1616	11.8601	13.5099	20.0141	26.524	24.3978	18.8171	17.7189	1.65014	8.35003	20.9217	21.3269	22.9467	22.7553	6.79427	20.6036	21.4277	23.9624	23.8689	18.1214
U12-NPC-C-1-Clutch-3	U12-NPC-C-1-Clutch-3-26	UNPCC	low-risk	low-risk	U12	NA	low-risk	1	26	3	1.7473	5.34541	9.34001	6.97373	9.45701	10.2752	12.0577	12.6373	12.8574	15.3892	14.9219	21.5131	2.49101	4.13077	5.08532	5.66849	5.88374	8.81128	8.49187	22.6071	3.2315	2.63048	3.22576	3.41254	6.80266	6.63627	23.6976	3.59586	3.86327	4.22911	5.14067	4.64667	20.9672	0.599493	0.811255	4.66115	4.7273	24.5135	0.370159
U12-NPC-C-1-Clutch-3	U12-NPC-C-1-Clutch-3-27	UNPCC	low-risk	low-risk	U12	NA	low-risk	1	27	3	1.7473	8.43847	14.7445	2.37963	3.20778	4.14529	5.92658	15.5351	26.5425	25.8394	21.3559	22.7492	1.70882	2.13484	4.47447	14.0981	26.7008	26.1712	21.9478	23.5259	1.11048	2.84887	12.521	25.086	24.6039	20.4786	22.1286	2.51065	12.0005	25.3702	24.972	20.9857	22.7089	9.67332	23.0617	22.7533	18.9697	20.8079	18.2443
U12-NPC-C-1-Clutch-3	U12-NPC-C-1-Clutch-3-28	UNPCC	low-risk	low-risk	U12	NA	low-risk	1	28	3	1.7473	9.02699	15.7728	0.28535	8.89308	9.13224	25.4114	26.9861	26.6804	24.1287	24.1468	20.1939	8.85045	9.12557	25.5909	27.1885	26.89	24.3654	24.3766	20.4777	1.16694	20.5847	22.9879	23.0086	21.9578	21.6043	22.5699	19.4588	21.8361	21.8494	20.7957	20.4387	21.6234	3.25996	3.98878	7.47434	6.46651	18.2347	1.0209
U12-NPC-C-1-Clutch-3	U12-NPC-C-1-Clutch-3-29	UNPCC	low-risk	low-risk	U12	NA	low-risk	1	29	3	1.7473	8.27128	14.4524	0.322314	8.48684	22.4984	17.9751	21.6319	21.6821	22.1965	20.3099	13.7298	8.79785	22.6834	18.0972	21.6614	21.6926	22.1928	20.2525	13.5909	21.2755	19.0187	24.6566	25.1308	25.9252	25.2356	20.3818	6.39495	11.4024	12.667	13.7252	16.6484	19.8426	6.86936	7.89883	8.96963	10.9481	13.4518	1.28271
[truncated: 10,331 more rows]
[truncated: 9 more columns]

## Sheet: Summ.shoaling.data
Shoal.ID	Date	Risk.treatment	Maternal.env	Paternal.env	Parental.care.env	Personal.env	Family	Replicate	Clutch	IID.abs.10m.post.cm	IID.abs.2.5m.post.cm	IID.abs.10m.pre.cm	IID.abs.2.5m.pre.cm	IID.abs.10m.difference.cm	IID.abs.2.5m.difference.cm	average.fish.size.shoal.cm	shoal.heterogeneity	slope.care.intensity	avg.care.intensity	Father.SL.cm	Father.weight.g	Father.Condition	Mother.SL.cm	Mother.weight.g	Mother.Condition
[truncated: 281 more rows]

[truncated: 2 more sheets: shoaling.only.par.care.treats, TableS1_data]
